# Supplementary material for: Hydrogen-bonded network in the salt 4-methyl-1H-imidazol-3-ium picrate
Source: Acta Crystallogr E Crystallogr Commun. 2016 May 4;72(Pt 6):772–5. doi: 10.1107/S205698901600712X (PMC4908564; doi:10.1107/S205698901600712X)
Supplement: Supplementary file 1 [file e-72-00772-sup1.cif]

##############################################################################
#                                                                            #
# This CIF contains the data in a paper accepted for publication in          #
# Acta Crystallographica Section E. It conforms to the requirements of       #
# Notes for Authors for Acta Crystallographica Section E, and has been       #
# peer reviewed under the auspices of the IUCr Commission on Journals.       #
#                                                                            #
# Full details of the Crystallographic Information File format               #
# are given in the paper "The Crystallographic Information File (CIF):       #
# a New Standard Archive File for Crystallography" by S. R. Hall, F. H.      #
# Allen and I. D. Brown [Acta Cryst. (1991), A47, 655-685].                  #
#                                                                            #
# The current version of the core CIF dictionary is obtainable from          #
# ftp://ftp.iucr.org/pub/cif_core.dic.                                       #
#                                                                            #
# Software is freely available for graphical display of the structure(s)     #
# in this CIF. For information consult the CIF software page                 #
# http://www.iucr.org/resources/cif/software.                                #
#                                                                            #
# This file may be used for bona fide research purposes within the           #
# scientific community so long as proper attribution is given to the journal # 
# article from which it was obtained.                                        #
#                                                                            #
##############################################################################
data_global
_audit_creation_method     'form.cif (version 2.0)'
_journal_data_validation_number     ?
_journal_date_recd_electronic     2016-03-28
_journal_date_accepted     2016-04-27
_journal_name_full     'Acta Crystallographica, Section E'
_journal_year     2016
_journal_volume     72
_journal_issue      6
_journal_page_first     772
_journal_page_last     775
_journal_paper_category     GO
_journal_paper_doi     10.1107/S205698901600712X
_journal_coeditor_code     LH5809
loop_
    _publ_contact_author_name
    'Dr. Xu, Xing-man'
_publ_contact_author_address
;
College of Chemistry
Central China Normal University
Wuhan  430079
People's Republic of China
;
_publ_contact_author_email     'xingman_xu@126.com'
_publ_contact_author_fax     ?
_publ_contact_author_phone     ?
_publ_section_title
;
Hydrogen-bonded network in the salt 4-methyl-1<i>H</i>-imidazol-3-ium picrate
;
loop_
    _publ_author_name
    _publ_author_footnote
    _publ_author_address
    'Song, Xue-gang' .
;
College of Chemistry
Central China Normal University
Wuhan 430079, People's Republic of China
;
    'Su, Ping' .
;
College of Chemistry
Central China Normal University
Wuhan 430079, People's Republic of China
;
    'Xu, Xing-man' .
;
College of Chemistry
Central China Normal University
Wuhan 430079, People's Republic of China
;
_publ_section_synopsis
;
A salt formed from 4-methylimidazole and picric acid was obtained in methanol
solution. A three-dimensional hydrogen-bonded network is observed which can be
topologically simplified into a uninodal 5-connected {4^2^.8^5^} net.
;
data_I
_database_code_depnum_ccdc_archive 'CCDC 1476728'
_audit_creation_method     'SHELXL-2014/7'
_chemical_name_systematic
;
4-Methyl-1<i>H</i>-imidazol-3-ium 2,4,6-trinitrophenolate
;
_chemical_name_common
;
4-Methyl-1<i>H</i>imidazol-3-ium picrate
;
_chemical_formula_moiety     'C4 H7 N2 +, C6 H2 N3 O7 -'
_chemical_formula_sum     'C10 H9 N5 O7'
_chemical_formula_iupac     'C4 H7 N2 +, C6 H2 N3 O7 -'
_chemical_formula_weight     311.22
_chemical_melting_point     ?
_shelx_space_group_comment
;
The symmetry employed for this shelxl refinement is uniquely defined
by the following loop, which should always be used as a source of
symmetry information in preference to the above space-group names.
They are only intended as comments.
;
_space_group_crystal_system     monoclinic
_space_group_name_H-M_alt     'P 21/c'
_space_group_name_Hall     '-P 2ybc'
loop_
    _space_group_symop_operation_xyz
    'x, y, z'
    '-x, y+1/2, -z+1/2'
    '-x, -y, -z'
    'x, -y-1/2, z-1/2'
_cell_length_a     9.3079(17)
_cell_length_b     9.4339(17)
_cell_length_c     15.195(3)
_cell_angle_alpha     90
_cell_angle_beta     107.835(2)
_cell_angle_gamma     90
_cell_volume     1270.2(4)
_cell_formula_units_Z     4
_cell_measurement_reflns_used     1754
_cell_measurement_theta_min     2.30
_cell_measurement_theta_max     22.13
_cell_measurement_temperature     298(2)
_exptl_crystal_description     needle
_exptl_crystal_colour     yellow
_exptl_crystal_size_max     0.300
_exptl_crystal_size_mid     0.050
_exptl_crystal_size_min     0.020
_exptl_crystal_density_diffrn     1.628
_exptl_crystal_density_meas     ?
_exptl_crystal_density_method     ?
_exptl_crystal_F_000     640
_exptl_absorpt_coefficient_mu     0.140
_exptl_absorpt_correction_type     multi-scan
_exptl_absorpt_process_details
;
(SADABS; Sheldrick, 2008)
;
_shelx_estimated_absorpt_T_min     0.959
_shelx_estimated_absorpt_T_max     0.997
_exptl_absorpt_correction_T_min     0.9359
_exptl_absorpt_correction_T_max     0.9916
_diffrn_ambient_temperature     298(2)
_diffrn_radiation_type     MoK\a
_diffrn_radiation_wavelength     0.71073
_diffrn_measurement_device_type     'Bruker SMART CCD'
_diffrn_measurement_method     '\f and \w scans'
_diffrn_detector_area_resol_mean     ?
_diffrn_reflns_number     12952
_diffrn_reflns_av_R_equivalents     0.1424
_diffrn_reflns_theta_min     2.299
_diffrn_reflns_theta_max     25.986
_diffrn_reflns_theta_full     25.242
_diffrn_measured_fraction_theta_max     0.999
_diffrn_measured_fraction_theta_full     0.999
_diffrn_reflns_limit_h_min     -11
_diffrn_reflns_limit_h_max     11
_diffrn_reflns_limit_k_min     -11
_diffrn_reflns_limit_k_max     11
_diffrn_reflns_limit_l_min     -18
_diffrn_reflns_limit_l_max     18
_refine_special_details     ?
_reflns_number_total     2489
_reflns_number_gt     1539
_reflns_threshold_expression     'I > 2\s(I)'
_refine_ls_structure_factor_coef     Fsqd
_refine_ls_matrix_type     full
_refine_ls_R_factor_all     0.0866
_refine_ls_R_factor_gt     0.0524
_refine_ls_wR_factor_gt     0.1022
_refine_ls_wR_factor_ref     0.1103
_refine_ls_goodness_of_fit_ref     1.035
_refine_ls_restrained_S_all     1.035
_refine_ls_number_reflns     2489
_refine_ls_number_parameters     206
_refine_ls_number_restraints     0
_refine_ls_hydrogen_treatment     mixed
_refine_ls_weighting_scheme     calc
_refine_ls_weighting_details
                      'w=1/[\s^2^(Fo^2^)+(0.0154P)^2^] where P=(Fo^2^+2Fc^2^)/3'
_atom_sites_solution_hydrogens     geom
_atom_sites_solution_primary     ?
_atom_sites_solution_secondary     ?
_refine_ls_shift/su_max     0.000
_refine_ls_shift/su_mean     0.000
_refine_diff_density_max     0.252
_refine_diff_density_min     -0.216
_refine_ls_extinction_method     none
_refine_ls_extinction_coef     .
loop_
    _atom_type_symbol
    _atom_type_description
    _atom_type_scat_dispersion_real
    _atom_type_scat_dispersion_imag
    _atom_type_scat_source
    'C' 'C' 0.0033 0.0016
                         'International Tables Vol C Tables 4.2.6.8 and 6.1.1.4'
    'H' 'H' 0.0000 0.0000
                         'International Tables Vol C Tables 4.2.6.8 and 6.1.1.4'
    'N' 'N' 0.0061 0.0033
                         'International Tables Vol C Tables 4.2.6.8 and 6.1.1.4'
    'O' 'O' 0.0106 0.0060
                         'International Tables Vol C Tables 4.2.6.8 and 6.1.1.4'
_computing_data_collection
;
SMART (Bruker, 2001)
;
_computing_cell_refinement
;
SAINT-Plus (Bruker, 2001)
;
_computing_data_reduction
;
SAINT-Plus (Bruker, 2001)
;
_computing_structure_solution
;
SHELXS (Sheldrick, 2008)
;
_computing_structure_refinement
;
SHELXL2014 (Sheldrick, 2015)
;
_computing_molecular_graphics
;
SHELXTL (Sheldrick, 2008) and DIAMOND (Brandenburg, 2006)
;
_computing_publication_material
;
SHELXTL (Sheldrick, 2008)
;
loop_
    _atom_site_type_symbol
    _atom_site_label
    _atom_site_fract_x
    _atom_site_fract_y
    _atom_site_fract_z
    _atom_site_U_iso_or_equiv
    _atom_site_adp_type
    _atom_site_calc_flag
    _atom_site_occupancy
    _atom_site_disorder_assembly
    _atom_site_disorder_group
    C C1 0.1017(2) 0.4075(2) 0.43900(15) 0.0339(6) Uani d 1 . .
    C C2 0.0815(2) 0.3083(2) 0.50742(14) 0.0340(6) Uani d 1 . .
    C C3 -0.0320(2) 0.2096(2) 0.49046(15) 0.0350(6) Uani d 1 . .
    H H3 -0.0386 0.1486 0.5371 0.042 Uiso calc 1 . .
    C C4 -0.1356(2) 0.2015(2) 0.40413(15) 0.0318(5) Uani d 1 . .
    C C5 -0.1265(2) 0.2912(2) 0.33388(15) 0.0344(6) Uani d 1 . .
    H H5 -0.1983 0.2860 0.2759 0.041 Uiso calc 1 . .
    C C6 -0.0126(2) 0.3863(2) 0.34989(14) 0.0326(6) Uani d 1 . .
    C C7 0.4896(2) 0.7421(2) 0.51495(15) 0.0367(6) Uani d 1 . .
    C C8 0.6087(3) 0.8040(3) 0.57572(16) 0.0420(6) Uani d 1 . .
    H H8 0.6633 0.8808 0.5646 0.050 Uiso calc 1 . .
    C C9 0.5366(3) 0.6298(3) 0.64773(16) 0.0438(7) Uani d 1 . .
    H H9 0.5314 0.5658 0.6932 0.053 Uiso calc 1 . .
    C C10 0.4074(3) 0.7745(3) 0.41634(16) 0.0552(7) Uani d 1 . .
    H H10A 0.3094 0.8119 0.4116 0.083 Uiso calc 1 . .
    H H10B 0.3966 0.6894 0.3803 0.083 Uiso calc 1 . .
    H H10C 0.4634 0.8432 0.3936 0.083 Uiso calc 1 . .
    N N1 0.1822(2) 0.3139(2) 0.60151(13) 0.0421(5) Uani d 1 . .
    N N2 -0.2537(2) 0.0971(2) 0.38594(15) 0.0414(5) Uani d 1 . .
    N N3 -0.0051(3) 0.4734(2) 0.27120(13) 0.0438(5) Uani d 1 . .
    N N4 0.4464(2) 0.6333(2) 0.56162(13) 0.0390(5) Uani d 1 . .
    H H4A 0.369(3) 0.584(3) 0.5399(16) 0.047 Uiso d 1 . .
    N N5 0.6343(2) 0.7322(2) 0.65746(14) 0.0450(6) Uani d 1 . .
    H H5A 0.706(3) 0.757(3) 0.7063(18) 0.054 Uiso d 1 . .
    O O1 0.19859(18) 0.50281(17) 0.45332(11) 0.0487(5) Uani d 1 . .
    O O2 0.2988(2) 0.3814(2) 0.62018(11) 0.0623(6) Uani d 1 . .
    O O3 0.1436(2) 0.2490(2) 0.66125(12) 0.0682(6) Uani d 1 . .
    O O4 -0.2498(2) 0.00651(19) 0.44540(13) 0.0600(5) Uani d 1 . .
    O O5 -0.35582(18) 0.10262(18) 0.31206(12) 0.0520(5) Uani d 1 . .
    O O6 -0.1232(2) 0.4962(2) 0.21012(13) 0.0744(6) Uani d 1 . .
    O O7 0.1172(2) 0.5136(2) 0.26798(12) 0.0673(6) Uani d 1 . .
loop_
    _atom_site_aniso_label
    _atom_site_aniso_U_11
    _atom_site_aniso_U_22
    _atom_site_aniso_U_33
    _atom_site_aniso_U_12
    _atom_site_aniso_U_13
    _atom_site_aniso_U_23
    C1 0.0342(14) 0.0300(14) 0.0336(13) 0.0044(11) 0.0044(11) -0.0040(11)
    C2 0.0361(13) 0.0374(14) 0.0223(12) 0.0054(11) 0.0001(10) -0.0027(10)
    C3 0.0416(14) 0.0332(13) 0.0295(14) 0.0067(11) 0.0100(11) 0.0010(11)
    C4 0.0311(13) 0.0310(13) 0.0318(13) -0.0012(11) 0.0074(11) -0.0043(11)
    C5 0.0373(13) 0.0358(13) 0.0245(12) 0.0039(11) 0.0010(10) -0.0043(11)
    C6 0.0389(14) 0.0296(13) 0.0262(12) 0.0024(11) 0.0055(10) 0.0018(10)
    C7 0.0410(15) 0.0341(14) 0.0313(14) 0.0045(11) 0.0056(11) -0.0018(11)
    C8 0.0456(15) 0.0401(15) 0.0371(15) -0.0006(12) 0.0080(12) -0.0018(12)
    C9 0.0514(17) 0.0405(15) 0.0329(15) 0.0040(13) 0.0030(13) 0.0019(11)
    C10 0.0690(18) 0.0555(18) 0.0323(15) 0.0077(15) 0.0023(13) 0.0037(13)
    N1 0.0473(13) 0.0444(14) 0.0281(12) 0.0037(11) 0.0020(10) -0.0017(10)
    N2 0.0427(13) 0.0394(13) 0.0421(13) 0.0010(10) 0.0131(11) -0.0065(11)
    N3 0.0503(14) 0.0377(13) 0.0349(12) -0.0030(11) 0.0007(11) 0.0058(10)
    N4 0.0366(12) 0.0352(12) 0.0353(12) -0.0032(10) -0.0033(10) -0.0046(9)
    N5 0.0415(13) 0.0515(14) 0.0306(12) 0.0014(11) -0.0058(10) -0.0104(11)
    O1 0.0515(11) 0.0442(11) 0.0398(10) -0.0130(9) -0.0017(8) -0.0003(8)
    O2 0.0481(11) 0.0838(16) 0.0408(11) -0.0196(11) -0.0074(9) 0.0005(10)
    O3 0.0797(14) 0.0853(15) 0.0274(10) -0.0219(12) -0.0016(10) 0.0122(10)
    O4 0.0664(13) 0.0493(12) 0.0609(13) -0.0107(10) 0.0144(10) 0.0134(10)
    O5 0.0459(11) 0.0590(13) 0.0428(11) -0.0098(9) 0.0014(9) -0.0118(9)
    O6 0.0702(14) 0.0825(15) 0.0472(12) -0.0069(11) -0.0163(10) 0.0287(11)
    O7 0.0618(13) 0.0821(15) 0.0546(12) -0.0132(12) 0.0126(10) 0.0241(11)
_geom_special_details
;
 All esds (except the esd in the dihedral angle between two l.s. planes)
 are estimated using the full covariance matrix.  The cell esds are taken
 into account individually in the estimation of esds in distances, angles
 and torsion angles; correlations between esds in cell parameters are only
 used when they are defined by crystal symmetry.  An approximate (isotropic)
 treatment of cell esds is used for estimating esds involving l.s. planes.
;
loop_
    _geom_bond_atom_site_label_1
    _geom_bond_atom_site_label_2
    _geom_bond_site_symmetry_2
    _geom_bond_distance
    _geom_bond_publ_flag
    C1 O1 . 1.244(2) ?
    C1 C2 . 1.453(3) ?
    C1 C6 . 1.457(3) ?
    C2 C3 . 1.372(3) ?
    C2 N1 . 1.451(3) ?
    C3 C4 . 1.372(3) ?
    C3 H3 . 0.9300 ?
    C4 C5 . 1.385(3) ?
    C4 N2 . 1.438(3) ?
    C5 C6 . 1.353(3) ?
    C5 H5 . 0.9300 ?
    C6 N3 . 1.470(3) ?
    C7 C8 . 1.340(3) ?
    C7 N4 . 1.375(3) ?
    C7 C10 . 1.491(3) ?
    C8 N5 . 1.370(3) ?
    C8 H8 . 0.9300 ?
    C9 N5 . 1.304(3) ?
    C9 N4 . 1.321(3) ?
    C9 H9 . 0.9300 ?
    C10 H10A . 0.9600 ?
    C10 H10B . 0.9600 ?
    C10 H10C . 0.9600 ?
    N1 O2 . 1.214(2) ?
    N1 O3 . 1.236(2) ?
    N2 O5 . 1.230(2) ?
    N2 O4 . 1.236(2) ?
    N3 O7 . 1.215(2) ?
    N3 O6 . 1.222(2) ?
    N4 H4A . 0.84(2) ?
    N5 H5A . 0.87(2) ?
loop_
    _geom_angle_atom_site_label_1
    _geom_angle_atom_site_label_2
    _geom_angle_atom_site_label_3
    _geom_angle_site_symmetry_1
    _geom_angle_site_symmetry_3
    _geom_angle
    _geom_angle_publ_flag
    O1 C1 C2 . . 125.9(2) ?
    O1 C1 C6 . . 123.1(2) ?
    C2 C1 C6 . . 111.0(2) ?
    C3 C2 N1 . . 116.0(2) ?
    C3 C2 C1 . . 124.3(2) ?
    N1 C2 C1 . . 119.7(2) ?
    C4 C3 C2 . . 119.5(2) ?
    C4 C3 H3 . . 120.2 ?
    C2 C3 H3 . . 120.2 ?
    C3 C4 C5 . . 120.8(2) ?
    C3 C4 N2 . . 119.6(2) ?
    C5 C4 N2 . . 119.6(2) ?
    C6 C5 C4 . . 119.8(2) ?
    C6 C5 H5 . . 120.1 ?
    C4 C5 H5 . . 120.1 ?
    C5 C6 C1 . . 124.5(2) ?
    C5 C6 N3 . . 117.02(19) ?
    C1 C6 N3 . . 118.4(2) ?
    C8 C7 N4 . . 106.3(2) ?
    C8 C7 C10 . . 131.6(2) ?
    N4 C7 C10 . . 122.1(2) ?
    C7 C8 N5 . . 106.6(2) ?
    C7 C8 H8 . . 126.7 ?
    N5 C8 H8 . . 126.7 ?
    N5 C9 N4 . . 107.6(2) ?
    N5 C9 H9 . . 126.2 ?
    N4 C9 H9 . . 126.2 ?
    C7 C10 H10A . . 109.5 ?
    C7 C10 H10B . . 109.5 ?
    H10A C10 H10B . . 109.5 ?
    C7 C10 H10C . . 109.5 ?
    H10A C10 H10C . . 109.5 ?
    H10B C10 H10C . . 109.5 ?
    O2 N1 O3 . . 121.9(2) ?
    O2 N1 C2 . . 120.7(2) ?
    O3 N1 C2 . . 117.4(2) ?
    O5 N2 O4 . . 122.5(2) ?
    O5 N2 C4 . . 118.5(2) ?
    O4 N2 C4 . . 118.9(2) ?
    O7 N3 O6 . . 123.5(2) ?
    O7 N3 C6 . . 119.07(19) ?
    O6 N3 C6 . . 117.4(2) ?
    C9 N4 C7 . . 109.4(2) ?
    C9 N4 H4A . . 125.9(17) ?
    C7 N4 H4A . . 124.4(17) ?
    C9 N5 C8 . . 110.0(2) ?
    C9 N5 H5A . . 128.9(17) ?
    C8 N5 H5A . . 121.1(17) ?
loop_
    _geom_hbond_atom_site_label_D
    _geom_hbond_atom_site_label_H
    _geom_hbond_atom_site_label_A
    _geom_hbond_site_symmetry_A
    _geom_hbond_distance_DH
    _geom_hbond_distance_HA
    _geom_hbond_distance_DA
    _geom_hbond_angle_DHA
    _geom_hbond_publ_flag
    N4 H4A O2 . 0.84(2) 2.46(2) 3.013(3) 124(2) y
    N4 H4A O1 . 0.84(2) 1.88(2) 2.687(2) 160(2) y
    N5 H5A O3 2_656 0.87(2) 2.07(3) 2.898(3) 160(2) y
    C8 H8 O4 1_665 0.93 2.50 3.302(3) 144.9 y
    C9 H9 O5 4_666 0.93 2.39 3.242(3) 151.8 y
_shelx_hkl_file
;
   0  -1   0    0.01    0.11
   0  -1   0    0.08    0.19
   0   1   0    0.05    0.12
   0   1   0    0.21    0.21
   0  -2   0  116.32    3.63
   0   2   0  173.06    4.45
   0  -3   0   -0.13    0.31
   0  -3   0    0.15    0.50
   0   3   0   -0.05    0.32
   0   3   0    0.14    0.57
   0  -4   0  343.64    8.85
   0   4   0  484.55   10.54
   0  -5   0   -0.18    0.56
   0  -5   0    0.07    0.78
   0   5   0   -0.21    0.62
   0   5   0   -0.23    0.78
   0  -6   0    3.81    1.52
   0  -6   0    4.87    1.80
   0   6   0    5.18    1.73
   0   6   0    5.52    2.03
   0  -7   0   -0.92    0.86
   0  -7   0    0.84    1.23
   0   7   0   -0.58    0.98
   0   7   0    0.05    1.02
   0  -8   0   87.05    6.23
   0  -8   0   73.88    6.18
   0   8   0  107.00    6.92
   0   8   0   93.02    6.88
   0  -9   0    0.25    1.32
   0  -9   0    0.74    1.71
   0   9   0    0.62    1.51
   0   9   0    0.66    1.46
   0 -10   0   58.20    6.44
   0  10   0   91.75    7.92
   0 -11   0    2.24    2.68
   0  11   0    1.47    2.24
   0   0  -1    0.14    0.12
   0   0  -1   -0.03    0.09
   0   0   1    0.04    0.13
   0  -1  -1  201.45    3.96
   0  -1  -1  230.76    3.39
   0   1  -1  257.19    4.53
   0   1  -1  254.69    3.63
   0  -1   1  172.62    3.35
   0   1   1  172.72    3.29
   0   1   1  255.03    4.55
   0  -2  -1    5.81    0.89
   0  -2  -1    9.24    1.15
   0   2  -1   13.90    1.40
   0   2  -1   15.56    1.28
   0  -2   1    9.23    1.11
   0   2   1   13.81    1.10
   0   2   1   14.45    1.53
   0  -3  -1   52.12    2.80
   0  -3  -1   69.95    3.61
   0   3  -1   91.93    4.07
   0   3  -1   94.96    3.81
   0  -3   1   60.27    3.19
   0   3   1   99.01    3.57
   0   3   1  101.65    4.48
   0  -4  -1    2.60    1.03
   0  -4  -1    2.42    1.12
   0   4  -1    4.81    1.46
   0   4  -1    3.86    1.20
   0  -4   1    0.32    0.51
   0  -4   1    1.87    0.99
   0   4   1    3.55    1.14
   0   4   1    3.72    1.38
   0  -5  -1   32.70    2.95
   0  -5  -1   33.80    3.28
   0   5  -1   45.65    3.67
   0   5  -1   45.11    3.58
   0  -5   1   31.75    3.08
   0   5   1   49.44    3.44
   0   5   1   41.15    3.72
   0  -6  -1    3.70    1.49
   0  -6  -1    3.58    1.53
   0   6  -1    5.40    1.84
   0   6  -1    3.63    1.65
   0  -6   1    1.21    0.87
   0  -6   1    4.25    1.68
   0   6   1    6.15    1.86
   0   6   1    3.43    1.61
   0  -7  -1   21.86    3.33
   0  -7  -1   21.87    3.75
   0   7  -1   28.46    3.98
   0   7  -1   30.72    3.68
   0  -7   1   10.74    2.45
   0  -7   1   22.81    3.69
   0   7   1   27.80    3.28
   0   7   1   17.92    3.44
   0  -8  -1    1.08    1.30
   0  -8  -1    1.36    1.56
   0   8  -1    0.85    1.16
   0   8  -1    0.07    1.25
   0  -8   1    1.97    1.44
   0  -8   1    1.23    1.53
   0   8   1    2.10    1.79
   0   8   1    1.60    1.65
   0  -9  -1    1.61    1.67
   0   9  -1   -0.15    1.25
   0   9  -1    0.76    1.40
   0  -9   1    0.13    1.38
   0  -9   1   -0.41    1.59
   0   9   1    0.00    1.41
   0 -10  -1    9.94    3.73
   0  10  -1   16.25    4.01
   0 -10   1    7.43    3.13
   0  10   1   13.94    4.12
   0 -11  -1    0.29    2.46
   0  11   1    0.94    2.10
   0   0  -2  228.83    4.33
   0   0  -2  284.30    4.35
   0   0   2  253.48    4.67
   0   0   2  297.35    4.17
   0  -1  -2  473.98    7.20
   0  -1  -2  374.68    4.73
   0   1  -2  565.20    7.86
   0   1  -2  374.80    4.94
   0  -1   2  508.42    7.39
   0  -1   2  395.59    6.00
   0   1   2  411.26    6.16
   0   1   2  547.84    7.57
   0  -2  -2  515.36    8.85
   0   2  -2  638.34    9.97
   0   2  -2  590.23    7.03
   0  -2   2  546.85    8.83
   0  -2   2  423.21    7.28
   0   2   2  429.72    7.17
   0   2   2  584.06    6.51
   0   2   2  628.01    9.96
   0  -3  -2  173.68    5.23
   0  -3  -2  241.27    6.98
   0   3  -2  342.44    8.38
   0   3  -2  336.40    6.66
   0  -3   2  276.42    7.15
   0  -3   2  218.68    6.14
   0   3   2  349.64    6.12
   0   3   2  319.56    8.27
   0  -4  -2    4.05    1.22
   0  -4  -2    6.09    1.72
   0   4  -2    8.12    1.91
   0   4  -2    5.48    1.32
   0  -4   2    3.85    1.23
   0  -4   2    2.52    1.07
   0   4   2    5.82    1.24
   0   4   2    4.78    1.57
   0  -5  -2    1.50    0.96
   0  -5  -2    2.80    1.34
   0   5  -2    3.38    1.45
   0   5  -2    2.44    1.15
   0  -5   2    1.60    1.07
   0  -5   2    1.93    1.08
   0   5   2    2.84    1.26
   0   5   2    4.64    1.71
   0  -6  -2    4.13    1.53
   0  -6  -2    5.68    1.91
   0   6  -2    6.44    2.05
   0   6  -2    4.23    1.64
   0  -6   2    1.93    1.24
   0  -6   2    4.55    1.71
   0   6   2    5.43    1.66
   0   6   2    6.88    2.26
   0  -7  -2   27.44    3.37
   0  -7  -2   23.36    3.88
   0   7  -2   37.80    4.18
   0   7  -2   40.67    4.05
   0  -7   2    6.47    2.00
   0  -7   2   26.60    3.87
   0   7   2   41.09    3.76
   0   7   2   44.55    4.77
   0  -8  -2    4.85    2.03
   0  -8  -2    2.59    1.95
   0   8  -2    9.22    2.78
   0   8  -2    6.62    2.42
   0  -8   2   -0.78    0.81
   0  -8   2    4.04    2.03
   0   8   2    3.76    2.01
   0  -9  -2    5.33    2.42
   0   9  -2    6.21    2.60
   0   9  -2    5.32    2.48
   0  -9   2    1.45    1.66
   0  -9   2    4.24    2.24
   0   9   2    1.87    1.84
   0 -10  -2    3.55    2.58
   0  10  -2    7.25    2.98
   0 -10   2    5.38    2.69
   0  10   2    4.53    2.58
   0 -11  -2    8.33    3.79
   0  11   2   11.12    3.89
   0  12   2    2.61    2.78
   0   0  -3   -0.01    0.33
   0   0  -3    0.18    0.32
   0   0   3    0.13    0.41
   0   0   3    0.21    0.35
   0  -1  -3    0.55    0.49
   0  -1  -3    0.40    0.33
   0   1  -3    0.26    0.42
   0  -1   3    0.82    0.53
   0  -1   3   -0.26    0.37
   0  -1   3    0.46    0.28
   0   1   3    0.36    0.52
   0   1   3    0.64    0.50
   0  -2  -3   21.16    2.08
   0  -2  -3   20.99    1.14
   0   2  -3   28.37    2.34
   0   2  -3   19.59    1.17
   0  -2   3   24.16    2.16
   0  -2   3   16.37    1.63
   0   2   3   18.30    1.73
   0   2   3   27.20    2.36
   0  -3  -3   90.88    4.58
   0   3  -3  115.37    5.24
   0   3  -3  109.26    3.53
   0  -3   3  107.95    4.82
   0  -3   3   82.42    3.95
   0   3   3   82.26    3.85
   0   3   3  122.94    3.31
   0   3   3  116.63    5.30
   0  -4  -3   44.65    3.20
   0  -4  -3   42.34    3.54
   0   4  -3   62.12    4.28
   0   4  -3   58.35    3.20
   0  -4   3   48.92    3.63
   0  -4   3   43.11    3.25
   0   4   3   65.56    2.99
   0   4   3   54.16    4.13
   0  -5  -3   20.17    2.45
   0  -5  -3   24.01    3.44
   0   5  -3   27.71    3.21
   0   5  -3   27.05    2.68
   0  -5   3   24.59    2.89
   0  -5   3   24.74    2.79
   0   5   3   31.48    2.52
   0   5   3   29.71    3.40
   0  -6  -3   73.78    4.90
   0  -6  -3   72.09    5.49
   0   6  -3  109.44    6.73
   0   6  -3  108.99    5.73
   0  -6   3   89.21    5.75
   0  -6   3   65.51    4.87
   0   6   3  114.65    5.25
   0   6   3  111.31    6.95
   0  -7  -3    2.97    1.54
   0  -7  -3    0.61    1.21
   0   7  -3    2.54    1.53
   0   7  -3    2.24    1.47
   0  -7   3    2.48    1.55
   0  -7   3    1.48    1.43
   0   7   3    2.90    1.90
   0  -8  -3    1.77    1.52
   0  -8  -3   -0.02    1.40
   0   8  -3    1.23    1.39
   0   8  -3    1.45    1.58
   0  -8   3   -0.29    0.96
   0  -8   3   -0.32    1.16
   0   8   3    0.79    1.57
   0  -9  -3    1.31    1.83
   0   9  -3    1.48    1.84
   0  -9   3    0.80    1.41
   0  -9   3    3.14    2.07
   0   9   3    3.50    2.22
   0 -10  -3    0.74    2.00
   0  10  -3    5.38    2.67
   0 -10   3    1.81    1.96
   0  10   3    1.55    2.40
   0 -11  -3    7.05    3.52
   0  11   3   12.05    4.04
   0 -12  -3    4.77    3.50
   0  12   3    7.70    3.90
   0   0  -4  156.53    5.02
   0   0  -4  198.64    4.93
   0   0   4  165.57    5.28
   0   0   4  215.82    4.60
   0  -1  -4    9.30    1.60
   0  -1  -4    7.91    0.89
   0   1  -4   12.12    1.68
   0  -1   4   11.14    1.70
   0  -1   4    8.82    1.45
   0  -1   4   11.04    0.89
   0   1   4    8.96    1.53
   0   1   4    2.49    0.82
   0  -2  -4  649.51   11.84
   0  -2  -4  527.41    6.30
   0   2  -4  770.23   12.83
   0   2  -4  516.10    5.90
   0  -2   4  689.79   12.07
   0  -2   4  547.93    9.85
   0   2   4  545.27    9.88
   0   2   4  787.85   12.68
   0  -3  -4    1.42    0.96
   0   3  -4    0.85    0.90
   0   3  -4    0.40    0.43
   0  -3   4    1.29    0.88
   0  -3   4    0.51    0.61
   0   3   4    0.34    0.64
   0   3   4    0.69    0.82
   0  -4  -4  447.08   11.78
   0   4  -4  576.03   13.53
   0   4  -4  482.55    8.50
   0  -4   4  512.47   12.20
   0  -4   4  391.52    9.96
   0   4   4  377.76    9.54
   0   4   4  593.70    8.35
   0   4   4  567.53   13.51
   0  -5  -4    0.80    0.96
   0  -5  -4    1.33    1.06
   0   5  -4    2.71    1.55
   0   5  -4    1.38    0.95
   0  -5   4    1.31    1.10
   0  -5   4    0.72    0.92
   0   5   4    2.63    0.96
   0   5   4    1.04    1.09
   0  -6  -4   72.98    5.03
   0  -6  -4   77.23    5.88
   0   6  -4   99.56    6.64
   0   6  -4   85.09    4.84
   0  -6   4   95.51    6.19
   0  -6   4   69.02    5.05
   0   6   4  114.23    4.94
   0   6   4  108.67    7.11
   0  -7  -4   -0.08    0.98
   0  -7  -4    0.40    1.45
   0   7  -4    0.69    1.11
   0   7  -4    0.22    1.09
   0  -7   4    1.35    1.22
   0  -7   4    0.29    1.16
   0   7   4    0.27    1.10
   0  -8  -4    0.29    1.09
   0  -8  -4    0.32    1.50
   0   8  -4    0.71    1.38
   0  -8   4   -0.15    1.17
   0  -8   4   -0.20    1.20
   0   8   4    1.05    1.59
   0  -9  -4   -0.15    1.53
   0   9  -4   -0.45    1.53
   0  -9   4    0.54    1.64
   0  -9   4    0.83    1.68
   0   9   4    0.15    1.73
   0 -10  -4   -0.37    2.06
   0  10  -4    0.43    1.68
   0  10   4    0.81    2.10
   0 -11  -4    1.44    2.43
   0  11  -4    1.96    2.40
   0  11   4    0.15    1.93
   0 -12  -4    2.34    3.24
   0  12   4    3.47    3.05
   0   0  -5    0.38    0.58
   0   0  -5    0.06    0.46
   0   0   5    0.26    0.65
   0   0   5    0.22    0.47
   0  -1  -5    3.15    1.08
   0  -1  -5    2.69    0.74
   0   1  -5    4.30    1.31
   0  -1   5    3.28    1.16
   0  -1   5    3.74    0.72
   0   1   5    3.21    1.13
   0   1   5    0.03    0.41
   0  -2  -5   11.01    2.13
   0  -2  -5    7.43    0.91
   0   2  -5   14.29    2.22
   0  -2   5   12.15    2.14
   0  -2   5    7.81    1.62
   0  -2   5    8.97    0.82
   0   2   5    8.57    1.77
   0   2   5   13.41    2.10
   0  -3  -5    1.19    1.00
   0  -3  -5    0.64    0.49
   0   3  -5    0.89    0.90
   0   3  -5    0.13    0.39
   0  -3   5    0.23    0.68
   0  -3   5    0.51    0.66
   0   3   5    0.77    0.77
   0   3   5    0.38    0.83
   0  -4  -5   79.24    5.30
   0   4  -5  100.91    5.98
   0   4  -5   76.53    3.19
   0  -4   5   90.45    5.45
   0  -4   5   71.61    4.48
   0   4   5   72.50    4.47
   0   4   5   99.64    3.19
   0   4   5  102.85    6.02
   0  -5  -5   89.84    6.01
   0   5  -5  118.52    6.99
   0   5  -5   97.20    4.27
   0  -5   5  108.33    6.46
   0  -5   5   81.00    5.17
   0   5   5   80.70    5.06
   0   5   5  123.61    4.17
   0   5   5  121.30    7.13
   0  -6  -5   29.11    3.38
   0  -6  -5   35.16    4.23
   0   6  -5   41.21    4.52
   0   6  -5   34.19    3.06
   0  -6   5   37.23    4.09
   0  -6   5   31.83    3.57
   0   6   5   41.63    4.57
   0  -7  -5   20.16    3.41
   0  -7  -5   25.06    4.55
   0   7  -5   29.06    4.60
   0  -7   5   23.83    4.05
   0  -7   5   21.63    3.74
   0   7   5   27.85    4.64
   0  -8  -5    1.78    1.34
   0  -8  -5    0.46    1.74
   0   8  -5    0.12    1.39
   0  -8   5    1.01    1.54
   0  -8   5    0.39    1.33
   0   8   5    0.59    1.46
   0  -9  -5    0.82    1.87
   0   9  -5    1.03    1.89
   0  -9   5    0.88    1.57
   0  -9   5   -0.45    1.36
   0   9   5    1.44    2.09
   0 -10  -5    4.30    2.76
   0  10  -5    2.77    2.46
   0 -10   5    2.79    2.57
   0  10   5    4.97    3.03
   0 -11  -5    0.80    2.66
   0  11  -5    0.16    2.29
   0  11   5    0.62    2.41
   0 -12  -5   -2.40    3.20
   0  12  -5    0.79    3.14
   0   0  -6    0.77    0.74
   0   0  -6    2.08    0.90
   0   0   6    0.97    0.89
   0   0   6    1.72    0.79
   0  -1  -6  134.78    5.96
   0  -1  -6  148.91    4.62
   0   1  -6  136.45    5.70
   0   1  -6  179.64    6.44
   0  -1   6  151.88    6.40
   0  -1   6  190.81    4.34
   0   1   6  135.43    5.85
   0   1   6  181.33    6.00
   0  -2  -6  455.60   11.51
   0  -2  -6  393.94    6.64
   0   2  -6  557.59   12.41
   0  -2   6  504.18   12.12
   0  -2   6  395.99    9.90
   0  -2   6  551.49    6.37
   0   2   6  418.60   10.37
   0   2   6  565.52   11.96
   0  -3  -6    6.02    1.89
   0  -3  -6    4.62    0.87
   0   3  -6    4.72    1.70
   0  -3   6    5.53    1.77
   0  -3   6    4.58    1.46
   0  -3   6    5.66    0.81
   0   3   6    4.06    1.50
   0   3   6    6.25    1.91
   0  -4  -6    0.89    1.07
   0   4  -6   -0.23    0.80
   0   4  -6   -0.03    0.53
   0  -4   6    0.03    0.81
   0  -4   6   -0.26    0.77
   0   4   6    0.09    0.87
   0   4   6    0.56    0.48
   0   4   6    0.24    1.00
   0  -5  -6    0.00    0.98
   0   5  -6    0.68    1.08
   0  -5   6   -0.24    0.97
   0  -5   6    0.56    0.94
   0   5   6    0.60    1.01
   0   5   6   -0.51    0.81
   0  -6  -6   74.37    5.36
   0  -6  -6   94.48    6.93
   0   6  -6  118.35    7.76
   0  -6   6   94.71    6.62
   0  -6   6   68.40    5.26
   0   6   6  106.09    7.45
   0  -7  -6   -0.47    1.11
   0  -7  -6    0.09    1.41
   0   7  -6    0.06    1.19
   0  -7   6   -0.10    1.16
   0  -7   6    0.20    1.22
   0   7   6   -0.60    1.40
   0  -8  -6    4.13    2.43
   0   8  -6    6.04    2.75
   0  -8   6    1.85    1.64
   0  -8   6    2.59    1.88
   0   8   6    3.32    2.24
   0  -9  -6    1.08    1.85
   0   9  -6    0.15    1.49
   0  -9   6    0.06    1.71
   0  -9   6    0.72    1.85
   0   9   6   -1.60    1.50
   0 -10  -6   -0.81    2.09
   0  10  -6    3.67    2.61
   0 -10   6    0.95    1.91
   0  10   6    3.71    2.76
   0 -11  -6    1.58    2.84
   0  11  -6   -3.25    1.81
   0  11   6   -1.18    1.98
   0   0  -7    0.18    0.70
   0   0  -7    0.09    0.68
   0   0   7   -0.31    0.63
   0   0   7   -0.43    0.62
   0  -1  -7   22.14    3.05
   0  -1  -7   21.06    2.01
   0   1  -7   21.89    2.56
   0   1  -7   26.25    2.72
   0  -1   7   26.83    3.03
   0  -1   7   29.33    2.00
   0   1   7   20.41    2.96
   0   1   7   29.56    2.75
   0  -2  -7  178.58    7.72
   0  -2  -7  156.13    4.63
   0   2  -7  210.10    8.08
   0  -2   7  180.46    7.79
   0  -2   7  161.59    6.82
   0  -2   7  240.38    4.35
   0   2   7  155.49    6.84
   0   2   7  237.80    8.18
   0  -3  -7   81.86    5.54
   0  -3  -7   76.31    2.92
   0   3  -7  105.62    6.22
   0  -3   7   94.43    5.91
   0  -3   7   70.67    4.69
   0   3   7   79.65    5.07
   0   3   7  105.69    6.05
   0  -4  -7   29.65    3.62
   0   4  -7   34.57    3.90
   0  -4   7   33.39    3.73
   0  -4   7   29.74    3.25
   0   4   7   28.52    3.26
   0   4   7   34.71    3.85
   0  -5  -7   18.71    3.68
   0   5  -7   21.03    3.83
   0  -5   7   20.60    3.73
   0  -5   7   14.70    2.94
   0   5   7   17.72    3.16
   0   5   7   21.87    3.76
   0  -6  -7   -0.07    1.21
   0   6  -7    0.58    1.22
   0  -6   7   -0.20    1.09
   0  -6   7   -0.08    1.05
   0   6   7    0.32    1.21
   0   6   7   -0.68    0.89
   0  -7  -7    1.30    1.18
   0  -7  -7    0.89    1.76
   0   7  -7    1.20    1.74
   0  -7   7    1.82    1.72
   0  -7   7    1.31    1.51
   0   7   7    2.33    1.98
   0  -8  -7   10.73    3.81
   0   8  -7   11.90    3.63
   0  -8   7   15.17    3.72
   0  -8   7   11.50    3.20
   0   8   7   15.36    4.19
   0  -9  -7    5.95    3.07
   0   9  -7    5.56    2.76
   0  -9   7    9.64    3.33
   0   9   7   10.68    3.85
   0 -10  -7    0.29    2.30
   0  10  -7    0.78    2.10
   0 -10   7    2.38    2.37
   0  10   7   -0.74    1.97
   0 -11  -7   -0.49    2.67
   0  11  -7   -0.22    2.66
   0  11   7   -0.20    2.62
   0   0  -8   13.02    2.62
   0   0  -8   15.08    2.31
   0   0   8   14.99    2.85
   0   0   8   17.71    2.10
   0  -1  -8   81.42    5.37
   0  -1  -8   81.78    4.13
   0   1  -8   73.03    4.91
   0   1  -8   90.98    5.22
   0  -1   8   84.25    5.56
   0  -1   8  105.19    3.92
   0   1   8   68.47    4.88
   0   1   8   93.94    4.91
   0  -2  -8   56.71    4.68
   0  -2  -8   51.56    2.97
   0   2  -8   49.65    4.08
   0   2  -8   62.11    4.71
   0  -2   8   51.90    4.50
   0  -2   8   71.45    2.62
   0   2   8   50.38    4.28
   0   2   8   48.91    3.99
   0  -3  -8    0.38    0.86
   0  -3  -8    0.82    0.66
   0   3  -8    0.51    0.91
   0  -3   8   -0.35    0.65
   0  -3   8   -0.03    0.96
   0   3   8    0.92    1.19
   0   3   8    0.43    1.12
   0  -4  -8    0.89    1.25
   0   4  -8    3.00    1.70
   0  -4   8    2.08    1.55
   0  -4   8    1.04    1.19
   0   4   8    0.74    1.33
   0   4   8    2.00    1.51
   0  -5  -8    0.33    1.22
   0   5  -8    1.46    1.34
   0  -5   8    0.16    1.18
   0  -5   8   -0.48    1.07
   0   5   8    1.34    1.39
   0   5   8    0.21    1.16
   0  -6  -8    1.55    1.70
   0   6  -8    2.26    1.66
   0  -6   8    1.96    1.53
   0  -6   8    2.03    1.45
   0   6   8    2.61    1.76
   0   6   8    3.79    2.05
   0  -7  -8    7.44    2.44
   0  -7  -8    9.05    3.15
   0   7  -8    5.69    2.63
   0  -7   8   13.24    3.48
   0  -7   8    8.45    2.78
   0   7   8   10.16    3.34
   0  -8  -8    2.72    2.31
   0   8  -8    4.80    2.64
   0  -8   8    3.87    2.32
   0  -8   8    4.38    2.49
   0   8   8    3.66    2.45
   0  -9  -8    0.17    2.19
   0   9  -8    4.93    2.64
   0  -9   8    1.70    2.07
   0   9   8    4.08    2.74
   0 -10  -8    1.69    2.62
   0  10  -8    1.53    2.34
   0 -10   8    2.42    2.32
   0  10   8    2.18    2.88
   0 -11  -8    0.78    3.10
   0  11  -8    1.07    2.77
   0   0  -9    0.39    0.87
   0   0  -9    0.00    0.69
   0   0   9    0.32    0.98
   0   0   9   -0.09    0.92
   0  -1  -9    1.51    1.07
   0  -1  -9    2.56    1.13
   0   1  -9    3.45    1.46
   0   1  -9    2.80    1.45
   0  -1   9    4.71    1.87
   0  -1   9    4.10    1.16
   0   1   9    3.59    1.75
   0   1   9    4.47    1.71
   0  -2  -9   30.61    3.70
   0  -2  -9   29.78    2.51
   0   2  -9   30.39    3.42
   0   2  -9   37.64    3.86
   0  -2   9   32.77    3.96
   0   2   9   29.37    3.53
   0   2   9   -0.05    0.83
   0  -3  -9   18.33    3.48
   0   3  -9   20.53    3.61
   0  -3   9   18.09    3.48
   0  -3   9   18.32    3.20
   0   3   9   16.98    3.26
   0   3   9   27.74    3.84
   0  -4  -9    3.41    1.87
   0   4  -9    5.34    2.08
   0  -4   9    5.43    2.07
   0  -4   9   11.98    2.86
   0   4   9    4.84    2.13
   0   4   9    6.21    2.31
   0  -5  -9    8.66    2.77
   0   5  -9   15.09    3.65
   0  -5   9   13.99    3.43
   0  -5   9    9.85    2.73
   0   5   9    9.72    2.83
   0   5   9   12.48    3.41
   0  -6  -9    0.79    1.63
   0   6  -9    2.16    2.05
   0  -6   9    0.29    1.39
   0  -6   9    1.77    1.39
   0   6   9    0.04    1.40
   0   6   9    1.45    1.78
   0  -7  -9    3.43    2.47
   0   7  -9    4.33    2.47
   0  -7   9    6.05    2.74
   0  -7   9    3.93    2.18
   0   7   9    5.57    2.78
   0  -8  -9    0.53    2.09
   0   8  -9    0.72    1.70
   0  -8   9   -0.16    1.58
   0   8   9    1.09    2.20
   0  -9  -9   11.88    4.30
   0   9  -9   22.12    5.48
   0  -9   9   15.14    4.24
   0   9   9   20.92    5.46
   0 -10  -9   -3.04    2.34
   0  10  -9    1.32    2.58
   0 -10   9    0.28    2.08
   0  10   9    0.48    2.38
   0   0 -10    5.68    2.05
   0   0 -10    7.54    2.03
   0   0  10    5.02    2.05
   0   0  10   11.24    2.09
   0  -1 -10    9.44    2.70
   0  -1 -10   12.36    2.24
   0   1 -10   13.72    3.01
   0   1 -10   13.64    2.77
   0  -1  10   14.45    3.33
   0   1  10   10.14    2.70
   0   1  10   16.27    2.73
   0  -2 -10   48.08    4.86
   0   2 -10   47.34    4.50
   0   2 -10   59.61    5.09
   0  -2  10   54.21    5.29
   0   2  10   41.56    4.39
   0   2  10   70.93    5.22
   0  -3 -10   25.65    4.30
   0   3 -10   20.37    3.51
   0   3 -10   26.41    4.14
   0  -3  10   29.57    4.61
   0   3  10   20.15    3.79
   0   3  10   37.14    4.21
   0  -4 -10    3.15    1.76
   0   4 -10    3.72    2.00
   0  -4  10    2.19    1.61
   0  -4  10    3.51    1.84
   0   4  10    1.87    1.69
   0   4  10    2.30    1.79
   0  -5 -10   24.64    4.76
   0   5 -10   36.02    5.41
   0  -5  10   29.17    5.01
   0  -5  10   22.36    4.00
   0   5  10   23.36    4.28
   0   5  10   32.42    5.00
   0  -6 -10    1.68    1.85
   0   6 -10    1.51    1.78
   0  -6  10    0.26    1.46
   0  -6  10    0.30    1.60
   0   6  10   -1.00    1.42
   0   6  10    0.26    1.40
   0  -7 -10    2.52    2.40
   0   7 -10    1.70    2.01
   0  -7  10    2.60    2.20
   0  -7  10    1.00    1.63
   0   7  10   -0.41    1.60
   0  -8 -10   36.22    6.57
   0   8 -10   44.97    7.10
   0  -8  10   41.04    6.51
   0   8  10   58.03    7.85
   0  -9 -10    8.02    3.59
   0   9 -10   11.51    4.35
   0  -9  10   12.21    4.02
   0   9  10   12.42    4.44
   0 -10 -10    1.70    3.16
   0  10 -10    1.41    2.32
   0 -10  10    2.46    2.99
   0  10  10    2.23    2.86
   0   0 -11    0.85    1.05
   0   0 -11   -0.87    0.97
   0   0  11    1.69    1.47
   0  -1 -11  100.21    7.11
   0  -1 -11   94.20    5.39
   0   1 -11   93.90    6.69
   0   1 -11  122.14    7.09
   0  -1  11   96.59    7.18
   0   1  11   97.03    7.08
   0   1  11  118.22    6.36
   0  -2 -11  185.04    9.85
   0   2 -11  178.99    9.17
   0   2 -11  204.38    9.71
   0  -2  11  193.61   10.22
   0   2  11  172.52    9.29
   0   2  11  241.29    9.78
   0  -3 -11    0.22    1.18
   0   3 -11    0.14    1.13
   0   3 -11    0.49    1.42
   0  -3  11   -0.17    1.13
   0   3  11   -0.62    1.42
   0   3  11    0.39    1.30
   0  -4 -11    5.12    2.26
   0   4 -11    2.18    1.61
   0   4 -11    4.99    2.27
   0  -4  11    3.42    2.07
   0   4  11    3.54    2.09
   0   4  11    5.48    2.32
   0  -5 -11    1.14    1.84
   0   5 -11    2.24    1.93
   0  -5  11    1.70    1.71
   0  -5  11    4.02    2.10
   0   5  11    3.51    2.26
   0   5  11    3.91    2.23
   0  -6 -11    2.37    2.22
   0   6 -11    2.97    2.27
   0  -6  11    2.26    1.87
   0  -6  11    0.55    1.62
   0   6  11    1.38    2.04
   0   6  11    4.10    2.65
   0  -7 -11   -0.38    1.76
   0   7 -11    0.63    1.90
   0  -7  11   -0.18    1.72
   0   7  11    1.17    1.74
   0  -8 -11   15.50    4.70
   0   8 -11   17.50    4.96
   0  -8  11   20.44    5.18
   0   8  11   26.83    6.03
   0  -9 -11    9.98    4.61
   0   9 -11    7.15    3.51
   0  -9  11   11.06    4.09
   0   9  11   13.31    5.02
   0 -10  11    5.73    3.82
   0   0 -12   32.20    4.88
   0   0 -12   27.70    3.85
   0   0  12   30.84    4.99
   0  -1 -12   10.06    3.02
   0   1 -12   15.82    3.62
   0   1 -12   14.33    3.31
   0  -1  12   11.78    3.40
   0   1  12   16.09    3.78
   0  -2 -12  237.69   11.70
   0   2 -12  237.78   11.16
   0   2 -12  294.75   12.18
   0  -2  12  219.29   11.46
   0   2  12  215.99   10.97
   0   2  12  314.93   11.60
   0  -3 -12   17.20    4.01
   0   3 -12   17.08    3.66
   0   3 -12   19.17    4.03
   0  -3  12   16.99    4.02
   0   3  12   18.60    4.24
   0   3  12    0.03    1.07
   0  -4 -12   17.28    4.15
   0   4 -12   16.11    3.68
   0   4 -12   26.08    4.92
   0  -4  12   27.21    5.18
   0   4  12   16.26    3.83
   0   4  12   34.49    5.09
   0  -5 -12    8.57    3.22
   0   5 -12   23.09    4.94
   0  -5  12   11.18    3.36
   0   5  12   13.30    3.73
   0   5  12   19.01    4.46
   0  -6 -12    8.58    3.45
   0   6 -12   11.62    4.03
   0  -6  12    9.50    3.49
   0  -6  12    9.53    3.08
   0   6  12    4.54    2.71
   0   6  12    8.46    3.56
   0  -7 -12   -0.90    1.77
   0   7 -12    1.13    2.13
   0  -7  12    1.33    1.86
   0   7  12    2.93    2.50
   0  -8 -12    8.08    4.16
   0   8 -12   11.49    4.57
   0  -8  12    9.32    3.76
   0   8  12   11.41    4.44
   0  -9 -12    2.06    3.33
   0   9 -12    1.35    2.57
   0  -9  12   -0.97    2.71
   0   9  12   -0.07    2.68
   0   0 -13    0.85    1.57
   0   0  13    0.15    1.44
   0  -1 -13   26.53    4.82
   0   1 -13   26.19    4.71
   0   1 -13   29.38    4.48
   0  -1  13   35.13    5.70
   0   1  13   25.06    4.85
   0  -2 -13   31.81    5.40
   0   2 -13   24.67    4.56
   0   2 -13   32.16    5.00
   0  -2  13   25.56    5.05
   0   2  13   27.59    5.11
   0  -3 -13   -0.19    1.54
   0   3 -13    0.47    1.53
   0   3 -13    0.06    1.45
   0  -3  13    0.73    1.56
   0   3  13   -1.22    1.75
   0   3  13    0.36    1.41
   0  -4 -13    0.86    1.77
   0   4 -13    0.98    1.86
   0   4 -13    4.00    2.25
   0  -4  13    0.90    1.66
   0   4  13    3.10    2.20
   0   4  13    1.88    2.09
   0  -5 -13   10.97    3.65
   0   5 -13   12.38    3.55
   0   5 -13   10.74    3.66
   0  -5  13   12.56    3.81
   0   5  13    5.77    2.93
   0   5  13   11.33    3.78
   0  -6 -13    0.31    2.10
   0   6 -13    0.40    2.06
   0  -6  13    1.19    1.72
   0   6  13   -1.27    2.11
   0   6  13    1.43    2.17
   0  -7 -13    1.25    2.60
   0   7 -13   -0.20    2.02
   0  -7  13    1.67    2.04
   0   7  13    2.13    2.41
   0  -8 -13    1.04    2.90
   0   8 -13    1.24    2.72
   0  -8  13   -0.12    2.39
   0   8  13    3.89    3.21
   0  -9  13    5.86    3.71
   0   0 -14   12.61    3.82
   0   0  14   13.15    3.99
   0  -1 -14    4.43    2.05
   0   1 -14    0.66    1.67
   0   1 -14    2.11    2.04
   0  -1  14    0.94    1.91
   0   1  14    1.13    2.13
   0  -2 -14    1.75    1.90
   0   2 -14    2.38    2.01
   0   2 -14    1.42    1.81
   0  -2  14    0.77    1.88
   0   2  14    0.08    1.71
   0  -3 -14    4.02    2.40
   0   3 -14    5.32    2.55
   0   3 -14    4.82    2.67
   0  -3  14    1.33    1.91
   0   3  14    2.69    2.64
   0  -4 -14   -0.58    1.30
   0   4 -14    0.92    1.49
   0   4 -14   -1.13    1.52
   0  -4  14    1.14    1.86
   0   4  14   -1.87    1.80
   0   4  14   -0.02    1.95
   0  -5 -14    1.68    1.83
   0   5 -14    0.63    1.86
   0   5 -14    6.02    3.00
   0  -5  14    4.07    2.59
   0   5  14    1.86    2.45
   0   5  14    1.40    2.22
   0  -6 -14   -1.19    1.87
   0   6 -14    1.82    2.55
   0  -6  14    2.25    2.12
   0   6  14   -0.53    2.06
   0  -7 -14    1.92    2.95
   0   7 -14    2.43    2.99
   0  -7  14    2.32    2.63
   0   7  14    3.50    3.18
   0  -8 -14    2.95    3.64
   0  -8  14    3.58    3.41
   0   8  14    2.55    3.49
   0   0 -15    1.06    1.55
   0   0  15    0.25    2.03
   0  -1 -15    7.24    3.04
   0   1 -15    5.44    2.92
   0  -1  15    5.21    2.69
   0   1  15    3.62    2.99
   0  -2 -15   11.97    3.93
   0   2 -15    7.99    3.14
   0   2 -15    9.97    3.52
   0  -2  15   15.16    4.59
   0   2  15    8.97    3.53
   0  -3 -15    4.47    2.57
   0   3 -15    4.31    2.63
   0   3 -15    5.55    3.06
   0  -3  15    3.43    2.82
   0   3  15    3.77    2.80
   0  -4 -15    2.88    2.48
   0   4 -15    3.24    2.43
   0   4 -15    8.42    3.53
   0  -4  15    3.56    2.69
   0   4  15    1.61    2.19
   0  -5 -15   35.43    6.74
   0   5 -15   34.44    6.42
   0  -5  15   35.19    6.64
   0   5  15   23.23    5.41
   0   5  15   33.59    5.94
   0  -6 -15    8.63    3.45
   0   6 -15    0.87    2.49
   0  -6  15    6.77    3.59
   0   6  15   12.84    4.39
   0  -7 -15   -0.66    2.82
   0   7 -15    1.74    2.99
   0  -7  15    0.27    2.64
   0   7  15    2.16    2.85
   0   0 -16    3.39    2.50
   0   0  16    3.19    2.63
   0  -1 -16    2.64    2.41
   0   1 -16    3.73    2.52
   0  -1  16    0.30    2.33
   0   1  16    3.35    2.90
   0  -2 -16   12.33    4.13
   0   2 -16    6.65    2.98
   0  -2  16    8.00    3.94
   0   2  16    9.42    3.70
   0  -3 -16    1.16    1.94
   0   3 -16    0.62    2.05
   0   3 -16    1.50    2.57
   0  -3  16   -0.47    2.47
   0   3  16    0.82    2.57
   0  -4 -16   13.26    4.59
   0   4 -16   20.02    4.95
   0   4 -16   23.02    5.64
   0  -4  16   16.59    4.85
   0   4  16   14.20    4.32
   0  -5 -16   -0.69    2.23
   0   5 -16    3.07    2.97
   0  -5  16    4.39    3.11
   0   5  16    1.96    3.01
   0  -6 -16    1.78    2.85
   0   6 -16    1.71    2.81
   0  -6  16    0.77    2.84
   0   0 -17    1.12    2.11
   0   0  17   -1.06    2.28
   0  -1 -17    3.07    2.61
   0   1 -17    3.50    2.97
   0  -1  17    3.58    3.33
   0   1  17    4.94    3.41
   0  -2 -17    1.33    2.16
   0   2 -17    1.96    2.44
   0  -2  17    0.50    2.59
   0   2  17    0.23    2.66
   0  -3 -17   -1.87    2.00
   0   3 -17    0.77    2.21
   0  -3  17   -0.48    2.78
   0   3  17   -1.04    2.46
   0  -4 -17    2.63    2.86
   0   4 -17    2.65    2.93
   0  -4  17    2.40    2.90
   0   4  17    0.57    3.15
   0   5 -17    7.52    4.03
   0   0 -18   27.42    6.40
   0  -1 -18    1.21    2.52
   0   1 -18    1.05    2.48
   0  -1  18   -0.76    2.80
   0   1  18   -1.30    2.94
   0  -2 -18   -2.26    2.30
   0   2 -18    1.64    2.90
   0  -2  18    1.16    3.33
   0   2  18   -0.27    3.08
   0  -3 -18    0.67    2.37
   0   3 -18   -0.34    2.74
   0  -3  18    0.75    3.41
   0   3  18    1.38    3.40
   0   4  18    2.75    3.97
   0   0 -19    1.18    2.88
   0   1 -19    1.10    2.96
   0   2 -19   -0.30    2.92
   1   0   0  398.96    4.91
  -1   0   0  361.54    4.58
  -1   0   0  334.64    4.98
  -1   0   1   -0.01    0.08
  -1   0   1   -0.05    0.13
  -1   0   1    0.06    0.15
  -1   0   1    0.04    0.16
   1  -1  -1   15.95    1.27
   1  -1  -1   18.59    1.05
   1   1  -1   20.34    1.21
   1  -1   0   55.83    2.31
   1   1   0   66.83    2.47
  -1  -1   0   50.15    2.15
  -1  -1   0   52.03    2.16
  -1   1   0   54.63    2.13
  -1   1   0   60.62    2.34
  -1  -1   1   21.61    0.98
  -1  -1   1   15.60    1.27
  -1  -1   1   21.73    1.48
  -1   1   1   18.26    1.04
  -1   1   1   18.27    1.38
   1  -2  -1  642.31    9.62
   1  -2  -1  713.71    8.57
   1   2  -1  867.53   11.12
   1   2  -1  960.31   10.54
   1  -2   0  366.80    7.30
   1  -2   0  358.09    5.42
   1   2   0  515.70    8.35
  -1  -2   0  386.31    5.00
  -1  -2   0  337.69    7.07
  -1  -2   0  453.55    7.60
  -1   2   0    0.12    0.25
  -1   2   0  432.65    7.60
  -1  -2   1  812.09    8.34
  -1  -2   1  616.31    9.53
  -1   2   1  883.26    9.24
  -1   2   1  838.07   11.10
   1  -3  -1   34.10    2.61
   1  -3  -1   33.92    2.33
   1   3  -1   44.86    2.97
   1   3  -1   49.34    2.90
   1  -3   0  130.12    5.05
   1  -3   0  134.68    4.27
   1   3   0  208.18    6.24
  -1  -3   0  154.32    4.02
  -1  -3   0  125.45    5.09
  -1   3   0   -0.04    0.30
  -1   3   0  176.29    5.71
  -1  -3   1   38.76    2.17
  -1  -3   1   34.85    2.68
  -1   3   1   48.14    2.55
  -1   3   1   47.26    3.13
   1  -4  -1   37.43    3.08
   1  -4  -1   32.17    2.65
   1   4  -1   44.42    3.37
   1   4  -1   50.08    3.38
   1  -4   0  294.85    8.56
   1  -4   0  272.75    7.25
   1   4   0  395.22    9.77
  -1  -4   0  312.81    6.98
  -1  -4   0  271.79    8.47
  -1   4   0    0.84    0.68
  -1   4   0  391.97    9.72
  -1  -4   1   43.15    2.74
  -1  -4   1   33.36    2.99
  -1   4   1   45.85    2.92
  -1   4   1   52.59    3.78
   1  -5  -1   27.71    2.99
   1  -5  -1   30.67    2.91
   1   5  -1   39.37    3.49
   1   5  -1   40.42    3.46
   1  -5   0    3.94    1.53
   1  -5   0    6.41    1.60
   1   5   0    0.04    0.60
   1   5   0   10.26    2.23
  -1  -5   0    7.51    1.62
  -1  -5   0    6.32    1.83
  -1   5   0    4.66    1.50
  -1   5   0    8.64    2.12
  -1  -5   1   31.21    2.68
  -1  -5   1   25.98    2.95
  -1   5   1   41.47    3.17
  -1   5   1   35.61    3.50
   1  -6  -1   -0.13    0.85
   1  -6  -1    0.37    1.03
   1   6  -1   -0.07    0.98
   1   6  -1   -0.41    0.90
   1  -6   0   71.22    5.13
   1  -6   0   60.07    4.46
   1   6   0    0.29    0.84
   1   6   0   85.36    5.66
  -1  -6   0   76.70    4.55
  -1  -6   0   62.73    5.05
  -1   6   0   91.51    5.45
  -1   6   0   88.54    5.80
  -1  -6   1    0.98    0.93
  -1  -6   1    0.18    0.86
  -1   6   1   -0.25    0.77
  -1   6   1   -0.10    0.86
   1  -7  -1    6.79    2.33
   1  -7  -1    6.40    2.04
   1   7  -1   10.05    2.73
   1   7  -1   11.20    2.78
   1  -7   0    0.47    1.17
   1  -7   0    0.58    1.18
   1   7   0   -0.58    0.95
   1   7   0   -0.32    1.01
  -1  -7   0   -0.29    0.89
  -1  -7   0    0.86    1.28
  -1   7   0    0.27    1.02
  -1   7   0    0.64    1.14
  -1  -7   1    7.02    2.11
  -1  -7   1    6.78    2.27
  -1   7   1    9.94    2.40
  -1   7   1    5.33    2.07
   1  -8  -1   18.18    3.60
   1  -8  -1   13.96    3.34
   1   8  -1   22.86    3.94
   1   8  -1   23.93    3.92
   1  -8   0   16.42    3.46
   1  -8   0   13.62    3.18
   1   8   0   25.19    3.93
   1   8   0   18.84    3.73
  -1  -8   0   13.49    3.32
  -1   8   0   20.20    3.63
  -1   8   0   17.90    3.73
  -1  -8   1   13.69    2.93
  -1  -8   1   13.87    3.43
  -1   8   1   22.91    3.61
  -1   8   1   15.99    3.68
   1  -9  -1    2.76    2.12
   1  -9  -1    2.85    2.00
   1   9  -1    4.42    2.19
   1   9  -1    5.83    2.43
   1  -9   0   -0.52    1.25
   1  -9   0    0.54    1.48
   1   9   0   -0.79    1.17
   1   9   0    0.43    1.54
  -1  -9   0   -0.50    1.46
  -1   9   0    0.76    1.56
  -1  -9   1    5.31    2.48
  -1   9   1    5.41    2.52
   1 -10  -1    0.75    1.56
   1 -10  -1    0.34    1.96
   1  10  -1    3.19    2.21
   1 -10   0   31.98    5.43
   1  10   0   37.99    5.82
  -1 -10   0   22.87    5.04
  -1  10   0   33.94    5.56
  -1 -10   1    0.37    1.95
  -1  10   1    0.09    1.77
   1  11   0    3.72    2.66
  -1 -11   0    5.02    3.07
  -1  11   0    3.60    2.66
  -1 -11   1    4.30    2.84
  -1  11   1    5.73    3.02
  -1 -12   0    0.26    3.13
  -1 -12   1    6.48    3.88
   1   0   1    0.49    0.33
   1   0   1    0.63    0.38
  -1   0  -1    0.50    0.26
  -1   0  -1    0.54    0.37
  -1   0   2   94.40    2.84
  -1   0   2   93.54    2.84
  -1   0   2   87.93    2.39
  -1   0   2  101.23    2.52
   1  -1  -2   44.86    2.08
   1   1  -2   47.18    2.30
   1   1  -2   39.86    1.43
   1  -1   1  200.15    4.72
   1  -1   1  188.32    2.98
   1   1   1  213.94    3.34
   1   1   1  247.17    5.31
  -1  -1  -1  194.13    4.52
  -1  -1  -1  172.51    4.00
  -1   1  -1  223.22    4.99
  -1   1  -1  172.01    3.93
  -1  -1   2   31.92    1.92
  -1   1   2   30.65    1.90
  -1   1   2   32.61    1.11
  -1   1   2   41.56    2.14
   1  -2  -2  278.06    5.96
   1   2  -2  337.46    7.33
   1   2  -2  369.49    5.74
   1  -2   1  242.22    6.19
   1  -2   1  210.51    4.09
   1   2   1  208.92    3.76
   1   2   1  310.42    7.01
  -1  -2  -1  235.39    6.12
  -1  -2  -1  237.66    5.31
  -1   2  -1  240.77    5.46
  -1  -2   2  326.29    5.94
  -1  -2   2  229.44    5.99
  -1   2   2  326.64    4.58
  -1   2   2  351.77    7.52
   1  -3  -2   72.30    3.84
   1  -3  -2   74.88    3.64
   1   3  -2   99.48    4.60
   1   3  -2  103.68    3.80
   1  -3   1  105.90    4.71
   1  -3   1   99.83    3.62
   1   3   1  123.64    4.41
   1   3   1  152.47    5.69
  -1  -3  -1  102.19    3.30
  -1  -3  -1  103.94    4.76
  -1   3  -1  142.37    5.25
  -1   3  -1  121.28    4.56
  -1  -3   2   95.85    3.74
  -1  -3   2   63.14    3.65
  -1   3   2  108.10    3.33
  -1   3   2   96.73    4.61
   1  -4  -2  464.77   10.73
   1  -4  -2  492.97   10.58
   1   4  -2  684.56   13.41
   1   4  -2  690.31   11.58
   1  -4   1   51.12    3.73
   1  -4   1   46.80    2.99
   1   4   1   68.97    3.79
   1   4   1   73.06    4.46
  -1  -4  -1   49.14    2.79
  -1  -4  -1   49.26    3.73
  -1   4  -1   73.32    4.26
  -1   4  -1   68.81    3.97
  -1  -4   2  585.25   10.55
  -1  -4   2  444.43   10.80
  -1   4   2  670.26   10.07
  -1   4   2  655.24   13.44
   1  -5  -2    5.50    1.64
   1  -5  -2    5.78    1.66
   1   5  -2    7.70    2.13
   1   5  -2    6.17    1.67
   1  -5   1    5.20    1.61
   1  -5   1    4.78    1.50
   1   5   1    6.17    1.70
   1   5   1    4.09    1.60
  -1  -5  -1    5.69    1.45
  -1  -5  -1    4.75    1.68
  -1   5  -1    7.38    1.97
  -1   5  -1    5.08    1.65
  -1  -5   2    5.87    1.59
  -1  -5   2    4.28    1.52
  -1   5   2    6.53    1.49
  -1   5   2    6.91    2.05
   1  -6  -2   16.81    2.99
   1  -6  -2   15.85    2.87
   1   6  -2   26.76    3.79
   1   6  -2   25.82    3.06
   1  -6   1    3.42    1.56
   1  -6   1    1.60    1.08
   1   6   1    2.96    1.41
   1   6   1    2.68    1.52
  -1  -6  -1    0.46    0.91
  -1  -6  -1    2.29    1.37
  -1   6  -1    1.42    1.13
  -1   6  -1    2.54    1.38
  -1  -6   2   17.72    2.70
  -1  -6   2   14.28    2.91
  -1   6   2   25.52    2.69
  -1   6   2   25.28    3.69
   1  -7  -2    2.57    1.54
   1  -7  -2    2.72    1.66
   1   7  -2    1.77    1.47
   1   7  -2    5.74    2.12
   1  -7   1    4.08    1.74
   1  -7   1    4.54    1.76
   1   7   1    8.47    2.43
   1   7   1    6.94    2.39
  -1  -7  -1    4.56    1.74
  -1  -7  -1    3.53    1.95
  -1   7  -1    5.14    2.05
  -1   7  -1    7.62    2.34
  -1  -7   2    4.73    1.76
  -1  -7   2    0.68    1.25
  -1   7   2    4.01    1.61
  -1   7   2    1.78    1.40
   1  -8  -2   32.43    4.02
   1  -8  -2   28.44    4.37
   1   8  -2   46.17    4.90
   1   8  -2   32.35    4.04
   1  -8   1    7.36    2.34
   1  -8   1    6.36    2.38
   1   8   1    9.10    2.73
   1   8   1    9.29    2.83
  -1  -8  -1    5.38    2.31
  -1   8  -1    2.63    1.63
  -1   8  -1    9.26    2.68
  -1  -8   2   37.43    4.04
  -1  -8   2   26.68    4.44
  -1   8   2   40.57    4.98
   1  -9  -2   15.50    3.69
   1  -9  -2   23.96    4.50
   1   9  -2   33.27    5.12
   1   9  -2   28.75    4.50
   1  -9   1    3.45    1.98
   1  -9   1    1.57    1.88
   1   9   1    2.61    2.02
  -1  -9  -1    1.73    1.83
  -1   9  -1    0.09    1.28
  -1   9  -1    3.78    2.10
  -1  -9   2   24.71    4.72
  -1   9   2   33.34    5.43
   1 -10  -2   24.86    5.03
   1  10  -2   45.87    6.20
   1 -10   1   -0.88    1.54
   1  10   1   -0.74    1.80
  -1 -10  -1    1.40    2.00
  -1  10  -1   -0.09    1.68
  -1 -10   2   15.56    4.20
  -1  10   2   30.87    5.63
   1  11   1   22.36    5.25
  -1 -11  -1   20.10    5.41
  -1 -11   2    1.16    2.39
  -1  11   2    8.76    3.68
  -1 -12  -1    0.53    2.92
  -1  12   2    3.29    2.83
   1   0  -3    0.30    0.35
   1   0   2 1926.97   15.12
  -1   0  -2 1571.88   13.89
  -1   0   3    0.17    0.36
  -1   0   3    0.23    0.41
  -1   0   3    0.18    0.31
   1  -1  -3  163.31    4.66
   1  -1  -3  196.45    3.05
   1   1  -3  195.10    5.07
   1   1  -3  142.15    2.47
   1  -1   2   78.83    3.33
   1   1   2   78.42    2.62
   1   1   2   87.58    3.48
  -1  -1  -2   71.92    3.06
  -1  -1  -2   57.93    2.47
  -1   1  -2   71.96    2.29
  -1   1  -2   81.98    3.41
  -1   1  -2   58.79    2.40
  -1  -1   3  173.74    4.65
  -1  -1   3  132.79    4.33
  -1   1   3  137.21    4.40
  -1   1   3  196.91    4.92
   1  -2  -3  401.17    8.05
   1   2  -3  467.21    9.20
   1   2  -3  506.64    6.02
   1  -2   2   21.15    2.03
   1  -2   2   19.38    1.42
   1   2   2   20.99    1.47
   1   2   2   29.02    2.37
  -1  -2  -2   23.09    2.12
  -1  -2  -2   20.97    1.62
  -1   2  -2   24.95    2.21
  -1   2  -2   18.30    1.55
  -1  -2   3  320.86    7.48
  -1   2   3  313.86    7.36
  -1   2   3  460.00    9.07
   1  -3  -3  218.57    6.67
   1   3  -3  282.72    8.12
   1   3  -3  304.04    5.89
   1  -3   2   36.38    2.95
   1  -3   2   29.51    2.07
   1   3   2   29.15    1.98
   1   3   2   41.77    3.23
  -1  -3  -2   28.40    2.67
  -1  -3  -2   36.61    2.40
  -1   3  -2   39.14    3.02
  -1   3  -2   32.93    2.33
  -1  -3   3  182.04    6.32
  -1   3   3  173.48    6.07
  -1   3   3  285.62    4.56
  -1   3   3  259.43    7.82
   1  -4  -3   -0.21    0.53
   1  -4  -3    0.78    0.82
   1   4  -3    2.50    1.28
   1   4  -3    1.11    0.79
   1  -4   2    2.31    1.11
   1  -4   2    2.72    0.95
   1   4   2    2.79    1.01
   1   4   2    2.32    1.23
  -1  -4  -2    1.15    0.69
  -1  -4  -2    1.74    1.00
  -1   4  -2    2.72    1.36
  -1   4  -2    2.59    1.05
  -1  -4   3    0.80    0.80
  -1  -4   3    0.50    0.79
  -1   4   3    2.30    0.75
  -1   4   3    1.90    1.12
   1  -5  -3    0.95    0.96
   1  -5  -3    1.75    1.13
   1   5  -3    2.79    1.50
   1   5  -3    3.94    1.37
   1  -5   2   17.43    2.88
   1  -5   2   13.90    2.23
   1   5   2   18.29    2.23
   1   5   2   14.62    2.80
  -1  -5  -2   12.12    1.93
  -1  -5  -2   13.27    2.75
  -1   5  -2   16.85    2.79
  -1   5  -2   15.13    2.35
  -1  -5   3    2.16    1.04
  -1  -5   3    2.23    1.31
  -1   5   3    2.30    0.96
  -1   5   3    2.43    1.39
   1  -6  -3    6.04    1.97
   1  -6  -3    6.89    2.17
   1   6  -3   10.29    2.71
   1   6  -3    8.26    2.02
   1  -6   2    1.39    1.17
   1  -6   2   -0.70    0.76
   1   6   2    0.53    0.91
   1   6   2    1.13    1.23
  -1  -6  -2    0.23    0.93
  -1  -6  -2   -0.32    0.83
  -1   6  -2    0.65    1.02
  -1   6  -2    0.22    0.89
  -1  -6   3    5.20    1.75
  -1  -6   3    5.75    1.91
  -1   6   3    8.11    1.76
  -1   6   3   11.77    2.91
   1  -7  -3    0.01    0.96
   1  -7  -3    1.18    1.45
   1   7  -3   -0.12    0.93
   1   7  -3    0.12    1.19
   1  -7   2   -0.02    0.79
   1  -7   2    1.64    1.37
   1   7   2    1.49    1.48
   1   7   2    1.16    1.36
  -1  -7  -2    0.78    0.97
  -1  -7  -2    1.34    1.48
  -1   7  -2    1.36    1.39
  -1   7  -2    2.13    1.40
  -1  -7   3    1.00    1.11
  -1  -7   3    0.57    1.20
  -1   7   3    1.25    1.38
   1  -8  -3   -0.94    0.94
   1  -8  -3    0.94    1.44
   1   8  -3    0.51    1.22
   1   8  -3    0.73    1.49
   1  -8   2   17.11    3.78
   1  -8   2   14.22    3.13
   1   8   2   22.74    4.35
  -1  -8  -2   15.61    3.75
  -1   8  -2   22.80    3.99
  -1   8  -2   20.53    3.74
  -1  -8   3   -0.12    1.31
  -1  -8   3   -1.27    1.06
  -1   8   3    0.03    1.10
   1  -9  -3    1.04    1.64
   1  -9  -3   16.07    3.90
   1   9  -3   24.45    4.67
   1  -9   2    0.07    1.41
   1  -9   2   -0.46    1.41
   1   9   2    0.38    1.62
  -1  -9  -2   -0.32    1.53
  -1   9  -2    0.83    1.65
  -1   9  -2    0.10    1.44
  -1  -9   3   13.10    3.64
  -1   9   3   18.81    4.50
   1 -10  -3    7.08    3.10
   1  10  -3   10.98    3.71
   1 -10   2    2.03    2.04
   1  10   2    2.45    2.13
  -1 -10  -2    1.02    2.01
  -1  10  -2   -0.64    1.68
  -1 -10   3    6.92    3.06
  -1  10   3   10.27    3.54
   1  11  -3   -0.91    1.72
   1  11   2    1.07    2.24
  -1 -11  -2    0.28    2.51
  -1 -11   3    1.44    2.26
  -1  11   3    0.04    2.18
   1  12   2    2.12    2.84
  -1 -12  -2    0.00    2.96
  -1  12   3   -0.04    2.41
   1   0  -4  414.28    8.22
   1   0  -4  571.70    7.88
   1   0   3    0.65    0.57
   1   0   3    0.49    0.45
  -1   0  -3    0.09    0.29
  -1   0  -3    0.60    0.54
  -1   0   4  436.29    8.44
  -1   0   4  544.68    7.00
   1  -1  -4   12.26    1.73
   1  -1  -4   15.39    0.99
   1   1  -4   15.48    1.65
   1  -1   3   31.70    2.38
   1  -1   3   27.36    1.78
   1   1   3   30.11    2.02
   1   1   3   37.70    2.54
  -1  -1  -3   29.88    2.24
  -1  -1  -3   24.21    1.78
  -1   1  -3   28.04    1.79
  -1   1  -3   33.07    2.44
  -1  -1   4   12.90    1.59
  -1  -1   4   13.16    1.60
  -1  -1   4    9.76    0.60
  -1   1   4   10.91    1.68
  -1   1   4    0.16    0.31
   1  -2  -4  381.03    8.70
   1   2  -4  453.39    9.68
   1  -2   3   31.34    2.62
   1  -2   3   27.75    1.90
   1   2   3   27.66    1.98
   1   2   3   37.47    2.88
  -1  -2  -3   31.77    2.67
  -1  -2  -3   25.07    1.84
  -1   2  -3   34.31    2.75
  -1   2  -3   24.45    1.74
  -1  -2   4  413.32    8.73
  -1  -2   4  306.00    7.82
  -1   2   4  316.42    7.95
  -1   2   4  449.71    9.43
   1  -3  -4    1.82    0.99
   1   3  -4    2.19    1.20
   1   3  -4    1.91    0.62
   1  -3   3  507.69   11.36
   1  -3   3  407.15    7.99
   1   3   3  405.10    7.81
   1   3   3  624.35   12.74
  -1  -3  -3  466.58   10.96
  -1  -3  -3  472.01    8.29
  -1   3  -3  588.05   12.25
  -1   3  -3  431.01    8.08
  -1  -3   4    1.01    0.76
  -1  -3   4    1.56    0.95
  -1   3   4    0.44    0.76
  -1   3   4    1.48    0.98
   1  -4  -4   57.76    4.02
   1  -4  -4   71.36    4.56
   1   4  -4   95.11    5.50
   1   4  -4   96.19    3.75
   1  -4   3   87.79    5.18
   1  -4   3   70.37    3.78
   1   4   3   94.43    4.13
   1   4   3  113.97    6.09
  -1  -4  -3   76.89    4.96
  -1   4  -3  105.42    5.70
  -1   4  -3   86.68    4.16
  -1  -4   4   61.93    4.25
  -1   4   4   96.91    2.88
  -1   4   4   90.93    5.45
   1  -5  -4   27.06    3.06
   1  -5  -4   32.92    3.44
   1   5  -4   40.45    4.00
   1   5  -4   41.63    3.00
   1  -5   3   27.42    3.21
   1  -5   3   23.21    2.48
   1   5   3   35.24    2.89
   1   5   3   35.32    3.82
  -1  -5  -3   23.28    2.50
  -1  -5  -3   26.18    3.72
  -1   5  -3   35.29    3.68
  -1   5  -3   33.02    2.95
  -1  -5   4    8.30    1.83
  -1  -5   4   25.73    3.03
  -1   5   4   40.13    2.39
  -1   5   4   40.15    4.02
   1  -6  -4  139.40    7.27
   1  -6  -4  139.71    7.50
   1   6  -4  195.85    9.25
   1   6  -4  195.41    7.21
   1  -6   3   59.46    5.04
   1  -6   3   47.05    3.91
   1   6   3   69.63    4.37
   1   6   3   70.85    5.75
  -1  -6  -3   53.13    3.91
  -1  -6  -3   53.23    4.96
  -1   6  -3   67.75    5.39
  -1   6  -3   63.25    4.53
  -1  -6   4  121.22    6.50
  -1  -6   4  117.87    6.91
  -1   6   4  174.10    8.91
   1  -7  -4   11.40    2.84
   1  -7  -4   14.65    3.39
   1   7  -4   21.53    3.97
   1   7  -4   23.12    3.21
   1  -7   3   15.54    3.35
   1  -7   3   10.24    2.55
   1   7   3   21.38    3.10
   1   7   3   19.68    3.87
  -1  -7  -3   14.15    2.65
  -1  -7  -3   10.99    2.99
  -1   7  -3   14.72    3.36
  -1   7  -3   16.20    2.94
  -1  -7   4   16.95    3.23
  -1  -7   4   13.80    3.15
  -1   7   4   19.19    3.80
   1  -8  -4   -1.03    0.87
   1  -8  -4   -0.22    1.33
   1   8  -4    1.70    1.51
   1  -8   3    9.46    2.85
   1  -8   3    7.96    2.60
   1   8   3    7.44    2.70
  -1  -8  -3    7.26    2.75
  -1   8  -3   11.50    3.30
  -1   8  -3    8.28    2.54
  -1  -8   4    0.64    1.18
  -1  -8   4   -0.44    1.20
  -1   8   4    0.56    1.28
   1  -9  -4   -0.70    1.13
   1  -9  -4   12.56    3.61
   1   9  -4   16.87    4.18
   1  -9   3    1.07    1.88
   1   9   3    1.59    1.90
  -1  -9  -3   -0.73    1.45
  -1   9  -3    1.25    1.70
  -1  -9   4   10.57    3.33
  -1   9   4   18.41    4.59
   1 -10  -4    0.60    1.92
   1  10  -4    0.31    1.79
   1 -10   3    0.44    1.83
   1  10   3    3.17    2.48
  -1 -10  -3    3.07    2.35
  -1  10  -3    4.88    2.63
  -1 -10   4    1.19    2.01
  -1  10   4    0.04    2.03
   1 -11  -4    2.30    2.86
   1  11  -4    1.84    2.35
   1  11   3    6.81    3.49
  -1 -11  -3    7.43    3.42
  -1 -11   4    0.20    2.28
  -1  11   4    0.20    2.11
   1  12   3   -1.19    2.38
  -1 -12  -3   -0.33    2.90
  -1  12   4    4.80    3.49
   1   0  -5    0.16    0.52
   1   0  -5   -0.05    0.46
   1   0   4  523.16    9.79
   1   0   4  529.89    8.82
  -1   0  -4  466.94    8.87
  -1   0   5    0.15    0.49
  -1   0   5   -0.03    0.34
   1  -1  -5   89.00    4.38
   1  -1  -5  110.49    3.01
   1   1  -5  106.08    4.40
   1  -1   4  143.73    5.49
   1  -1   4  126.59    3.94
   1   1   4  124.53    4.60
   1   1   4  149.38    5.28
  -1  -1  -4  123.09    4.93
  -1  -1  -4  108.30    3.98
  -1   1  -4  123.35    4.32
  -1   1  -4  149.26    5.49
  -1  -1   5   87.70    4.33
  -1  -1   5   81.34    4.14
  -1  -1   5   86.55    1.98
  -1   1   5   78.82    4.14
  -1   1   5   84.22    3.70
   1  -2  -5  200.29    6.92
   1   2  -5  246.79    7.60
   1  -2   4    8.65    1.88
   1  -2   4    6.90    1.33
   1   2   4    6.42    1.37
   1   2   4    7.79    1.76
  -1  -2  -4    6.56    1.61
  -1  -2  -4    6.78    1.21
  -1   2  -4    8.72    1.86
  -1   2  -4    5.86    1.08
  -1  -2   5  203.19    6.78
  -1  -2   5  161.56    6.11
  -1   2   5  158.84    6.09
  -1   2   5  237.66    7.22
   1  -3  -5  205.25    7.50
   1   3  -5  281.95    8.99
   1   3  -5  249.29    3.86
   1  -3   4    8.83    2.01
   1  -3   4    9.31    1.59
   1   3   4    7.85    1.50
   1   3   4   14.92    2.56
  -1  -3  -4    9.96    2.10
  -1  -3  -4    7.73    1.34
  -1   3  -4   10.94    2.23
  -1   3  -4    8.33    1.32
  -1  -3   5  245.44    7.90
  -1  -3   5  188.72    7.07
  -1   3   5  182.61    6.93
  -1   3   5  270.44    8.67
   1  -4  -5   20.23    2.97
   1   4  -5   27.64    3.18
   1   4  -5   24.56    1.87
   1  -4   4    3.13    1.42
   1  -4   4    4.97    1.40
   1   4   4    3.42    1.19
   1   4   4    4.53    1.76
  -1  -4  -4    5.57    1.83
  -1  -4  -4    3.76    1.09
  -1   4  -4    4.97    1.79
  -1   4  -4    3.69    1.14
  -1  -4   5   21.62    2.93
  -1  -4   5   18.37    2.84
  -1   4   5   18.16    2.80
  -1   4   5   27.13    3.21
   1  -5  -5   82.59    5.35
   1  -5  -5   97.83    6.06
   1   5  -5  121.69    7.04
   1   5  -5  123.41    4.67
   1  -5   4   37.03    3.90
   1  -5   4   33.33    3.05
   1   5   4   43.87    3.08
   1   5   4   53.15    4.78
  -1  -5  -4   30.32    2.88
  -1  -5  -4   31.36    3.60
  -1   5  -4   39.46    4.04
  -1   5  -4   38.03    3.08
  -1  -5   5  106.81    5.98
  -1  -5   5   86.19    5.58
  -1   5   5  129.24    7.32
   1  -6  -5   -0.05    0.85
   1  -6  -5    1.19    1.23
   1   6  -5   -0.25    0.83
   1   6  -5    0.68    0.96
   1  -6   4    0.75    1.21
   1  -6   4    0.45    1.05
   1   6   4    0.65    1.07
   1   6   4    0.97    1.32
  -1  -6  -4    1.24    1.12
  -1  -6  -4    1.24    1.43
  -1   6  -4    0.75    1.05
  -1   6  -4   -0.23    0.92
  -1  -6   5   -0.04    0.85
  -1  -6   5    0.54    1.00
  -1   6   5    0.59    1.24
   1  -7  -5    2.68    1.69
   1  -7  -5    2.45    1.85
   1   7  -5    9.34    2.94
   1  -7   4   15.38    3.45
   1  -7   4    9.65    2.45
   1   7   4   18.05    3.87
  -1  -7  -4   14.69    3.63
  -1   7  -4   15.41    3.48
  -1   7  -4   13.96    2.77
  -1  -7   5    0.10    0.94
  -1  -7   5    2.75    1.72
  -1   7   5    6.18    2.35
   1  -8  -5    3.86    1.73
   1  -8  -5    8.91    2.87
   1   8  -5   11.12    3.38
   1  -8   4    0.48    1.47
   1  -8   4    0.38    1.41
   1   8   4   -0.02    1.59
  -1  -8  -4   -0.87    1.40
  -1   8  -4    0.59    1.37
  -1  -8   5    6.46    2.35
  -1  -8   5   10.48    3.01
  -1   8   5   13.30    3.92
   1  -9  -5    1.02    1.40
   1  -9  -5    4.19    2.58
   1   9  -5    8.68    3.24
   1  -9   4    0.72    1.72
   1   9   4    3.97    2.55
  -1  -9  -4    2.09    2.09
  -1   9  -4    3.39    2.50
  -1  -9   5    5.29    2.65
  -1   9   5    8.02    3.16
   1 -10  -5    0.67    2.10
   1  10  -5    1.10    1.96
   1 -10   4    2.80    2.32
   1  10   4    4.59    2.67
  -1 -10  -4    3.88    2.75
  -1  10  -4    3.93    2.53
  -1 -10   5    0.73    2.08
  -1  10   5    1.57    2.05
   1 -11  -5    4.07    3.25
   1  11  -5    2.31    2.55
   1  11   4    4.16    2.75
  -1 -11  -4    1.28    2.74
  -1  11  -4    1.68    2.64
  -1  11   5    3.70    2.87
   1  12  -5    0.42    2.51
   1  12   4    1.58    3.05
  -1 -12  -4   -0.16    3.02
   1   0  -6  253.16    7.87
   1   0  -6  335.14    7.32
   1   0   5    0.24    0.58
   1   0   5    0.04    0.55
  -1   0  -5   -0.08    0.53
  -1   0  -5    0.33    0.58
  -1   0   6  254.85    7.93
  -1   0   6  347.03    6.57
   1  -1  -6    1.72    0.96
   1  -1  -6    2.70    0.78
   1   1  -6    2.66    1.16
   1  -1   5  308.82    8.77
   1  -1   5  304.05    6.53
   1   1   5  282.84    7.76
   1   1   5  286.58    7.78
  -1  -1  -5  299.84    8.37
  -1  -1  -5  257.26    6.64
  -1   1  -5  308.39    8.48
  -1  -1   6    3.23    1.27
  -1  -1   6    1.98    0.95
  -1  -1   6    2.54    0.51
  -1   1   6    3.12    1.22
  -1   1   6    3.36    1.08
   1  -2  -6  493.20   11.71
   1  -2  -6  460.40    5.46
   1   2  -6  626.45   12.82
   1  -2   5   10.49    2.18
   1  -2   5   11.30    1.79
   1  -2   5    9.58    1.36
   1   2   5   10.09    1.85
   1   2   5   14.76    2.37
  -1  -2  -5    9.78    2.09
  -1  -2  -5    8.79    1.44
  -1   2  -5   12.75    2.25
  -1  -2   6  542.48   12.08
  -1  -2   6  426.88   10.63
  -1   2   6  420.29   10.61
  -1   2   6  604.35   12.06
   1  -3  -6  132.70    6.50
   1   3  -6  181.07    7.59
   1  -3   5  190.15    7.81
   1  -3   5  145.61    5.60
   1   3   5  142.49    5.65
   1   3   5  224.41    8.41
  -1  -3  -5  160.50    7.17
  -1  -3  -5  147.72    4.81
  -1   3  -5  202.68    8.09
  -1   3  -5  136.87    4.44
  -1  -3   6  150.20    6.68
  -1  -3   6  116.47    5.86
  -1   3   6  111.88    5.79
  -1   3   6  165.77    7.09
   1  -4  -6   11.17    2.46
   1   4  -6   12.54    2.81
   1   4  -6    9.94    1.04
   1  -4   5    0.90    1.13
   1  -4   5    0.79    0.77
   1   4   5    0.35    0.65
   1   4   5    0.23    1.01
  -1  -4  -5    0.69    0.89
  -1  -4  -5    0.70    0.73
  -1   4  -5    0.54    0.99
  -1   4  -5    0.53    0.71
  -1  -4   6   14.04    2.66
  -1  -4   6    7.06    1.93
  -1   4   6   10.33    2.39
  -1   4   6   11.88    2.62
   1  -5  -6   37.87    4.11
   1   5  -6   37.30    4.15
   1  -5   5    6.62    2.18
   1  -5   5    6.83    1.84
   1   5   5    6.24    1.78
   1   5   5    6.64    1.49
   1   5   5    9.21    2.67
  -1  -5  -5    8.28    2.40
  -1   5  -5    9.57    2.67
  -1   5  -5    5.54    1.55
  -1  -5   6   46.39    4.25
  -1  -5   6   32.26    3.61
  -1   5   6   29.56    3.41
  -1   5   6   55.04    5.02
   1  -6  -6    0.22    1.13
   1  -6  -6    1.09    1.39
   1   6  -6    1.03    1.26
   1  -6   5    5.53    2.22
   1  -6   5    4.46    1.70
   1   6   5    6.19    2.42
  -1  -6  -5    4.57    1.61
  -1  -6  -5    6.57    2.56
  -1   6  -5    4.88    2.05
  -1   6  -5    3.01    1.38
  -1  -6   6    1.34    1.16
  -1  -6   6    1.42    1.23
  -1   6   6    1.57    1.43
   1  -7  -6    0.86    1.13
   1  -7  -6   -0.33    1.17
   1   7  -6    2.17    1.65
   1  -7   5   52.83    5.34
   1  -7   5   31.87    3.69
   1   7   5   56.40    5.83
  -1  -7  -5   43.29    5.19
  -1   7  -5   50.91    5.40
  -1  -7   6    1.25    1.22
  -1  -7   6    0.17    1.22
  -1   7   6    0.53    1.15
   1  -8  -6    0.94    1.35
   1  -8  -6    5.47    2.77
   1   8  -6    6.75    2.79
   1  -8   5    0.00    1.27
   1   8   5    1.18    1.69
  -1  -8  -5   -0.84    1.20
  -1   8  -5   -0.42    1.42
  -1  -8   6    2.92    1.80
  -1  -8   6    7.80    2.94
  -1   8   6    6.66    2.92
   1  -9  -6    1.55    1.79
   1  -9  -6    5.73    2.96
   1   9  -6    6.27    2.96
   1  -9   5    1.40    2.03
   1   9   5    1.17    2.28
  -1  -9  -5    0.52    2.01
  -1   9  -5    3.60    2.28
  -1  -9   6    2.47    2.01
  -1  -9   6    3.28    2.32
  -1   9   6    1.10    1.84
   1 -10  -6    1.76    2.21
   1  10  -6    1.61    2.33
   1 -10   5    0.15    1.80
   1  10   5    1.06    2.23
  -1 -10  -5    1.02    2.00
  -1  10  -5    3.74    2.74
  -1 -10   6   -0.27    2.02
  -1  10   6    3.20    2.48
   1 -11  -6    2.36    2.80
   1  11  -6    1.78    2.45
   1 -11   5    8.29    3.40
   1  11   5    5.41    3.32
  -1 -11  -5    9.59    4.27
  -1  11  -5    9.44    4.01
  -1  11   6    2.01    2.92
   1   0  -7    0.26    0.59
   1   0  -7    0.73    0.62
   1   0   6  400.47   10.38
   1   0   6  454.26    9.36
  -1   0  -6  387.34    9.79
  -1   0  -6  379.95    9.32
  -1   0   7    0.53    0.84
  -1   0   7    0.43    0.54
   1  -1  -7  200.47    7.73
   1  -1  -7  243.89    5.80
   1   1  -7  252.44    7.80
   1  -1   6  135.09    6.31
   1  -1   6  139.97    4.76
   1   1   6  117.32    5.52
   1   1   6    0.46    0.62
  -1  -1  -6  118.88    5.74
  -1  -1  -6  111.99    4.74
  -1   1  -6  136.71    6.06
  -1  -1   7  221.93    8.14
  -1  -1   7  244.15    4.46
  -1   1   7  184.00    7.37
  -1   1   7  261.69    7.32
   1  -2  -7   36.55    3.53
   1  -2  -7   29.52    1.61
   1   2  -7   39.35    3.48
   1  -2   6   79.91    5.12
   1  -2   6   71.00    3.21
   1   2   6   66.18    4.16
   1   2   6   81.90    4.95
  -1  -2  -6   66.74    4.56
  -1  -2  -6   58.65    3.26
  -1   2  -6   61.68    3.82
  -1   2  -6   82.41    5.11
  -1  -2   7   31.13    3.24
  -1  -2   7   29.97    3.10
  -1   2   7   25.13    2.93
  -1   2   7   37.76    3.27
   1  -3  -7    3.03    1.51
   1   3  -7    4.69    1.72
   1  -3   6   25.06    3.53
   1  -3   6   22.14    2.41
   1  -3   6   18.03    1.79
   1   3   6   19.74    2.39
   1   3   6   27.51    3.34
  -1  -3  -6   23.95    3.37
  -1  -3  -6   19.53    1.98
  -1   3  -6   22.21    3.27
  -1  -3   7    3.36    1.42
  -1  -3   7    2.08    1.24
  -1   3   7    3.24    1.55
  -1   3   7    2.96    1.44
   1  -4  -7    1.17    1.12
   1   4  -7    1.23    1.21
   1  -4   6    4.93    1.85
   1  -4   6    3.02    1.32
   1   4   6    3.77    1.51
   1   4   6    5.18    2.08
  -1  -4  -6    4.06    1.70
  -1  -4  -6    3.06    1.09
  -1   4  -6    4.11    1.86
  -1   4  -6    2.98    0.99
  -1  -4   7    1.41    1.07
  -1  -4   7    2.07    1.37
  -1   4   7    1.90    1.35
  -1   4   7    0.88    0.95
   1  -5  -7   18.68    3.53
   1   5  -7   21.55    3.87
   1  -5   6    2.45    1.51
   1  -5   6    2.92    1.44
   1   5   6    4.84    1.70
   1   5   6    4.59    2.05
  -1  -5  -6    4.58    2.01
  -1   5  -6    3.71    1.82
  -1  -5   7   32.07    3.71
  -1  -5   7   22.52    3.65
  -1   5   7   16.41    3.20
  -1   5   7   29.15    4.21
   1  -6  -7    0.68    1.23
   1  -6  -7    0.63    1.40
   1   6  -7    2.21    1.59
   1  -6   6    3.60    1.82
   1  -6   6    1.47    1.26
   1   6   6    5.47    2.48
  -1  -6  -6    2.41    1.35
  -1  -6  -6    1.02    1.39
  -1   6  -6    4.94    2.26
  -1  -6   7    0.07    1.06
  -1  -6   7    0.91    1.31
  -1   6   7    3.27    1.90
   1  -7  -7    0.65    1.08
   1  -7  -7   -1.10    1.34
   1   7  -7    1.50    1.60
   1  -7   6   14.99    3.86
   1  -7   6    8.61    2.42
   1   7   6   14.02    3.82
  -1  -7  -6    9.19    3.21
  -1   7  -6   14.89    3.84
  -1  -7   7    0.09    1.07
  -1  -7   7    0.50    1.32
  -1   7   7    1.02    1.64
   1  -8  -7   -0.98    1.29
   1  -8  -7    0.25    1.55
   1   8  -7   -0.10    1.46
   1  -8   6    4.24    2.30
   1   8   6    4.71    2.67
  -1  -8  -6    3.35    2.49
  -1   8  -6    3.62    2.50
  -1  -8   7    0.75    1.42
  -1  -8   7    1.47    1.70
  -1   8   7    0.89    1.75
   1  -9  -7    7.55    3.20
   1   9  -7    9.44    3.42
   1  -9   6   10.53    3.76
   1   9   6   11.04    4.02
  -1  -9  -6    6.47    3.07
  -1   9  -6   10.12    3.43
  -1  -9   7    2.99    2.33
  -1  -9   7    4.76    2.62
  -1   9   7    9.15    3.50
   1 -10  -7   -0.08    2.21
   1  10  -7    0.24    1.75
   1 -10   6   20.71    5.18
   1  10   6   19.43    5.33
  -1 -10  -6   14.54    4.71
  -1  10  -6   24.90    5.72
  -1 -10   7    1.40    2.13
  -1  10   7    0.98    1.98
   1 -11  -7   -0.45    2.94
   1  11  -7    0.40    2.45
   1 -11   6   -3.92    1.98
   1  11   6   -0.97    2.70
  -1 -11  -6   -1.48    2.68
  -1  11  -6    0.08    2.31
  -1  11   7    1.04    2.48
   1   0  -8  116.03    6.21
   1   0  -8  139.69    5.57
   1   0   7   -0.46    0.76
   1   0   7    0.63    0.83
  -1   0  -7   -0.24    0.59
  -1   0  -7    0.43    0.65
  -1   0   8  117.67    6.36
  -1   0   8  151.49    5.04
   1  -1  -8   12.60    2.51
   1  -1  -8   18.61    1.84
   1   1  -8   12.18    2.49
   1   1  -8   19.53    2.42
   1  -1   7   11.84    2.51
   1  -1   7   16.44    1.86
   1   1   7   12.69    2.48
   1   1   7    9.48    1.91
  -1  -1  -7   14.04    2.58
  -1  -1  -7   15.19    2.20
  -1   1  -7    8.94    2.01
  -1   1  -7   15.91    2.62
  -1  -1   8   15.66    2.88
  -1  -1   8   19.07    1.48
  -1   1   8   15.56    2.88
  -1   1   8   19.15    2.22
   1  -2  -8    2.19    1.41
   1  -2  -8    1.78    0.70
   1   2  -8    1.29    1.14
   1  -2   7    0.09    0.91
   1  -2   7    0.10    0.64
   1   2   7    0.43    0.88
   1   2   7    0.78    1.06
  -1  -2  -7    1.77    1.10
  -1  -2  -7   -0.01    0.68
  -1   2  -7    1.00    0.81
  -1   2  -7    1.06    1.02
  -1  -2   8    2.28    1.27
  -1  -2   8    1.11    1.03
  -1   2   8    2.78    1.39
  -1   2   8   -0.35    0.63
   1  -3  -8   67.32    5.24
   1   3  -8   88.47    5.84
   1  -3   7    0.59    0.94
   1  -3   7    0.45    0.86
   1  -3   7    0.71    0.71
   1   3   7    1.41    1.17
   1   3   7    1.41    1.25
  -1  -3  -7    0.92    0.94
  -1  -3  -7    0.45    0.71
  -1   3  -7    0.04    0.83
  -1  -3   8   77.59    5.51
  -1  -3   8   59.14    4.70
  -1   3   8   64.86    4.95
  -1   3   8   89.24    5.69
   1  -4  -8   20.34    3.66
   1   4  -8   28.74    4.16
   1  -4   7    0.62    1.04
   1  -4   7    0.27    0.78
   1   4   7   -0.48    0.89
   1   4   7    0.99    1.38
  -1  -4  -7    1.11    1.04
  -1  -4  -7    0.33    0.75
  -1   4  -7    0.70    1.13
  -1  -4   8   20.62    3.57
  -1  -4   8   19.25    3.41
  -1   4   8   15.72    3.17
  -1   4   8   28.10    3.97
   1  -5  -8   41.07    4.63
   1   5  -8   56.07    5.38
   1  -5   7    3.93    1.91
   1  -5   7    3.41    1.56
   1   5   7    2.94    1.54
   1   5   7    2.81    1.80
  -1  -5  -7    0.83    1.26
  -1   5  -7    3.50    1.88
  -1  -5   8   46.28    4.62
  -1  -5   8   39.44    4.22
  -1   5   8   35.48    4.17
  -1   5   8   57.77    5.41
   1  -6  -8    4.45    2.25
   1   6  -8   10.50    3.10
   1  -6   7    1.44    1.47
   1  -6   7    1.01    1.22
   1   6   7    0.48    1.32
   1   6   7    0.09    1.46
  -1  -6  -7    0.79    1.58
  -1   6  -7    1.35    1.41
  -1  -6   8    9.77    2.82
  -1  -6   8    8.89    2.76
  -1   6   8    5.61    2.28
  -1   6   8   10.48    3.16
   1  -7  -8    3.49    1.86
   1  -7  -8    3.14    2.18
   1   7  -8    8.66    2.92
   1  -7   7   31.76    5.31
   1   7   7   37.05    5.66
  -1  -7  -7   25.38    4.93
  -1   7  -7   29.76    5.10
  -1  -7   8    5.14    2.34
  -1  -7   8    5.60    2.35
  -1   7   8    3.70    2.28
   1  -8  -8   -0.28    1.24
   1  -8  -8    1.82    2.24
   1   8  -8    0.00    1.28
   1  -8   7    4.94    2.47
   1   8   7   12.69    3.96
  -1  -8  -7    7.80    3.29
  -1   8  -7   13.90    3.97
  -1  -8   8    2.48    1.85
  -1  -8   8   -0.63    1.50
  -1   8   8    0.74    1.85
   1  -9  -8    3.90    2.68
   1   9  -8    2.41    2.19
   1  -9   7   -2.87    1.28
   1   9   7    0.35    2.30
  -1  -9  -7    0.09    1.95
  -1   9  -7    2.38    2.02
  -1  -9   8    4.32    2.61
  -1  -9   8    3.74    2.30
  -1   9   8    2.25    2.34
   1 -10  -8    1.61    2.86
   1  10  -8    0.77    2.16
   1 -10   7    3.15    2.69
   1  10   7    1.29    2.49
  -1 -10  -7    1.42    2.81
  -1  10  -7    6.02    3.14
  -1  10   8    0.13    2.15
   1 -11  -8    1.95    3.45
   1  11  -8    0.52    2.73
   1 -11   7    3.11    3.12
   1  11   7    4.49    3.39
  -1 -11  -7    1.63    3.24
  -1  11  -7    0.40    2.72
  -1  11   8    2.48    2.98
   1   0  -9   -0.02    0.66
   1   0  -9   -0.19    0.68
   1   0   8   62.08    4.79
   1   0   8   66.44    4.12
  -1   0  -8   53.17    4.29
  -1   0  -8   49.76    3.89
  -1   0   9    0.58    0.94
  -1   0   9   -0.05    0.65
   1  -1  -9    2.35    1.28
   1  -1  -9    2.54    1.10
   1   1  -9    2.37    1.31
   1   1  -9    3.64    1.45
   1  -1   8  119.39    6.79
   1  -1   8  138.22    5.31
   1   1   8  108.06    6.20
   1   1   8  138.14    6.39
  -1  -1  -8  120.05    6.60
  -1  -1  -8  110.95    5.37
  -1   1  -8  113.01    6.05
  -1   1  -8  117.34    6.33
  -1  -1   9    3.41    1.63
  -1  -1   9    4.11    0.93
  -1   1   9    4.43    1.87
  -1   1   9    4.28    1.46
   1  -2  -9   42.05    4.26
   1  -2  -9   44.49    2.59
   1   2  -9   51.12    4.34
   1  -2   8   10.52    2.66
   1  -2   8   13.13    1.78
   1   2   8    9.45    2.30
   1   2   8   11.49    2.63
  -1  -2  -8   10.41    2.55
  -1  -2  -8    7.61    1.71
  -1   2  -8    0.50    0.74
  -1   2  -8   12.53    2.82
  -1  -2   9   48.35    4.52
  -1  -2   9   42.77    4.15
  -1   2   9   41.31    4.11
  -1   2   9   52.13    4.15
   1  -3  -9    3.22    1.84
   1   3  -9    3.10    1.61
   1  -3   8    7.15    2.32
   1   3   8    5.33    1.77
   1   3   8    7.75    2.41
  -1  -3  -8    6.07    2.13
  -1  -3  -8    5.18    1.34
  -1   3  -8    6.57    1.90
  -1   3  -8    8.02    2.36
  -1  -3   9    2.69    1.62
  -1  -3   9    1.86    1.30
  -1   3   9    0.93    1.24
  -1   3   9    2.48    1.59
   1  -4  -9   26.72    4.32
   1   4  -9   27.38    4.18
   1  -4   8   42.17    4.57
   1  -4   8   39.95    3.79
   1   4   8   36.85    3.82
   1   4   8   54.60    5.12
  -1  -4  -8   36.73    4.25
  -1  -4   9   28.44    4.26
  -1  -4   9   20.35    3.59
  -1   4   9   20.26    3.71
  -1   4   9   31.64    4.29
   1  -5  -9   27.57    4.52
   1   5  -9   44.23    5.03
   1  -5   8    4.08    2.02
   1  -5   8    6.58    2.06
   1   5   8    4.35    1.83
   1   5   8    7.41    2.64
  -1  -5  -8    7.27    2.62
  -1   5  -8    5.69    2.53
  -1  -5   9   33.76    4.19
  -1  -5   9   23.44    4.04
  -1   5   9   25.81    4.26
  -1   5   9   35.37    4.41
   1  -6  -9    0.34    1.71
   1   6  -9    0.27    1.32
   1  -6   8   11.97    3.25
   1  -6   8   12.69    2.93
   1   6   8    9.62    2.63
   1   6   8   18.30    4.21
  -1  -6  -8   11.82    3.36
  -1   6  -8   14.30    3.79
  -1  -6   9    0.56    1.36
  -1  -6   9    1.63    1.56
  -1   6   9   -0.09    1.28
  -1   6   9    1.10    1.65
   1  -7  -9    3.57    2.03
   1  -7  -9    6.51    2.93
   1   7  -9    5.34    2.59
   1  -7   8    0.67    1.32
   1   7   8    1.88    1.88
  -1  -7  -8   -0.74    1.56
  -1   7  -8   -1.62    0.99
  -1  -7   9    8.38    2.79
  -1  -7   9    4.02    2.14
  -1   7   9    6.88    2.88
   1  -8  -9    1.50    1.70
   1  -8  -9    0.70    2.06
   1   8  -9    1.82    1.73
   1  -8   8    5.72    2.53
   1   8   8    6.60    3.12
  -1  -8  -8    3.68    2.51
  -1   8  -8    3.29    2.25
  -1  -8   9    0.26    1.70
  -1  -8   9    0.41    1.88
  -1   8   9    0.41    1.97
   1  -9  -9    5.26    2.99
   1   9  -9    9.48    3.81
   1  -9   8   13.27    4.15
   1   9   8   25.76    5.89
  -1  -9  -8   14.26    4.48
  -1   9  -8   18.10    4.78
  -1  -9   9    6.06    3.04
  -1  -9   9   10.19    3.63
  -1   9   9    9.82    3.84
   1 -10  -9    1.00    3.01
   1  10  -9    1.44    2.30
   1 -10   8    4.91    2.87
   1  10   8    1.90    3.02
  -1 -10  -8    2.77    3.08
  -1  10  -8    2.41    2.59
  -1  10   9    2.21    2.40
   1 -11  -9    3.13    3.56
   1 -11   8    2.35    3.31
  -1  11  -8    1.07    2.61
   1   0 -10    0.04    0.81
   1   0 -10    1.47    0.94
   1   0   9    1.22    1.24
   1   0   9    0.30    0.94
  -1   0  -9    0.27    0.92
  -1   0  -9    0.04    0.85
  -1   0  10    0.71    1.09
  -1   0  10    0.72    0.81
   1  -1 -10    7.35    2.22
   1  -1 -10   10.33    1.92
   1   1 -10    6.54    2.09
   1   1 -10   11.44    2.49
   1  -1   9    6.92    2.25
   1  -1   9   11.14    2.01
   1   1   9    7.61    2.32
   1   1   9    9.33    2.29
  -1  -1  -9    8.50    2.39
  -1  -1  -9    7.04    1.91
  -1   1  -9    5.26    1.82
  -1   1  -9    7.35    2.16
  -1  -1  10    7.00    2.36
  -1   1  10    7.86    2.52
  -1   1  10    9.75    2.09
   1  -2 -10   54.61    5.07
   1   2 -10   53.34    4.80
   1   2 -10   70.54    5.36
   1  -2   9   69.49    5.72
   1   2   9   62.28    5.07
   1   2   9   73.01    5.35
  -1  -2  -9   58.47    5.15
  -1  -2  -9   58.65    3.94
  -1   2  -9   73.73    5.66
  -1  -2  10   54.55    5.06
  -1   2  10   45.42    4.62
  -1   2  10   65.42    4.83
   1  -3 -10    7.53    2.54
   1   3 -10    9.91    2.72
   1  -3   9    8.71    2.67
   1   3   9   10.50    2.66
   1   3   9   14.02    3.19
  -1  -3  -9   10.85    2.92
  -1   3  -9    5.07    1.82
  -1   3  -9   12.70    3.20
  -1  -3  10   14.50    3.41
  -1  -3  10    6.39    2.26
  -1   3  10    8.65    2.65
  -1   3  10    9.72    2.62
   1  -4 -10   29.85    4.75
   1   4 -10   36.65    4.51
   1  -4   9   30.88    4.82
   1   4   9   23.05    3.73
   1   4   9   36.89    4.44
  -1  -4  -9   25.83    4.35
  -1   4  -9   29.76    4.56
  -1  -4  10   34.99    4.95
  -1  -4  10   29.82    4.37
  -1   4  10   31.86    4.71
  -1   4  10   45.12    4.77
   1  -5 -10   15.08    3.61
   1   5 -10   23.01    4.49
   1  -5   9   43.29    5.11
   1  -5   9   42.43    4.37
   1   5   9   37.50    4.25
   1   5   9   44.65    5.18
  -1  -5  -9   33.37    5.13
  -1   5  -9   48.84    5.49
  -1  -5  10   28.94    4.80
  -1  -5  10   15.68    3.53
  -1   5  10   16.64    3.77
  -1   5  10   21.49    4.15
   1  -6 -10    1.12    1.91
   1   6 -10    3.18    2.19
   1  -6   9    0.68    1.49
   1   6   9    2.09    1.93
  -1  -6  -9    1.23    1.79
  -1   6  -9    1.67    1.82
  -1  -6  10    2.44    1.69
  -1  -6  10    0.38    1.59
  -1   6  10    2.58    2.16
  -1   6  10    5.13    2.58
   1  -7 -10   22.93    4.84
   1   7 -10   27.66    5.50
   1  -7   9   18.21    4.42
   1   7   9   25.03    5.20
  -1  -7  -9   20.34    4.87
  -1   7  -9   24.42    5.18
  -1  -7  10   22.15    4.67
  -1  -7  10   17.37    4.14
  -1   7  10   18.99    4.35
  -1   7  10   27.09    5.43
   1  -8 -10   10.15    3.14
   1  -8 -10   12.69    4.05
   1   8 -10   14.19    4.42
   1  -8   9    3.67    2.29
   1   8   9    4.21    2.91
  -1  -8  -9    8.88    3.66
  -1   8  -9    3.77    2.23
  -1  -8  10   15.47    4.31
  -1  -8  10   10.89    3.68
  -1   8  10   16.00    4.75
   1  -9 -10    2.24    2.78
   1   9 -10    3.78    2.76
   1  -9   9    6.15    3.43
   1   9   9    2.29    2.45
  -1  -9  -9    2.39    2.68
  -1   9  -9    3.34    2.51
  -1  -9  10    1.60    2.11
  -1   9  10    1.99    2.77
   1 -10 -10   -1.06    2.66
   1  10 -10    1.70    2.56
   1 -10   9   -2.38    2.35
   1  10   9    0.00    2.35
  -1 -10  -9    1.75    3.04
  -1  10  -9    1.20    2.55
  -1  10  10    0.25    2.43
   1   0 -11    1.32    1.32
   1   0 -11   -0.24    0.93
   1   0  10    0.06    1.33
   1   0  10    0.72    1.19
  -1   0 -10    0.05    1.10
  -1   0 -10   -0.04    0.95
  -1   0  11   -0.26    1.32
   1  -1 -11    2.03    1.62
   1  -1 -11    2.90    1.41
   1   1 -11    0.79    1.18
   1   1 -11    4.39    1.77
   1  -1  10   22.45    4.08
   1   1  10   20.47    3.75
   1   1  10   29.00    3.72
  -1  -1 -10   25.75    4.05
  -1  -1 -10   22.22    3.12
  -1   1 -10   25.85    3.86
  -1   1 -10   21.63    3.57
  -1  -1  11    2.59    1.66
  -1   1  11    1.66    1.63
  -1   1  11    4.82    1.75
   1  -2 -11    2.83    1.70
   1   2 -11    2.14    1.47
   1   2 -11    6.07    2.21
   1  -2  10   -0.84    1.09
   1   2  10   -0.72    1.02
   1   2  10    0.54    1.18
  -1  -2 -10   -0.07    1.13
  -1  -2 -10    0.20    0.88
  -1   2 -10   -0.28    0.85
  -1   2 -10    1.01    1.41
  -1  -2  11    3.05    1.69
  -1   2  11    2.13    1.63
  -1   2  11    5.01    2.03
   1  -3 -11   12.28    3.33
   1   3 -11    9.47    2.80
   1  -3  10    8.34    2.81
   1   3  10    8.31    2.79
   1   3  10    6.04    2.32
  -1  -3 -10    4.91    2.06
  -1   3 -10    1.40    1.28
  -1   3 -10    6.58    2.62
  -1  -3  11   10.96    3.06
  -1   3  11   11.52    3.08
  -1   3  11   11.68    2.93
   1  -4 -11    2.06    1.90
   1   4 -11    0.08    1.18
   1  -4  10   24.02    4.59
   1   4  10   15.47    3.47
   1   4  10   25.88    4.41
  -1  -4 -10   19.94    4.19
  -1   4 -10   18.12    3.40
  -1   4 -10   13.56    3.52
  -1  -4  11    0.17    1.06
  -1  -4  11    0.08    1.02
  -1   4  11    0.40    1.51
  -1   4  11    0.92    1.47
   1  -5 -11    1.24    1.90
   1   5 -11    2.37    1.77
   1  -5  10    5.43    2.51
   1  -5  10    5.82    2.38
   1   5  10    5.82    2.40
   1   5  10   10.38    3.31
  -1  -5 -10    5.16    2.38
  -1   5 -10    7.85    2.97
  -1  -5  11    2.05    1.77
  -1  -5  11    2.03    1.58
  -1   5  11    1.65    1.95
  -1   5  11    2.55    2.03
   1  -6 -11    0.87    1.90
   1   6 -11    1.65    1.89
   1  -6  10   49.31    5.93
   1   6  10   47.81    6.44
  -1  -6 -10   38.47    6.11
  -1   6 -10   46.49    6.57
  -1  -6  11    2.44    1.70
  -1  -6  11    1.20    1.54
  -1   6  11    0.31    1.84
  -1   6  11    3.38    2.35
   1  -7 -11    1.54    2.33
   1   7 -11    1.24    1.96
   1  -7  10    7.44    3.21
   1   7  10    8.87    3.37
  -1  -7 -10    6.49    3.24
  -1   7 -10    9.28    3.51
  -1  -7  11    4.83    2.56
  -1  -7  11    2.16    2.10
  -1   7  11    1.96    2.40
  -1   7  11    2.56    2.29
   1  -8 -11    2.77    2.74
   1   8 -11    5.17    2.93
   1  -8  10    2.38    2.11
   1   8  10    2.77    2.69
  -1  -8 -10    1.16    2.63
  -1   8 -10    0.80    1.78
  -1  -8  11    5.48    2.82
  -1  -8  11    6.49    2.92
  -1   8  11    5.86    3.12
   1  -9 -11   -0.43    2.78
   1   9 -11    1.60    2.43
   1  -9  10    1.29    2.20
   1   9  10    1.36    2.61
  -1  -9 -10    1.12    2.43
  -1   9 -10    2.32    2.52
  -1  -9  11    2.49    2.28
  -1   9  11    1.58    2.36
   1 -10 -11    1.56    3.33
   1 -10  10    0.91    2.92
  -1 -10 -10   -1.65    2.57
   1   0 -12  100.28    7.31
   1   0 -12  139.85    7.09
   1   0  11    0.32    1.37
  -1   0 -11   -0.21    1.06
  -1   0 -11    0.41    1.12
  -1   0  12  121.64    8.22
   1  -1 -12    6.96    2.49
   1   1 -12    3.96    2.04
   1   1 -12    6.74    2.25
   1  -1  11   24.09    4.40
   1   1  11   17.37    3.74
   1   1  11   28.96    3.87
  -1  -1 -11   23.95    4.21
  -1  -1 -11   18.53    3.14
  -1   1 -11   24.08    4.09
  -1   1 -11   21.31    3.83
  -1  -1  12    4.22    2.22
  -1   1  12    1.84    1.81
   1  -2 -12   16.26    3.69
   1   2 -12   16.00    3.64
   1   2 -12   17.94    3.56
   1  -2  11   14.56    3.53
   1   2  11   15.14    3.65
   1   2  11   19.17    3.58
  -1  -2 -11   18.06    3.87
  -1   2 -11   16.66    3.50
  -1   2 -11   17.00    3.73
  -1  -2  12   16.94    3.99
  -1   2  12   16.59    3.87
  -1   2  12   22.52    3.56
   1  -3 -12   14.33    3.65
   1   3 -12   14.11    3.58
   1   3 -12   12.59    3.31
   1  -3  11   82.48    7.14
   1   3  11   70.76    6.11
   1   3  11   83.27    6.58
  -1  -3 -11   73.36    6.57
  -1   3 -11   79.14    6.76
  -1  -3  12   19.50    4.32
  -1   3  12   10.38    3.12
  -1   3  12    0.22    1.10
   1  -4 -12   11.06    3.55
   1   4 -12   14.07    3.77
   1  -4  11   14.64    3.88
   1   4  11   12.29    3.37
   1   4  11   17.80    4.01
  -1  -4 -11   10.92    3.26
  -1   4 -11   15.40    3.48
  -1   4 -11   16.29    4.16
  -1  -4  12   12.08    3.72
  -1  -4  12   10.16    3.19
  -1   4  12   10.32    3.31
  -1   4  12    9.72    2.93
   1  -5 -12    2.43    2.16
   1   5 -12    2.13    1.90
   1  -5  11   13.94    4.08
   1   5  11    8.39    2.87
   1   5  11   19.10    4.41
  -1  -5 -11    8.54    3.02
  -1   5 -11    8.67    2.75
  -1   5 -11   10.41    3.50
  -1  -5  12    1.40    1.75
  -1  -5  12    1.96    1.78
  -1   5  12    2.20    2.06
  -1   5  12    1.77    1.79
   1  -6 -12   -0.36    1.85
   1   6 -12    0.70    1.95
   1  -6  11   35.28    6.08
   1   6  11   55.81    6.57
  -1  -6 -11   36.37    6.15
  -1   6 -11   35.07    6.02
  -1  -6  12    0.64    1.52
  -1  -6  12    0.76    1.55
  -1   6  12   -1.12    1.60
  -1   6  12    0.39    1.58
   1  -7 -12    2.14    2.53
   1   7 -12    2.74    2.53
   1  -7  11    5.71    2.72
   1   7  11    5.41    3.01
  -1  -7 -11    6.31    2.96
  -1   7 -11    7.34    3.40
  -1  -7  12    2.87    2.12
  -1  -7  12    0.60    1.97
  -1   7  12   -0.70    2.13
  -1   7  12    0.20    2.14
   1  -8 -12    8.35    4.13
   1   8 -12    9.05    3.84
   1  -8  11    9.86    3.97
   1   8  11    6.48    3.28
  -1  -8 -11    2.51    2.78
  -1   8 -11    7.29    3.56
  -1  -8  12    9.80    3.84
  -1   8  12    9.35    4.14
   1  -9 -12    1.85    3.34
   1   9 -12    4.79    3.48
   1  -9  11   -1.39    2.36
   1   9  11    1.82    2.90
  -1  -9 -11    1.42    3.09
  -1   9 -11    0.49    2.17
  -1  -9  12    1.68    2.66
  -1   9  12    0.45    2.48
   1   0 -13    0.27    1.40
   1   0  12   54.60    5.78
  -1   0 -12   54.31    5.53
  -1   0 -12   54.97    5.01
  -1   0  13    0.31    1.69
   1  -1 -13   17.95    4.13
   1   1 -13   20.59    4.28
   1   1 -13   17.57    3.46
   1  -1  12    1.30    1.75
   1   1  12    1.54    1.69
  -1  -1 -12    1.79    1.73
  -1   1 -12    1.24    1.60
  -1   1 -12   -0.10    1.28
  -1  -1  13   17.22    4.13
  -1   1  13   13.24    3.57
   1  -2 -13   33.25    5.43
   1   2 -13   33.63    5.16
   1   2 -13   45.70    4.96
   1  -2  12    9.78    3.31
   1   2  12    4.64    2.50
   1   2  12   11.20    3.14
  -1  -2 -12    5.55    2.49
  -1   2 -12    6.86    2.54
  -1   2 -12    3.41    2.04
  -1  -2  13   46.92    6.36
  -1   2  13   37.14    5.78
   1  -3 -13    2.89    2.29
   1   3 -13    2.38    1.85
   1   3 -13    0.37    1.57
   1  -3  12    3.67    2.42
   1   3  12    3.07    2.06
   1   3  12    5.46    2.57
  -1  -3 -12    2.93    1.86
  -1   3 -12    1.63    1.73
  -1   3 -12    3.24    2.20
  -1  -3  13    1.87    1.62
  -1   3  13    2.00    2.10
  -1   3  13    4.72    2.09
   1  -4 -13    0.63    1.79
   1   4 -13    0.04    1.49
   1   4 -13    1.06    1.94
   1  -4  12    0.41    1.71
   1   4  12   -0.46    1.67
   1   4  12    1.52    1.88
  -1  -4 -12    0.14    1.52
  -1   4 -12    1.53    1.52
  -1   4 -12   -0.14    1.52
  -1  -4  13    0.13    1.67
  -1   4  13    0.52    1.69
  -1   4  13    1.32    1.71
   1  -5 -13   19.09    4.82
   1   5 -13   23.05    5.05
   1  -5  12   19.07    4.66
   1   5  12   15.82    3.96
   1   5  12   18.76    4.60
  -1  -5 -12   14.70    4.03
  -1   5 -12   14.71    4.20
  -1  -5  13   22.44    4.91
  -1  -5  13   20.50    4.64
  -1   5  13   12.75    3.78
  -1   5  13   21.66    4.69
   1  -6 -13    6.79    3.38
   1   6 -13    4.22    2.71
   1  -6  12    2.33    1.98
   1   6  12    0.08    2.02
  -1  -6 -12    0.66    1.62
  -1   6 -12   -0.63    1.59
  -1  -6  13    7.39    3.00
  -1  -6  13    5.57    2.65
  -1   6  13    3.97    2.76
  -1   6  13    7.90    3.35
   1  -7 -13    1.67    2.34
   1   7 -13   -0.25    1.73
   1  -7  12    2.38    2.36
   1   7  12    0.68    2.03
  -1  -7 -12   -0.20    1.78
  -1   7 -12   -0.49    1.84
  -1  -7  13    0.09    1.96
  -1  -7  13   -0.23    2.20
  -1   7  13   -0.82    2.11
  -1   7  13    2.65    2.56
   1  -8 -13    5.28    3.83
   1   8 -13   11.34    4.28
   1  -8  12    0.36    2.36
   1   8  12   -0.68    2.35
  -1  -8 -12   -0.64    2.51
  -1   8 -12   -0.46    2.06
  -1  -8  13    5.26    2.79
  -1   8  13    7.46    3.83
   1  -9 -13    0.03    3.24
   1  -9  12   -0.02    2.65
  -1  -9  13   -0.54    2.75
  -1   9  13   -0.12    2.57
   1   0 -14   -0.22    1.42
   1   0  13   -0.79    1.67
  -1   0 -13    0.94    1.50
  -1   0 -13   -0.18    1.44
  -1   0  14    0.01    1.67
   1  -1 -14    1.85    2.00
   1   1 -14    0.74    1.70
   1   1 -14    0.12    1.56
   1  -1  13    4.73    2.73
   1   1  13    2.06    2.14
  -1  -1 -13    3.36    2.07
  -1   1 -13    5.60    2.30
  -1   1 -13    2.55    2.02
  -1  -1  14    0.80    1.75
  -1   1  14    3.20    2.34
   1  -2 -14    0.15    1.46
   1   2 -14    0.16    1.37
   1   2 -14    0.07    1.56
   1  -2  13   10.12    3.36
   1   2  13    7.24    3.03
  -1  -2 -13    9.67    3.27
  -1   2 -13    9.21    3.03
  -1   2 -13   13.03    3.72
  -1  -2  14   -0.05    1.62
  -1   2  14    1.18    2.03
   1  -3 -14   11.57    3.62
   1   3 -14   12.41    3.77
   1   3 -14   16.16    4.04
   1  -3  13    1.12    2.05
   1   3  13    0.35    2.05
   1   3  13   -0.74    1.45
  -1  -3 -13    0.77    1.75
  -1   3 -13    1.54    1.84
  -1   3 -13    1.11    1.85
  -1  -3  14   10.02    3.50
  -1   3  14   11.49    3.64
   1  -4 -14    5.35    2.70
   1   4 -14    4.60    2.43
   1   4 -14    5.85    2.77
   1  -4  13   12.92    4.01
   1   4  13    8.89    3.48
   1   4  13   18.98    4.48
  -1  -4 -13    8.43    3.07
  -1   4 -13    5.10    2.37
  -1   4 -13   17.08    4.55
  -1  -4  14    4.93    2.57
  -1   4  14    4.78    2.87
  -1   4  14    6.05    2.82
   1  -5 -14    0.59    2.32
   1   5 -14   -0.72    1.40
   1   5 -14   -1.08    1.41
   1  -5  13    1.28    1.77
   1   5  13    0.65    1.95
  -1  -5 -13    2.92    2.02
  -1   5 -13    1.58    2.06
  -1  -5  14    0.14    1.67
  -1   5  14   -0.64    1.99
  -1   5  14    1.88    2.15
   1  -6 -14   -0.13    2.36
   1   6 -14    0.50    2.01
   1  -6  13   13.46    4.25
   1   6  13   13.93    4.40
  -1  -6 -13    9.95    3.70
  -1   6 -13   11.37    4.21
  -1  -6  14    0.77    2.07
  -1  -6  14   -1.55    1.96
  -1   6  14   -0.50    2.25
  -1   6  14   -0.37    1.81
   1  -7 -14    0.42    2.68
   1   7 -14    1.56    2.81
   1  -7  13   -1.52    1.92
   1   7  13    0.45    2.24
  -1  -7 -13   -0.09    2.02
  -1   7 -13    1.23    2.14
  -1  -7  14    2.52    2.55
  -1  -7  14    2.98    2.72
  -1   7  14   -0.10    2.75
  -1   7  14    0.63    2.46
   1  -8 -14    5.01    3.79
   1   8 -14    6.51    3.79
   1  -8  13    1.86    2.76
   1   8  13    7.58    3.86
  -1  -8 -13    3.39    3.56
  -1   8 -13    2.95    3.02
  -1  -8  14    9.67    4.29
  -1   8  14    7.11    3.76
   1   0 -15   -1.97    1.40
   1   0  14    1.10    1.93
  -1   0 -14    0.12    1.56
  -1   0  15    0.09    2.03
   1  -1 -15   -0.68    1.49
   1   1 -15    1.36    1.74
   1  -1  14    0.44    2.21
   1   1  14    1.62    2.11
  -1  -1 -14    4.80    2.52
  -1   1 -14    2.45    2.35
  -1   1 -14    4.42    2.39
  -1  -1  15    0.78    2.20
  -1   1  15   -0.08    1.95
   1  -2 -15    3.36    2.42
   1   2 -15    2.18    2.03
   1   2 -15    6.72    3.06
   1  -2  14   24.05    5.30
   1   2  14   23.45    5.02
  -1  -2 -14   20.80    4.89
  -1   2 -14   25.13    4.93
  -1   2 -14   29.48    5.28
  -1  -2  15    4.76    2.65
  -1   2  15    5.89    3.16
   1  -3 -15    0.02    1.79
   1   3 -15    0.47    1.66
   1   3 -15    2.98    2.25
   1  -3  14    2.73    2.75
   1   3  14   -0.14    2.10
  -1  -3 -14    3.28    2.32
  -1   3 -14    1.84    1.97
  -1   3 -14    1.98    2.40
  -1  -3  15    0.58    1.76
  -1   3  15    1.56    2.35
   1  -4 -15    9.20    3.51
   1   4 -15    4.72    2.55
   1   4 -15   11.19    3.63
   1  -4  14    5.45    3.05
   1   4  14    8.63    3.65
   1   4  14   10.84    3.84
  -1  -4 -14    6.82    2.75
  -1   4 -14    8.89    3.62
  -1  -4  15   12.93    4.22
  -1   4  15   10.00    3.63
   1  -5 -15    2.48    2.77
   1   5 -15    1.33    2.01
   1   5 -15    0.88    2.23
   1  -5  14    3.68    2.84
   1   5  14    3.18    2.71
  -1  -5 -14    4.32    2.96
  -1   5 -14    4.52    2.94
  -1  -5  15    0.06    2.07
  -1   5  15    1.64    2.39
  -1   5  15    2.15    2.27
   1  -6 -15    5.07    3.58
   1   6 -15    6.78    3.22
   1   6 -15    4.53    3.30
   1  -6  14    1.77    2.56
   1   6  14    2.72    2.81
  -1  -6 -14    1.75    2.29
  -1   6 -14    2.29    2.81
  -1  -6  15    6.19    3.24
  -1   6  15    3.69    3.14
  -1   6  15    8.50    3.70
   1  -7 -15    2.09    3.29
   1   7 -15    2.15    2.97
   1  -7  14    8.13    4.11
   1   7  14    3.87    3.11
  -1  -7 -14    2.59    2.50
  -1   7 -14    3.58    2.99
  -1  -7  15   -0.05    2.63
  -1   7  15    4.07    3.10
  -1  -8  15    2.16    3.32
  -1   8  15    2.61    3.21
   1   0 -16   33.37    6.09
   1   0  15    0.62    2.11
  -1   0 -15   -0.74    1.72
   1  -1 -16    5.16    2.71
   1   1 -16    5.24    2.60
   1  -1  15   20.10    5.09
   1   1  15   24.40    5.28
  -1  -1 -15   33.60    6.04
  -1   1 -15   28.05    5.42
  -1  -1  16    2.90    2.77
  -1   1  16    2.54    2.46
   1  -2 -16    0.77    1.98
   1   2 -16    0.13    1.57
   1  -2  15    3.33    2.63
   1   2  15    3.64    2.82
  -1  -2 -15    2.37    2.34
  -1   2 -15    3.58    2.35
  -1   2 -15    4.91    2.94
  -1  -2  16    0.22    2.10
  -1   2  16    2.63    2.63
   1  -3 -16    1.62    2.37
   1   3 -16    2.38    2.31
   1   3 -16    1.82    2.54
   1  -3  15   14.56    4.83
   1   3  15   15.91    4.78
  -1  -3 -15   17.78    4.83
  -1   3 -15   24.12    5.01
  -1   3 -15   15.39    4.67
  -1  -3  16   -0.37    1.64
  -1   3  16    0.41    2.20
   1  -4 -16    1.41    2.29
   1   4 -16    3.76    2.75
   1   4 -16    1.75    2.41
   1  -4  15    0.72    2.61
   1   4  15    1.03    2.68
  -1  -4 -15   -0.16    1.77
  -1   4 -15    0.57    2.09
  -1  -4  16    1.99    2.66
  -1   4  16    1.75    2.80
   1  -5 -16   -0.33    2.02
   1   5 -16   -1.32    1.89
   1   5 -16    1.45    2.40
   1  -5  15    5.13    3.02
   1   5  15    2.58    2.96
  -1  -5 -15    9.18    3.69
  -1   5 -15    6.78    3.40
  -1  -5  16    2.75    2.85
  -1   5  16    1.04    2.61
   1  -6 -16    0.34    2.92
   1   6 -16   -0.63    2.64
   1  -6  15    1.39    2.80
   1   6  15    2.23    2.81
  -1  -6 -15    0.81    2.13
  -1   6 -15    1.05    2.27
  -1  -6  16    0.01    2.54
  -1   6  16    0.71    3.09
  -1   6  16   -0.62    2.19
   1   7  15    6.28    3.80
  -1  -7  16   -3.29    2.63
  -1   7  16   -0.69    2.66
   1   0 -17    0.05    1.92
   1   0  16   -0.71    2.11
  -1   0 -16    4.93    2.60
  -1   0  17   -0.59    2.55
   1  -1 -17    5.60    2.95
   1   1 -17    9.08    3.56
   1  -1  16   -0.50    2.32
   1   1  16   -0.36    2.38
  -1  -1 -16    1.10    2.01
  -1   1 -16    0.92    2.08
  -1  -1  17    6.89    3.68
  -1   1  17    5.67    3.23
   1  -2 -17   -0.53    1.91
   1   2 -17    1.56    2.07
   1  -2  16    6.35    3.67
   1   2  16    7.94    3.76
  -1  -2 -16   14.19    4.35
  -1   2 -16   14.56    4.42
  -1  -2  17    1.52    3.14
  -1   2  17    3.57    2.92
   1  -3 -17    7.22    3.55
   1   3 -17    1.82    2.32
   1  -3  16    1.49    3.10
   1   3  16    0.14    2.57
  -1  -3 -16    2.07    2.62
  -1   3 -16    3.03    2.88
  -1  -3  17   10.18    3.88
  -1   3  17    2.61    3.06
   1  -4 -17    6.25    3.32
   1   4 -17    7.06    3.48
   1   4 -17    6.72    3.87
   1  -4  16    3.11    3.41
   1   4  16    1.98    3.30
  -1  -4 -16    0.22    2.03
  -1   4 -16    1.49    2.62
  -1  -4  17    5.20    3.09
  -1   4  17    5.13    3.91
   1  -5 -17    6.44    3.73
   1   5 -17    5.17    3.25
   1   5 -17    8.09    4.23
   1  -5  16    2.00    3.18
  -1  -5 -16    0.82    2.35
  -1   5 -16    1.38    2.44
  -1  -5  17   10.13    4.54
  -1   5  17    6.33    3.89
   1   6 -17    1.89    3.09
  -1   6 -16    1.05    2.51
  -1   6  17    2.15    3.73
   1   0 -18   18.74    5.32
   1   0  17   -1.04    2.68
  -1   0 -17    0.16    2.24
  -1   0  18   21.83    5.77
   1  -1 -18    0.16    2.54
   1   1 -18    0.15    2.35
   1  -1  17    0.21    2.74
   1   1  17    0.93    2.86
  -1  -1 -17   -0.59    1.83
  -1   1 -17    1.90    2.57
  -1  -1  18    2.81    3.24
  -1   1  18    0.32    2.58
   1  -2 -18    1.85    2.72
   1   2 -18   -0.61    2.27
   1  -2  17    1.68    3.08
   1   2  17    2.52    3.10
  -1  -2 -17    2.39    2.64
  -1  -2  18   -0.50    2.84
  -1   2  18   -0.69    3.11
   1  -3 -18    1.34    2.20
   1   3 -18    0.96    2.42
   1  -3  17   -1.15    3.15
   1   3  17    0.03    3.05
  -1  -3 -17    3.06    2.69
  -1  -3  18   -1.80    2.03
  -1   3  18    2.67    3.83
   1  -4 -18    3.65    3.45
   1   4 -18    2.95    3.26
  -1  -4 -17   -2.39    2.28
  -1   4 -17    0.06    2.49
  -1  -4  18    2.56    2.85
  -1   4  18    1.03    3.44
   1   5 -18    0.73    2.64
  -1   5 -17    0.05    2.75
  -1   5  18    0.43    3.81
   1   0 -19    2.27    3.27
   1   0  18    6.75    4.25
  -1   0 -18   10.57    4.44
  -1   0  19   -0.11    3.75
   1  -1 -19    0.76    2.86
   1   1 -19   -0.55    2.82
   1  -1  18    0.76    3.89
   1   1  18    1.47    3.68
  -1  -1 -18    4.88    3.49
  -1   1 -18    1.59    2.50
  -1  -1  19   -0.17    3.60
  -1   1  19    0.30    3.47
   1   2 -19   -0.16    2.97
   1   2  18    5.66    4.30
  -1  -2 -18   12.51    4.69
  -1   2  19   -0.71    3.41
   1   3 -19    1.77    3.19
   1   3  18   -0.05    3.63
   2   0  -1    0.56    0.41
  -2   0   1    0.13    0.29
  -2   0   1    0.81    0.52
  -2   0   1    0.46    0.47
   2  -1  -1  177.53    4.94
   2  -1  -1  212.65    3.49
   2   1  -1  195.64    5.09
  -2  -1   1  182.16    3.12
  -2  -1   1  179.91    4.80
  -2  -1   1  180.62    5.17
  -2   1   1  180.12    5.17
   2  -2  -1 1117.62   14.49
   2  -2  -1 1276.73   10.85
   2   2  -1 1444.31   15.31
  -2  -2   1 1376.15   12.70
  -2  -2   1 1030.45   13.75
  -2  -2   1 1263.83   15.25
  -2   2   1  855.41   10.93
  -2   2   1 1194.87   14.89
   2  -3  -1    9.14    1.87
   2  -3  -1   11.38    1.30
   2   3  -1   10.54    1.89
   2   3  -1   15.60    1.88
  -2  -3   1   13.96    1.07
  -2  -3   1    7.65    1.75
  -2   3   1   12.29    1.51
  -2   3   1   10.65    1.91
   2  -4  -1    6.31    1.71
   2  -4  -1    8.43    1.50
   2   4  -1    7.41    1.89
   2   4  -1    8.14    1.85
  -2  -4   1    8.88    1.21
  -2  -4   1    4.62    1.50
  -2   4   1    9.98    1.75
  -2   4   1    7.05    1.83
   2  -5  -1   61.36    4.68
   2  -5  -1   53.73    3.56
   2   5  -1   75.66    5.00
   2   5  -1   84.53    5.14
  -2  -5   1   73.88    3.56
  -2  -5   1   48.19    4.24
  -2   5   1   78.49    4.54
  -2   5   1   73.25    5.05
   2  -6  -1   -0.70    0.78
   2  -6  -1   -0.15    0.91
   2   6  -1   -0.05    1.01
   2   6  -1    0.55    1.09
  -2  -6   1    0.38    0.79
  -2  -6   1   -0.02    0.79
  -2   6   1    0.30    0.83
  -2   6   1   -0.19    1.03
   2  -7  -1    0.59    1.16
   2  -7  -1   -1.00    0.99
   2   7  -1    1.54    1.55
   2   7  -1    0.68    1.25
  -2  -7   1    1.18    1.25
  -2   7   1    0.19    1.06
  -2   7   1   -0.34    0.95
   2  -8  -1    1.63    1.58
   2  -8  -1    0.97    1.42
   2   8  -1    0.91    1.46
   2   8  -1    0.42    1.39
  -2  -8   1    2.22    1.80
  -2   8   1    0.85    1.32
  -2   8   1    0.64    1.35
   2  -9  -1    5.37    2.53
   2   9  -1    9.93    3.06
   2   9  -1    8.97    3.07
  -2  -9   1    9.35    3.14
  -2   9   1    7.24    2.85
   2 -10  -1    0.73    1.63
   2  10  -1    0.68    1.53
   2  10  -1   -2.24    1.38
  -2 -10   1   -0.52    1.72
  -2  10   1    0.80    2.01
   2 -11  -1   -0.03    2.01
  -2 -11   1    0.05    2.28
  -2  11   1    1.42    2.28
  -2 -12   1    8.64    4.27
   2   0   0   27.48    1.63
   2   0   0   23.84    1.93
  -2   0   0   20.39    1.23
  -2   0   0   17.99    1.63
  -2   0   2    0.11    0.18
  -2   0   2  295.49    5.96
  -2   0   2  285.02    5.89
   2  -1  -2  512.07    6.98
   2   1  -2  466.48    7.40
   2  -1   0    4.09    1.02
   2   1   0    5.85    0.58
   2   1   0    5.50    1.16
  -2  -1   0    2.04    0.67
  -2  -1   0    4.24    1.08
  -2   1   0    5.35    1.09
  -2   1   0    4.10    1.02
  -2  -1   2  470.40    6.38
  -2  -1   2  429.20    7.83
  -2  -1   2  498.89    8.70
  -2   1   2  424.55    7.90
  -2   1   2  420.43    6.69
  -2   1   2  462.65    8.34
   2  -2  -2 4848.46   31.48
   2  -2  -2 6067.58   30.71
   2   2  -2 6466.25   33.08
   2  -2   0  279.40    7.29
   2  -2   0  268.60    3.80
   2   2   0  344.29    7.88
  -2  -2   0  254.17    6.83
  -2  -2   0  267.92    6.88
  -2   2   0  302.63    7.08
  -2   2   0  263.40    6.87
  -2  -2   2 5976.95   35.88
  -2  -2   2 4797.51   31.14
  -2  -2   2 6240.35   36.07
  -2   2   2 5285.82   45.08
  -2   2   2 5497.33   33.68
   2  -3  -2   22.37    2.43
   2  -3  -2   29.77    2.20
   2   3  -2   28.78    2.69
   2   3  -2   37.10    2.60
   2  -3   0   47.74    3.45
   2  -3   0   47.14    2.20
   2   3   0   66.94    3.89
  -2  -3   0   53.66    1.71
  -2  -3   0   46.01    3.38
  -2  -3   0   52.85    3.42
  -2   3   0   53.66    3.29
  -2   3   0   50.34    3.39
  -2  -3   2   34.16    1.92
  -2  -3   2   21.39    2.35
  -2   3   2   27.54    1.98
  -2   3   2   33.01    2.93
   2  -4  -2   89.12    5.16
   2  -4  -2   96.30    4.37
   2   4  -2  120.13    5.92
   2   4  -2  126.20    5.34
   2  -4   0   18.42    2.76
   2  -4   0   21.71    1.95
   2   4   0   24.58    2.57
   2   4   0   30.13    2.96
  -2  -4   0   24.42    1.64
  -2  -4   0   21.22    2.98
  -2   4   0    0.06    0.53
  -2   4   0   21.90    2.57
  -2  -4   2  118.40    4.17
  -2  -4   2   81.12    4.95
  -2   4   2  112.14    4.47
  -2   4   2  110.55    5.76
   2  -5  -2   20.48    3.17
   2  -5  -2   24.73    2.60
   2   5  -2   30.56    3.36
   2   5  -2   29.67    3.01
   2  -5   0    4.07    1.62
   2  -5   0    2.72    1.08
   2   5   0    2.54    1.25
   2   5   0    4.09    1.63
  -2  -5   0    2.88    1.00
  -2  -5   0    1.89    1.17
  -2   5   0    0.02    0.61
  -2   5   0    2.36    1.37
  -2  -5   2   27.00    2.36
  -2  -5   2   20.56    3.21
  -2   5   2   32.26    2.91
  -2   5   2   29.06    3.32
   2  -6  -2   69.46    5.41
   2  -6  -2   76.85    4.93
   2   6  -2   92.49    6.15
   2   6  -2  109.26    6.14
   2  -6   0   10.16    2.62
   2  -6   0    9.93    2.15
   2   6   0   11.17    2.57
   2   6   0   14.06    2.91
  -2  -6   0   11.91    1.91
  -2  -6   0    6.50    2.36
  -2   6   0    3.59    1.50
  -2   6   0   11.01    2.61
  -2  -6   2   85.04    4.58
  -2  -6   2   64.97    5.29
  -2   6   2   90.97    5.01
  -2   6   2   97.19    6.47
   2  -7  -2    0.76    1.03
   2  -7  -2   -0.05    0.98
   2   7  -2    0.23    0.98
   2   7  -2   -0.70    1.06
   2  -7   0   21.98    3.92
   2  -7   0   19.84    3.14
   2   7   0   28.55    4.16
  -2  -7   0   19.54    3.90
  -2   7   0   28.92    3.51
  -2   7   0   20.64    3.67
  -2  -7   2   -0.29    1.04
  -2   7   2    0.22    1.01
  -2   7   2    1.14    1.15
   2  -8  -2   30.67    4.75
   2  -8  -2   25.72    4.04
   2   8  -2   46.20    4.99
   2   8  -2   49.69    4.95
   2  -8   0   -0.07    0.98
   2  -8   0   -0.42    1.32
   2   8   0    0.03    0.93
   2   8   0    2.09    1.74
  -2  -8   0    0.70    1.48
  -2   8   0   -0.57    0.93
  -2   8   0    1.40    1.52
  -2  -8   2   30.13    4.95
  -2   8   2   39.68    4.91
   2  -9  -2    6.50    2.74
   2   9  -2    8.38    3.01
   2   9  -2    9.60    3.05
   2  -9   0    0.31    1.47
   2   9   0   -0.63    1.37
   2   9   0    0.51    1.72
  -2  -9   0    0.40    1.70
  -2   9   0    0.80    1.44
  -2  -9   2    5.59    2.75
  -2   9   2   10.08    3.28
   2 -10  -2    0.56    1.78
   2  10  -2    0.76    1.69
   2 -10   0    3.96    2.50
   2  10   0    7.97    3.09
  -2 -10   0    3.54    2.29
  -2  10   0   10.92    3.48
  -2 -10   2    0.37    1.95
  -2  10   2    0.77    1.86
   2 -11   0    4.70    2.93
   2  11   0    7.85    3.63
  -2 -11   0    3.83    3.08
  -2  11   0    5.53    3.18
  -2 -11   2    0.17    2.33
  -2  11   2    0.70    2.35
  -2 -12   0    8.52    4.41
  -2 -12   2    1.96    3.30
  -2  12   2    5.21    3.55
   2   0   1    0.23    0.40
   2   0   1   -0.03    0.50
  -2   0  -1    0.22    0.28
  -2   0  -1   -0.04    0.44
  -2   0   3    0.07    0.36
  -2   0   3    0.32    0.45
  -2   0   3    0.19    0.29
  -2   0   3    0.10    0.30
   2  -1  -3  752.84   10.02
   2   1  -3  655.01    8.35
   2  -1   1   54.11    2.92
   2   1   1   68.95    2.16
   2   1   1   63.13    3.33
  -2  -1  -1    0.01    0.28
  -2  -1  -1   47.60    2.78
  -2   1  -1   62.07    1.50
  -2   1  -1   52.61    3.01
  -2   1  -1   49.49    2.80
  -2  -1   3  729.35    9.50
  -2  -1   3  623.91   10.16
  -2  -1   3  839.67   11.66
  -2   1   3  643.33   10.37
  -2   1   3  658.61    8.06
  -2   1   3  728.76   10.70
   2  -2  -3 2001.91   17.60
   2   2  -3 2035.71   20.60
   2   2  -3 2102.82   16.43
   2  -2   1  185.98    6.15
   2  -2   1  179.46    2.93
   2   2   1  178.65    2.96
   2   2   1  242.83    7.05
  -2  -2  -1  177.38    5.87
  -2  -2  -1  163.85    5.40
  -2   2  -1  205.77    6.32
  -2   2  -1  171.36    5.50
  -2  -2   3 2060.62   16.69
  -2  -2   3 1525.75   17.78
  -2   2   3 1472.16   17.48
  -2   2   3 1570.87   12.79
  -2   2   3 1940.93   20.00
   2  -3  -3   60.48    3.93
   2  -3  -3   74.76    3.71
   2   3  -3   73.66    4.36
   2   3  -3   91.41    3.73
   2  -3   1   11.03    2.09
   2  -3   1    9.40    1.07
   2   3   1   14.61    2.31
  -2  -3  -1    9.86    0.83
  -2  -3  -1    8.02    1.79
  -2  -3  -1   12.54    1.95
  -2   3  -1   11.70    1.96
  -2   3  -1    9.91    1.80
  -2  -3   3   80.37    3.42
  -2  -3   3   51.71    3.65
  -2   3   3   60.45    2.54
  -2   3   3   73.80    4.43
   2  -4  -3   21.57    2.67
   2  -4  -3   24.48    2.43
   2   4  -3   28.54    3.05
   2   4  -3   37.48    2.90
   2  -4   1  190.04    7.66
   2  -4   1  171.00    5.03
   2   4   1  269.31    8.99
  -2  -4  -1  198.03    4.56
  -2  -4  -1  182.23    7.56
  -2  -4  -1  227.60    7.51
  -2   4  -1  252.07    8.30
  -2   4  -1  208.62    7.36
  -2  -4   3   28.29    2.35
  -2  -4   3   20.84    2.94
  -2   4   3   27.06    2.01
  -2   4   3   27.97    3.07
   2  -5  -3    6.40    1.92
   2  -5  -3    6.59    1.76
   2   5  -3    9.06    2.29
   2   5  -3   11.72    2.09
   2  -5   1   50.49    4.40
   2  -5   1   45.30    3.11
   2   5   1   67.07    5.01
  -2  -5  -1   51.80    2.85
  -2  -5  -1   47.23    4.26
  -2   5  -1   66.94    4.70
  -2   5  -1   52.61    4.14
  -2  -5   3    8.53    1.81
  -2  -5   3    8.99    2.30
  -2   5   3    7.93    1.51
  -2   5   3    8.51    2.33
   2  -6  -3   23.82    3.71
   2  -6  -3   26.79    3.18
   2   6  -3   34.71    4.02
   2   6  -3   35.29    3.56
   2  -6   1   44.74    4.48
   2  -6   1   44.69    3.52
   2   6   1   46.83    4.11
   2   6   1   65.42    5.41
  -2  -6  -1   52.67    3.35
  -2  -6  -1   35.91    4.10
  -2   6  -1   60.49    4.84
  -2   6  -1   60.75    4.86
  -2  -6   3   31.73    3.14
  -2  -6   3   25.47    3.85
  -2   6   3   42.17    3.37
  -2   6   3   37.61    4.21
   2  -7  -3    4.03    1.79
   2  -7  -3    1.55    1.36
   2   7  -3    5.00    2.07
   2   7  -3    2.27    1.49
   2  -7   1   14.96    3.42
   2  -7   1   14.83    2.75
   2   7   1   15.24    3.13
   2   7   1   17.38    3.58
  -2  -7  -1   11.02    3.11
  -2   7  -1   24.99    3.85
  -2   7  -1   14.83    3.08
  -2  -7   3    4.18    1.76
  -2  -7   3    3.00    1.80
  -2   7   3    5.30    2.23
   2  -8  -3   46.72    5.09
   2  -8  -3   44.00    4.75
   2   8  -3   63.89    6.09
   2   8  -3   58.51    5.35
   2  -8   1    0.74    1.35
   2   8   1    0.77    1.31
   2   8   1    0.41    1.29
  -2  -8  -1   -0.12    1.47
  -2   8  -1    1.00    1.42
  -2   8  -1   -0.70    1.11
  -2  -8   3   37.01    5.31
  -2   8   3   57.31    5.95
   2  -9  -3   28.12    5.05
   2  -9  -3   27.52    4.67
   2   9  -3   39.13    5.67
   2  -9   1    1.75    1.86
   2   9   1    1.19    1.85
  -2  -9  -1   -0.61    1.30
  -2   9  -1   -0.17    1.35
  -2   9  -1    1.75    1.86
  -2  -9   3   27.91    5.20
  -2   9   3   37.47    5.82
   2 -10  -3    3.50    2.26
   2  10  -3    6.39    2.95
   2 -10   1   28.00    5.51
   2  10   1   23.91    5.16
  -2 -10  -1   15.15    4.47
  -2  10  -1   20.94    4.68
  -2 -10   3    4.63    2.65
  -2  10   3    2.43    2.00
   2  11  -3    1.75    2.36
   2 -11   1   -1.38    2.02
   2  11   1    1.14    2.31
  -2 -11  -1    0.60    2.44
  -2 -11   3    0.55    2.32
  -2  11   3   -0.69    2.05
  -2 -12  -1    0.31    3.25
  -2 -12   3    0.85    3.38
  -2  12   3    3.28    2.94
   2   0  -4  719.46    9.75
   2   0   2  388.29    7.29
   2   0   2  332.49    7.52
  -2   0  -2  353.24    6.23
  -2   0  -2  292.49    7.20
  -2   0   4  592.01   10.08
  -2   0   4  587.60   10.10
  -2   0   4  582.10    8.49
   2  -1  -4  115.29    4.47
   2   1  -4  131.61    4.80
   2  -1   2   37.55    2.61
   2   1   2   43.02    2.17
   2   1   2   38.11    2.79
  -2  -1  -2   27.80    2.23
  -2   1  -2   44.32    1.80
  -2   1  -2   34.59    2.64
  -2   1  -2   33.32    2.40
  -2  -1   4   93.09    4.26
  -2  -1   4   96.05    3.00
  -2   1   4   99.65    4.41
  -2   1   4  123.69    3.36
  -2   1   4  123.94    4.54
   2  -2  -4    7.51    1.51
   2   2  -4   10.19    1.87
   2   2  -4    8.54    1.06
   2  -2   2   95.81    4.66
   2   2   2   89.89    2.79
   2   2   2  110.78    5.07
  -2  -2  -2   82.48    4.19
  -2  -2  -2   80.77    3.88
  -2   2  -2  100.54    4.76
  -2   2  -2   77.91    3.76
  -2  -2   4    7.77    1.41
  -2  -2   4    6.05    1.50
  -2   2   4    6.51    1.57
  -2   2   4    7.41    0.77
  -2   2   4    9.08    1.72
   2  -3  -4    3.62    1.24
   2   3  -4    4.17    1.41
   2   3  -4    5.38    1.07
   2  -3   2   27.24    2.78
   2  -3   2   21.81    1.57
   2   3   2   21.29    1.50
   2   3   2   31.94    3.03
  -2  -3  -2   22.15    2.53
  -2  -3  -2   21.70    2.19
  -2   3  -2   27.51    2.76
  -2   3  -2   22.76    2.25
  -2  -3   4    5.06    1.25
  -2  -3   4    3.71    1.29
  -2   3   4    4.54    1.41
  -2   3   4    4.18    0.69
  -2   3   4    2.74    1.19
   2  -4  -4   11.22    2.34
   2  -4  -4   15.95    2.40
   2   4  -4   16.75    2.87
   2   4  -4   17.97    1.91
   2  -4   2  397.42   11.39
   2  -4   2  320.51    6.97
   2   4   2  507.07   12.82
  -2  -4  -2  351.82    6.56
  -2  -4  -2  344.11   10.62
  -2  -4  -2  408.23    9.90
  -2   4  -2  443.58   11.63
  -2   4  -2  340.44    9.25
  -2  -4   4   16.41    2.21
  -2  -4   4   13.36    2.60
  -2   4   4   13.77    1.25
  -2   4   4   15.64    2.77
   2  -5  -4   20.53    3.24
   2  -5  -4   26.68    3.02
   2   5  -4   36.18    3.84
   2   5  -4   35.91    2.98
   2  -5   2   47.65    4.38
   2  -5   2   42.90    3.03
   2   5   2   56.13    4.05
   2   5   2   75.09    5.52
  -2  -5  -2   49.22    2.88
  -2  -5  -2   44.73    4.24
  -2   5  -2   61.69    4.72
  -2   5  -2   53.71    4.11
  -2  -5   4   33.28    3.05
  -2  -5   4   22.17    3.45
  -2   5   4   31.88    2.23
  -2   5   4   33.44    3.79
   2  -6  -4    5.15    1.96
   2  -6  -4    2.56    1.52
   2   6  -4    3.73    1.86
   2   6  -4    5.23    1.75
   2  -6   2   29.90    4.25
   2  -6   2   31.15    2.95
   2   6   2   43.82    3.88
   2   6   2   41.95    4.58
  -2  -6  -2   28.50    4.19
  -2   6  -2   43.04    4.32
  -2   6  -2   32.59    3.52
  -2  -6   4    6.86    1.92
  -2  -6   4    3.51    1.70
  -2   6   4    4.07    1.91
   2  -7  -4    2.63    1.48
   2  -7  -4    4.15    2.02
   2   7  -4    1.92    1.57
   2   7  -4    1.39    1.28
   2  -7   2    3.40    1.79
   2  -7   2    3.37    1.62
   2   7   2    4.07    1.78
   2   7   2    4.60    2.20
  -2  -7  -2    5.12    2.39
  -2   7  -2    6.11    2.33
  -2   7  -2    2.24    1.51
  -2  -7   4    1.50    1.22
  -2  -7   4    1.35    1.51
  -2   7   4    3.55    1.91
   2  -8  -4   33.21    4.95
   2  -8  -4   29.09    4.52
   2   8  -4   41.17    5.62
   2  -8   2    2.30    1.65
   2   8   2    2.73    1.97
  -2  -8  -2    2.39    2.05
  -2   8  -2    5.42    2.31
  -2   8  -2    3.81    2.17
  -2  -8   4   25.25    4.73
  -2   8   4   35.71    5.47
   2  -9  -4    1.77    1.95
   2  -9  -4    5.05    2.51
   2   9  -4    6.54    2.76
   2  -9   2    4.30    2.41
   2   9   2    1.52    2.07
  -2  -9  -2    2.72    2.23
  -2   9  -2    1.99    2.00
  -2   9  -2    2.03    1.94
  -2  -9   4    3.96    2.41
  -2   9   4    5.47    2.78
   2 -10  -4    1.94    2.19
   2  10  -4    8.52    3.34
   2 -10   2    1.70    2.05
   2  10   2    1.62    2.22
  -2 -10  -2    3.67    2.68
  -2  10  -2    1.51    1.90
  -2 -10   4    3.52    2.49
  -2  10   4    8.28    3.45
   2  11  -4    0.03    2.24
   2 -11   2    1.58    2.35
   2  11   2    4.16    2.91
  -2 -11  -2   -0.71    2.35
  -2 -11   4   -3.21    2.07
  -2  11   4   -0.81    2.00
   2  12   2    1.49    2.90
  -2 -12  -2   -0.50    3.14
  -2 -12   4   -1.23    2.99
  -2  12   4   -0.82    2.58
   2   0  -5   -0.17    0.41
   2   0   3    0.29    0.55
   2   0   3   -0.17    0.47
  -2   0  -3    0.10    0.35
  -2   0  -3    0.54    0.63
  -2   0   5   -0.03    0.50
  -2   0   5   -0.01    0.61
  -2   0   5    0.05    0.42
   2  -1  -5  281.22    7.71
   2  -1  -5  346.06    5.88
   2   1  -5  349.16    8.21
   2  -1   3   53.85    3.40
   2   1   3   52.43    2.78
   2   1   3   51.24    3.36
  -2  -1  -3   27.47    2.30
  -2  -1  -3   37.69    2.72
  -2   1  -3   53.01    2.43
  -2   1  -3   43.87    3.16
  -2  -1   5  288.69    7.64
  -2  -1   5  243.82    7.43
  -2  -1   5  231.42    4.54
  -2   1   5  251.62    7.55
  -2   1   5    0.25    0.44
  -2   1   5    0.26    0.43
   2  -2  -5  279.06    7.98
   2  -2  -5  312.47    4.40
   2   2  -5  330.56    8.97
   2   2  -5  286.83    4.68
   2  -2   3    6.37    1.58
   2   2   3    8.09    1.27
   2   2   3    8.70    1.86
  -2  -2  -3    8.75    1.80
  -2  -2  -3    6.63    1.44
  -2   2  -3    7.25    1.02
  -2   2  -3    6.21    1.62
  -2   2  -3    7.26    1.46
  -2  -2   5  200.14    6.47
  -2  -2   5  218.11    7.45
  -2   2   5  213.32    7.38
  -2   2   5  305.78    8.42
   2  -3  -5    9.21    1.99
   2   3  -5   10.62    2.25
   2   3  -5   11.50    1.21
   2  -3   3   51.48    4.00
   2  -3   3   42.57    2.36
   2   3   3   43.95    2.47
   2   3   3   65.37    4.49
  -2  -3  -3   44.32    3.62
  -2  -3  -3   45.99    3.17
  -2   3  -3   55.67    4.10
  -2   3  -3   35.90    2.78
  -2  -3   5    2.41    1.03
  -2  -3   5    5.58    1.66
  -2   3   5    7.31    1.90
  -2   3   5    8.35    2.00
   2  -4  -5    3.08    1.35
   2   4  -5    7.98    2.29
   2   4  -5    7.39    1.28
   2  -4   3    4.74    1.64
   2  -4   3    4.89    1.20
   2   4   3    5.58    1.26
   2   4   3    8.16    2.19
  -2  -4  -3    5.33    1.88
  -2  -4  -3    5.45    1.45
  -2   4  -3    7.03    2.05
  -2   4  -3    4.95    1.48
  -2  -4   5    5.50    1.58
  -2  -4   5    4.56    1.60
  -2   4   5    3.82    1.49
  -2   4   5    3.79    0.60
  -2   4   5    7.76    2.13
   2  -5  -5    1.65    1.12
   2  -5  -5    1.15    1.18
   2   5  -5    4.51    2.00
   2   5  -5    1.49    1.02
   2  -5   3    9.39    2.51
   2  -5   3    9.39    1.82
   2   5   3   14.86    3.16
  -2  -5  -3    9.08    1.66
  -2  -5  -3    7.28    2.26
  -2   5  -3   10.55    2.61
  -2   5  -3   10.39    2.17
  -2  -5   5    2.21    1.14
  -2  -5   5    3.27    1.45
  -2   5   5    1.63    1.35
   2  -6  -5    6.53    2.27
   2  -6  -5   11.60    2.78
   2   6  -5   13.89    3.27
   2   6  -5   11.55    2.10
   2  -6   3   39.43    4.36
   2  -6   3   34.80    3.16
   2   6   3   43.50    3.80
   2   6   3   52.10    5.11
  -2  -6  -3   28.31    4.28
  -2   6  -3   35.29    4.07
  -2   6  -3   33.98    3.55
  -2  -6   5   11.74    2.55
  -2  -6   5    8.50    2.52
  -2   6   5    9.18    2.72
   2  -7  -5    1.92    1.54
   2  -7  -5    7.36    2.52
   2   7  -5    5.05    2.29
   2  -7   3    2.67    1.56
   2   7   3    3.70    1.69
   2   7   3    3.74    2.02
  -2  -7  -3    4.00    2.13
  -2   7  -3    3.17    1.86
  -2   7  -3    3.29    1.69
  -2  -7   5    5.97    2.09
  -2  -7   5    2.74    1.80
  -2   7   5    6.46    2.51
   2  -8  -5   17.46    3.90
   2  -8  -5   18.04    3.94
   2   8  -5   28.51    5.04
   2  -8   3    1.57    1.78
   2   8   3    3.58    2.16
  -2  -8  -3    4.33    2.39
  -2   8  -3    2.90    2.09
  -2   8  -3    4.47    2.22
  -2  -8   5   22.60    4.54
  -2   8   5   24.44    4.87
   2  -9  -5   30.93    5.26
   2  -9  -5   24.47    4.82
   2   9  -5   28.69    5.36
   2  -9   3    2.35    2.21
   2   9   3    0.25    1.77
  -2  -9  -3    1.25    2.12
  -2   9  -3    1.21    1.93
  -2  -9   5   22.37    4.83
  -2   9   5   25.07    5.27
   2 -10  -5    0.72    1.87
   2 -10  -5   -1.02    2.15
   2  10  -5    1.96    2.18
   2 -10   3    1.47    2.17
   2  10   3    2.48    2.33
  -2 -10  -3    2.86    2.60
  -2  10  -3    2.68    2.41
  -2 -10   5    1.88    2.27
  -2  10   5    2.88    2.48
   2  11  -5    1.57    2.39
   2 -11   3    1.76    2.57
   2  11   3    1.37    2.34
  -2 -11  -3    1.84    3.01
  -2 -11   5    0.31    2.46
  -2  11   5    1.17    2.19
   2  12  -5    4.92    3.71
   2  12   3    1.02    3.02
  -2 -12   5    1.61    3.18
   2   0  -6  216.59    5.98
   2   0   4  368.17    8.77
   2   0   4  237.65    7.06
  -2   0  -4  343.07    7.83
  -2   0  -4  309.44    8.41
  -2   0   6  150.53    6.13
  -2   0   6  171.34    4.89
   2  -1  -6    4.98    1.46
   2  -1  -6    9.61    1.25
   2   1  -6    8.48    1.78
   2  -1   4   14.76    2.27
   2  -1   4   11.33    1.75
   2   1   4   14.87    1.79
   2   1   4   14.56    2.23
  -2  -1  -4   13.18    2.01
  -2  -1  -4    7.26    1.60
  -2   1  -4   12.16    1.40
  -2   1  -4    9.64    1.91
  -2  -1   6    9.68    2.00
  -2  -1   6    4.99    1.49
  -2  -1   6    5.76    0.86
  -2   1   6    5.59    1.56
  -2   1   6    8.14    1.54
   2  -2  -6  201.27    7.39
   2  -2  -6  271.75    4.11
   2   2  -6  256.89    8.31
   2   2  -6  227.86    3.63
   2  -2   4  161.29    6.76
   2  -2   4  127.44    5.00
   2   2   4  149.03    5.04
   2   2   4  176.31    7.04
  -2  -2  -4  138.72    6.07
  -2  -2  -4  121.51    5.05
  -2   2  -4  146.47    4.58
  -2   2  -4  155.45    6.70
  -2  -2   6  227.69    7.63
  -2  -2   6  171.21    7.01
  -2   2   6  174.61    7.10
  -2   2   6  259.31    8.10
   2  -3  -6    3.34    1.38
   2   3  -6    4.59    1.64
   2   3  -6    3.68    0.66
   2  -3   4   12.10    2.43
   2  -3   4   11.09    1.56
   2   3   4   10.53    1.63
   2   3   4   16.11    2.78
  -2  -3  -4   11.07    2.39
  -2  -3  -4   10.97    1.88
  -2   3  -4   13.42    2.59
  -2   3  -4    8.27    1.66
  -2  -3   6    2.90    1.24
  -2  -3   6    4.07    1.53
  -2   3   6    1.51    1.12
  -2   3   6    3.48    1.47
   2  -4  -6   24.81    3.03
   2   4  -6   32.36    3.60
   2   4  -6   34.47    2.02
   2  -4   4    9.90    2.40
   2  -4   4   11.34    1.76
   2   4   4    9.14    1.65
   2   4   4   11.97    2.82
  -2  -4  -4    9.04    2.30
  -2  -4  -4   11.32    2.04
  -2   4  -4    9.62    2.42
  -2   4  -4   10.74    1.97
  -2  -4   6   -0.03    0.55
  -2  -4   6   25.35    3.13
  -2   4   6   19.96    3.22
  -2   4   6   27.92    3.42
   2  -5  -6   13.56    2.96
   2  -5  -6   15.54    3.03
   2   5  -6   18.60    3.55
   2  -5   4    0.24    0.96
   2  -5   4    1.41    1.00
   2   5   4    2.19    1.50
  -2  -5  -4    1.16    0.87
  -2  -5  -4    0.80    1.22
  -2  -5  -4    2.47    1.28
  -2   5  -4    0.64    1.09
  -2   5  -4    1.20    1.07
  -2  -5   6   12.63    2.54
  -2  -5   6   14.27    3.08
  -2   5   6   16.80    3.35
   2  -6  -6    4.32    1.83
   2  -6  -6    2.83    1.70
   2   6  -6    3.77    1.82
   2  -6   4   49.22    5.00
   2  -6   4   43.83    3.62
   2   6   4   54.83    4.16
   2   6   4   59.62    5.61
  -2  -6  -4   47.47    5.00
  -2   6  -4   53.14    5.12
  -2   6  -4   43.19    3.92
  -2  -6   6    2.57    1.47
  -2  -6   6    1.35    1.42
  -2   6   6    3.07    1.70
   2  -7  -6   -0.20    0.98
   2  -7  -6    3.10    1.91
   2   7  -6    2.96    1.81
   2  -7   4    0.97    1.40
   2   7   4    0.41    1.46
  -2  -7  -4    0.06    1.11
  -2   7  -4    0.31    1.06
  -2   7  -4    0.19    1.25
  -2  -7   6    3.64    1.86
  -2  -7   6    1.92    1.71
  -2   7   6    3.48    2.06
   2  -8  -6    6.72    2.54
   2  -8  -6    6.44    2.84
   2   8  -6    9.79    3.30
   2  -8   4    2.16    1.82
   2   8   4    2.85    2.15
  -2  -8  -4    2.17    2.13
  -2   8  -4    1.70    1.95
  -2  -8   6    7.34    2.97
  -2   8   6    7.07    2.84
   2  -9  -6    0.60    1.73
   2  -9  -6    3.32    2.40
   2   9  -6    1.27    1.70
   2  -9   4    0.49    1.71
   2   9   4    0.98    2.10
  -2  -9  -4    0.50    1.87
  -2   9  -4    0.26    1.53
  -2  -9   6   -0.03    1.60
  -2   9   6    1.34    2.00
   2 -10  -6    4.28    2.34
   2 -10  -6   -1.50    1.84
   2  10  -6    0.22    1.90
   2 -10   4    1.97    2.05
   2  10   4    3.64    3.04
  -2 -10  -4   -0.42    1.83
  -2  10  -4    0.80    1.99
  -2 -10   6    0.36    1.87
  -2  10   6    0.65    2.41
   2  11  -6    1.05    2.52
   2 -11   4    1.96    2.94
   2  11   4    3.84    3.21
  -2 -11  -4    3.81    3.31
  -2  11  -4    1.80    2.42
  -2 -11   6   -1.37    2.49
  -2  11   6    0.63    2.47
   2   0  -7    0.57    0.73
   2   0  -7    0.63    0.68
   2   0   5   -0.27    0.66
   2   0   5    0.12    0.54
  -2   0  -5    0.28    0.66
  -2   0  -5   -0.21    0.63
  -2   0   7    0.32    0.71
  -2   0   7    0.19    0.53
   2  -1  -7    4.41    1.63
   2  -1  -7    6.82    1.21
   2   1  -7    5.21    1.57
   2  -1   5  361.12   10.06
   2  -1   5  350.65    8.56
   2   1   5  374.19    9.23
   2   1   5  407.61   10.36
  -2  -1  -5  353.17    9.45
  -2  -1  -5  292.82    8.34
  -2   1  -5  347.80    8.19
  -2   1  -5  332.64    9.72
  -2  -1   7    5.66    1.74
  -2  -1   7    3.71    1.40
  -2  -1   7    4.13    0.82
  -2   1   7    4.40    1.51
  -2   1   7    4.65    1.33
   2  -2  -7  159.75    7.11
   2  -2  -7  202.39    3.84
   2   2  -7  203.75    7.77
   2  -2   5    6.74    1.89
   2  -2   5    3.81    1.27
   2   2   5    6.50    1.49
   2   2   5    5.73    1.76
  -2  -2  -5    5.75    1.72
  -2  -2  -5    4.34    1.29
  -2   2  -5    3.64    1.11
  -2   2  -5    5.52    1.83
  -2  -2   7  162.26    6.99
  -2  -2   7  146.57    6.86
  -2   2   7  139.65    6.74
  -2   2   7  191.83    7.20
   2  -3  -7  113.97    6.27
   2   3  -7  135.51    6.93
   2  -3   5   36.01    3.75
   2   3   5   27.74    2.57
   2   3   5   36.86    3.80
  -2  -3  -5   29.04    3.23
  -2  -3  -5   25.36    2.51
  -2   3  -5   33.52    3.55
  -2   3  -5   27.41    2.55
  -2  -3   7  127.91    6.40
  -2  -3   7   94.57    5.78
  -2   3   7   86.09    5.56
  -2   3   7  125.72    6.50
   2  -4  -7   12.64    2.69
   2   4  -7   17.21    3.30
   2  -4   5    0.58    1.08
   2  -4   5    0.89    0.88
   2   4   5    1.16    0.93
   2   4   5    0.63    1.22
  -2  -4  -5    0.93    1.04
  -2  -4  -5    2.14    1.06
  -2   4  -5    1.30    1.25
  -2   4  -5    0.98    0.85
  -2  -4   7   15.29    2.84
  -2  -4   7   10.71    2.48
  -2   4   7   11.79    2.75
  -2   4   7   14.49    2.88
   2  -5  -7   -0.15    1.07
   2   5  -7    0.10    1.04
   2  -5   5   40.07    4.36
   2  -5   5   35.54    3.09
   2   5   5   40.17    3.27
   2   5   5   47.50    4.87
  -2  -5  -5   38.17    4.23
  -2  -5  -5   47.46    3.64
  -2   5  -5   47.18    4.77
  -2   5  -5   40.28    3.41
  -2  -5   7   -0.50    0.71
  -2  -5   7    0.86    1.10
  -2   5   7   -0.33    1.03
  -2   5   7    0.09    0.88
   2  -6  -7    0.22    0.80
   2  -6  -7    0.23    1.29
   2   6  -7    0.00    0.98
   2  -6   5   34.86    4.97
   2   6   5   45.82    5.10
  -2  -6  -5   37.02    5.24
  -2   6  -5   44.45    4.89
  -2   6  -5   30.89    3.30
  -2  -6   7    0.39    0.92
  -2  -6   7    0.01    1.16
  -2   6   7   -0.23    0.94
   2  -7  -7   13.45    3.39
   2  -7  -7   12.30    3.29
   2   7  -7   16.46    4.00
   2  -7   5    1.84    1.48
   2   7   5    3.37    2.30
  -2  -7  -5    2.15    1.84
  -2   7  -5    1.44    1.72
  -2  -7   7   20.06    3.75
  -2  -7   7   15.95    3.71
  -2   7   7   18.36    4.19
   2  -8  -7    6.57    2.44
   2  -8  -7    6.44    2.92
   2   8  -7   14.22    3.87
   2  -8   5    1.64    1.79
   2   8   5    1.09    1.87
  -2  -8  -5   -0.70    1.51
  -2   8  -5    3.03    2.21
  -2  -8   7   17.22    3.75
  -2  -8   7   10.97    3.41
  -2   8   7   13.11    3.82
   2  -9  -7    5.62    2.85
   2  -9  -7    6.23    3.19
   2   9  -7    8.97    3.38
   2  -9   5    6.89    3.16
   2   9   5   15.37    4.37
  -2  -9  -5    7.87    3.36
  -2   9  -5    9.93    3.39
  -2  -9   7    4.37    2.79
  -2   9   7   11.29    4.12
   2 -10  -7    1.57    2.48
   2  10  -7   -0.33    1.75
   2 -10   5   -0.04    1.88
   2  10   5    1.79    2.27
  -2 -10  -5    0.47    2.48
  -2  10  -5    1.35    2.04
  -2 -10   7    2.02    2.35
  -2  10   7    0.98    2.13
   2  11  -7    2.79    2.77
   2 -11   5    1.50    2.88
   2  11   5    1.31    2.54
  -2 -11  -5    2.54    3.19
  -2  11  -5   -2.49    2.13
  -2 -11   7    2.97    3.10
  -2  11   7    3.73    3.04
   2   0  -8  165.83    7.48
   2   0  -8  231.63    7.03
   2   0   6 1182.03   18.60
   2   0   6  985.88   15.77
  -2   0  -6  979.23   16.76
  -2   0   8  172.20    7.62
  -2   0   8  210.30    5.93
   2  -1  -8    7.97    2.19
   2  -1  -8    9.80    1.51
   2   1  -8   13.68    2.34
   2  -1   6    0.24    0.71
   2  -1   6   -0.05    0.68
   2   1   6    0.99    0.94
   2   1   6    0.29    0.83
  -2  -1  -6    0.14    0.76
  -2  -1  -6    0.57    0.76
  -2   1  -6    0.44    0.65
  -2   1  -6    0.31    0.76
  -2  -1   8    7.22    1.97
  -2  -1   8    7.00    1.95
  -2  -1   8    9.14    1.14
  -2   1   8    9.04    2.22
  -2   1   8   11.36    1.95
   2  -2  -8   13.77    2.80
   2  -2  -8   13.81    1.28
   2   2  -8   14.80    2.75
   2  -2   6   12.54    2.63
   2  -2   6    7.47    1.69
   2   2   6    8.23    1.83
   2   2   6   12.72    2.64
  -2  -2  -6    7.76    2.00
  -2  -2  -6    8.42    1.87
  -2   2  -6   11.26    1.95
  -2   2  -6    8.27    2.20
  -2  -2   8   15.38    2.91
  -2  -2   8   11.15    2.44
  -2   2   8   10.51    2.51
  -2   2   8   -0.04    0.57
   2  -3  -8   76.59    5.51
   2   3  -8   89.53    5.86
   2  -3   6    2.65    1.52
   2  -3   6    2.42    1.15
   2   3   6    3.30    1.35
   2   3   6    4.75    1.97
  -2  -3  -6    3.72    1.58
  -2  -3  -6    2.67    1.17
  -2   3  -6    3.83    1.24
  -2   3  -6    5.53    1.95
  -2  -3   8   76.10    5.33
  -2  -3   8   67.79    5.15
  -2   3   8   66.67    5.18
  -2   3   8   89.95    5.69
   2  -4  -8  300.44   11.24
   2   4  -8  365.20   12.65
   2  -4   6   14.81    3.31
   2  -4   6   15.76    2.33
   2   4   6   17.10    2.60
   2   4   6   20.40    3.67
  -2  -4  -6   14.86    3.14
  -2  -4  -6   14.12    2.33
  -2   4  -6   14.19    3.31
  -2   4  -6   12.06    2.08
  -2  -4   8  321.02   11.18
  -2  -4   8  258.67   10.47
  -2   4   8  257.99   10.46
  -2   4   8  348.74   12.09
   2  -5  -8   -0.11    1.13
   2   5  -8   -0.92    0.73
   2  -5   6   11.54    3.06
   2  -5   6   13.63    2.47
   2   5   6   11.43    2.32
   2   5   6   13.31    3.34
  -2  -5  -6   11.96    3.03
  -2  -5  -6   15.16    2.48
  -2   5  -6   15.00    3.36
  -2   5  -6   12.96    2.24
  -2  -5   8    0.78    1.03
  -2  -5   8    0.23    1.12
  -2   5   8   -0.05    1.24
  -2   5   8    0.13    1.05
   2  -6  -8    2.66    2.06
   2   6  -8    3.33    1.87
   2  -6   6    2.92    1.89
   2   6   6    4.75    2.40
  -2  -6  -6    3.35    1.74
  -2   6  -6    3.77    1.98
  -2  -6   8    2.28    1.61
  -2  -6   8    1.65    1.40
  -2   6   8    2.47    1.78
   2  -7  -8    1.87    1.72
   2  -7  -8    0.03    1.55
   2   7  -8    2.09    1.70
   2  -7   6    4.74    2.36
   2   7   6    2.65    2.08
  -2  -7  -6    2.70    2.06
  -2   7  -6    5.18    2.64
  -2  -7   8    0.05    0.99
  -2  -7   8   -0.40    1.31
  -2   7   8   -0.44    1.17
   2  -8  -8   17.24    4.02
   2  -8  -8   20.28    4.45
   2   8  -8   31.45    5.75
   2  -8   6   16.43    4.24
   2   8   6   14.78    4.17
  -2  -8  -6   15.23    4.37
  -2   8  -6   13.25    3.94
  -2  -8   8   12.62    3.31
  -2  -8   8   21.03    4.76
  -2   8   8   27.55    5.51
   2  -9  -8    2.04    1.96
   2  -9  -8    1.13    2.28
   2   9  -8    3.11    2.13
   2  -9   6    1.13    1.89
   2   9   6    2.99    2.82
  -2  -9  -6    1.26    1.99
  -2   9  -6    4.43    2.65
  -2  -9   8    1.03    2.05
  -2   9   8   -1.73    1.76
   2 -10  -8   -0.84    2.48
   2  10  -8    0.16    1.95
   2 -10   6    9.86    3.81
   2  10   6   12.94    4.57
  -2 -10  -6   13.67    4.98
  -2  10  -6   15.54    4.63
  -2 -10   8   -0.22    2.12
  -2  10   8    1.08    2.07
   2  11  -8    2.06    3.07
   2 -11   6   -1.44    2.91
   2  11   6   -0.85    2.72
  -2 -11  -6    1.53    3.15
  -2  11  -6    1.80    2.54
  -2 -11   8    0.28    2.73
  -2  11   8   -0.67    2.64
   2   0  -9   -0.11    0.73
   2   0  -9    0.28    0.80
   2   0   7    0.66    1.01
   2   0   7    1.27    1.05
  -2   0  -7    0.10    0.66
  -2   0  -7   -0.42    0.63
  -2   0   9    0.11    0.67
  -2   0   9   -0.31    0.56
   2  -1  -9   45.71    4.31
   2  -1  -9   53.83    3.22
   2   1  -9   38.63    3.94
   2   1  -9   55.60    4.16
   2  -1   7   76.09    5.34
   2  -1   7   72.48    4.33
   2   1   7   73.31    4.89
   2   1   7   64.94    4.61
  -2  -1  -7   68.31    4.81
  -2  -1  -7   59.70    4.23
  -2   1  -7   75.44    4.65
  -2   1  -7   62.40    4.71
  -2  -1   9   45.74    4.28
  -2  -1   9   44.51    2.32
  -2   1   9   41.40    4.18
  -2   1   9   55.61    3.82
   2  -2  -9   12.28    2.88
   2   2  -9   12.98    2.70
   2  -2   7    2.84    1.49
   2  -2   7    3.25    1.27
   2   2   7    1.92    1.21
   2   2   7    3.89    1.74
  -2  -2  -7    1.42    1.03
  -2  -2  -7    1.52    1.04
  -2   2  -7    2.92    1.28
  -2   2  -7    2.31    1.30
  -2  -2   9   11.15    2.64
  -2  -2   9    9.44    2.31
  -2   2   9   11.41    2.77
  -2   2   9   13.10    2.41
   2  -3  -9    0.24    1.10
   2   3  -9    1.23    1.30
   2  -3   7    0.42    1.11
   2  -3   7   -0.13    0.96
   2   3   7    2.31    1.29
   2   3   7    0.92    1.30
  -2  -3  -7    0.44    1.06
  -2  -3  -7    0.64    0.83
  -2   3  -7    0.67    0.86
  -2   3  -7    1.84    1.25
  -2  -3   9    0.74    0.99
  -2  -3   9   -0.81    0.71
  -2   3   9    0.55    1.06
  -2   3   9    1.32    1.21
   2  -4  -9   24.60    4.07
   2   4  -9   33.57    4.10
   2  -4   7   -0.06    1.01
   2   4   7    1.20    1.15
   2   4   7    1.71    1.72
  -2  -4  -7   -0.09    0.96
  -2  -4  -7    1.51    1.09
  -2   4  -7    0.43    0.97
  -2  -4   9   31.76    3.81
  -2  -4   9   22.61    3.90
  -2   4   9   17.59    3.63
  -2   4   9   29.26    4.14
   2  -5  -9    6.03    2.35
   2   5  -9   15.25    3.60
   2  -5   7   10.63    3.08
   2   5   7   10.89    2.46
   2   5   7   16.78    3.74
  -2  -5  -7    9.64    2.77
  -2   5  -7   14.99    3.72
  -2  -5   9    6.21    2.19
  -2  -5   9   10.85    3.03
  -2   5   9    9.58    2.85
  -2   5   9    9.35    2.86
   2  -6  -9    7.11    2.65
   2   6  -9    6.24    2.55
   2  -6   7   14.12    3.58
   2   6   7   14.58    3.83
  -2  -6  -7   10.95    3.23
  -2   6  -7   12.47    3.47
  -2  -6   9    7.62    2.50
  -2  -6   9    7.29    2.59
  -2   6   9    7.08    2.81
  -2   6   9   11.37    3.40
   2  -7  -9   15.96    3.89
   2  -7  -9   20.37    4.54
   2   7  -9   30.40    5.54
   2  -7   7    5.53    2.74
   2   7   7    4.17    2.73
  -2  -7  -7    6.62    2.97
  -2   7  -7    2.75    1.95
  -2  -7   9   23.03    4.39
  -2  -7   9   20.16    4.37
  -2   7   9   25.29    5.03
   2  -8  -9    0.28    1.60
   2  -8  -9    1.51    2.28
   2   8  -9    2.51    2.29
   2  -8   7    0.41    1.54
   2   8   7    0.82    1.97
  -2  -8  -7    1.07    2.03
  -2   8  -7   -0.23    1.32
  -2  -8   9    3.41    2.27
  -2  -8   9    2.73    2.29
  -2   8   9    2.67    2.46
   2  -9  -9    0.66    1.91
   2  -9  -9    0.14    2.00
   2   9  -9    2.88    2.40
   2  -9   7    7.46    3.07
   2   9   7    4.43    2.93
  -2  -9  -7    4.66    3.12
  -2   9  -7    2.82    2.49
  -2  -9   9    2.05    2.42
  -2   9   9    4.11    2.56
   2 -10  -9    1.76    2.86
   2  10  -9    4.11    3.08
   2 -10   7   -0.68    2.29
   2  10   7    1.82    2.57
  -2 -10  -7    0.56    2.80
  -2  10  -7   -0.48    1.62
  -2 -10   9    3.76    2.78
  -2  10   9    2.09    2.75
   2 -11  -9   -0.23    3.13
   2 -11   7   -2.03    2.58
  -2  11  -7    1.66    2.56
   2   0 -10  130.06    7.47
   2   0 -10  172.09    6.83
   2   0   8    9.95    2.48
   2   0   8   12.90    2.46
  -2   0  -8   12.23    2.63
  -2   0  -8   12.95    2.67
  -2   0  10  134.89    7.64
  -2   0  10  152.98    5.60
   2  -1 -10   20.12    3.61
   2  -1 -10   28.04    2.55
   2   1 -10   21.24    3.64
   2   1 -10   28.59    3.24
   2  -1   8   61.93    5.11
   2  -1   8   68.40    4.38
   2   1   8   60.03    4.79
   2   1   8   -0.09    0.89
  -2  -1  -8   60.84    4.84
  -2  -1  -8   52.10    4.18
  -2   1  -8   57.07    4.33
  -2   1  -8   54.37    4.68
  -2  -1  10   22.25    3.83
  -2   1  10   22.26    3.88
  -2   1  10   26.90    2.87
   2  -2 -10   14.97    3.24
   2   2 -10   19.32    3.29
   2  -2   8    0.76    1.25
   2  -2   8    0.59    0.93
   2   2   8    0.26    1.12
   2   2   8    0.71    1.22
  -2  -2  -8    0.80    1.04
  -2  -2  -8    0.94    1.04
  -2   2  -8    0.24    0.84
  -2   2  -8    0.73    1.12
  -2  -2  10   14.44    3.22
  -2  -2  10   13.11    3.05
  -2   2  10   13.40    3.16
  -2   2  10   18.26    2.86
   2  -3 -10   14.95    3.46
   2   3 -10   14.58    3.28
   2  -3   8   54.93    5.33
   2   3   8   44.54    4.07
   2   3   8   57.00    5.22
  -2  -3  -8   50.38    4.88
  -2  -3  -8   41.68    3.51
  -2   3  -8   46.69    3.93
  -2   3  -8   46.82    4.81
  -2  -3  10   12.37    3.06
  -2  -3  10   11.26    2.87
  -2   3  10   10.84    2.91
  -2   3  10   18.30    3.21
   2  -4 -10   15.06    3.64
   2   4 -10   18.37    3.77
   2  -4   8   32.61    4.94
   2   4   8   27.24    3.34
   2   4   8   38.01    4.71
  -2  -4  -8   28.68    4.47
  -2   4  -8   33.51    3.39
  -2   4  -8   28.68    4.52
  -2  -4  10   19.64    3.82
  -2  -4  10   13.02    3.15
  -2   4  10   12.34    3.13
  -2   4  10   14.73    3.22
   2  -5 -10    1.61    1.78
   2   5 -10    0.95    1.37
   2  -5   8   -0.11    1.03
   2   5   8    1.11    1.63
  -2  -5  -8    1.14    1.36
  -2   5  -8    0.38    1.37
  -2  -5  10    1.52    1.52
  -2  -5  10   -0.37    1.24
  -2   5  10    1.02    1.75
  -2   5  10    0.97    1.42
   2  -6 -10    0.76    1.60
   2   6 -10   -0.28    1.25
   2  -6   8   24.66    4.82
   2   6   8   28.12    5.14
  -2  -6  -8   21.10    4.45
  -2   6  -8   15.82    4.06
  -2  -6  10    0.16    1.21
  -2  -6  10    0.85    1.60
  -2   6  10   -0.57    1.48
  -2   6  10    1.44    1.77
   2  -7 -10    0.72    1.57
   2  -7 -10   -0.60    1.66
   2   7 -10    2.00    1.88
   2  -7   8  112.75    8.96
   2   7   8  142.05   10.23
  -2  -7  -8  102.80    8.60
  -2  -7  10    1.23    1.58
  -2  -7  10    0.74    1.77
  -2   7  10   -0.36    1.36
   2  -8 -10   -0.76    1.72
   2  -8 -10   -0.67    2.03
   2   8 -10    2.07    2.05
   2  -8   8    8.92    3.34
   2   8   8   11.04    4.04
  -2  -8  -8    5.34    3.16
  -2   8  -8    8.35    3.51
  -2  -8  10   -1.11    1.38
  -2  -8  10    0.72    2.04
  -2   8  10    1.04    1.88
   2  -9 -10    2.59    2.18
   2  -9 -10    0.61    2.45
   2   9 -10    4.59    2.87
   2  -9   8    2.60    2.70
   2   9   8    5.91    3.33
  -2  -9  -8    1.29    2.50
  -2   9  -8   -0.48    1.63
  -2  -9  10    1.31    2.41
  -2   9  10    3.67    2.98
   2 -10 -10    1.31    3.29
   2  10 -10   -0.65    2.15
   2 -10   8   -1.72    2.21
   2  10   8   -0.31    2.63
  -2 -10  -8    1.72    2.96
  -2  10  -8    1.10    1.94
  -2 -10  10    1.18    2.76
  -2  10  10    0.58    2.65
   2   0 -11   -0.25    1.01
   2   0 -11    0.77    1.00
   2   0   9   -0.70    0.92
   2   0   9   -0.36    1.02
  -2   0  -9   -0.09    0.82
  -2   0  -9    0.36    1.00
  -2   0  11    0.25    1.00
   2  -1 -11    1.02    1.13
   2   1 -11    1.98    1.47
   2   1 -11    2.54    1.48
   2  -1   9    7.45    2.51
   2  -1   9    9.72    2.22
   2   1   9    6.59    2.21
   2   1   9    7.40    2.27
  -2  -1  -9    7.80    2.32
  -2  -1  -9    8.42    2.20
  -2   1  -9    3.42    1.60
  -2   1  -9    7.11    2.21
  -2  -1  11    0.91    1.19
  -2   1  11    1.09    1.31
  -2   1  11    1.14    1.11
   2  -2 -11    1.21    1.48
   2   2 -11    1.87    1.45
   2   2 -11    0.40    1.11
   2  -2   9    3.39    1.92
   2   2   9    3.91    1.93
   2   2   9    2.73    1.71
  -2  -2  -9    1.40    1.23
  -2  -2  -9    3.64    1.55
  -2   2  -9    3.25    1.56
  -2   2  -9    1.79    1.45
  -2  -2  11    1.11    1.29
  -2   2  11    2.17    1.58
  -2   2  11    2.38    1.41
   2  -3 -11    8.01    2.69
   2   3 -11    7.08    2.38
   2  -3   9  158.95    9.27
   2   3   9  136.83    7.45
   2   3   9  192.53    9.62
  -2  -3  -9  133.45    8.23
  -2   3  -9  147.22    7.30
  -2   3  -9  143.36    8.63
  -2  -3  11    8.76    2.85
  -2  -3  11    5.47    2.25
  -2   3  11    5.43    2.31
  -2   3  11    6.63    2.18
   2  -4 -11    9.19    3.11
   2   4 -11   13.70    3.51
   2  -4   9   91.77    7.38
   2   4   9   78.54    5.77
   2   4   9  117.75    8.04
  -2  -4  -9   84.04    6.92
  -2   4  -9   91.70    5.84
  -2   4  -9   95.81    7.49
  -2  -4  11    8.54    2.86
  -2  -4  11   11.12    3.06
  -2   4  11    7.18    2.68
  -2   4  11   13.61    3.29
   2  -5 -11    0.20    1.59
   2   5 -11    1.77    1.68
   2  -5   9    0.69    1.47
   2   5   9    1.04    1.91
  -2  -5  -9   -0.35    1.22
  -2   5  -9    0.94    1.67
  -2  -5  11    1.63    1.71
  -2  -5  11   -0.30    1.25
  -2   5  11   -0.75    1.19
  -2   5  11    0.81    1.34
   2  -6 -11   23.60    4.91
   2   6 -11   28.52    5.28
   2  -6   9   66.88    6.84
   2   6   9   84.37    7.75
  -2  -6  -9   56.69    6.29
  -2   6  -9   70.55    7.07
  -2  -6  11   26.85    4.95
  -2  -6  11   18.38    4.17
  -2   6  11   17.37    4.26
  -2   6  11   34.38    5.53
   2  -7 -11    0.43    2.10
   2   7 -11    2.92    2.11
   2  -7   9    3.40    2.13
   2   7   9    4.22    2.61
  -2  -7  -9    5.95    2.81
  -2   7  -9    7.01    3.06
  -2  -7  11    2.27    1.91
  -2  -7  11    0.66    1.80
  -2   7  11    2.34    2.35
  -2   7  11    0.71    1.81
   2  -8 -11   -0.07    1.67
   2  -8 -11   -0.40    2.16
   2   8 -11    0.99    1.91
   2  -8   9   14.79    4.47
   2   8   9    6.72    3.47
  -2  -8  -9    5.86    3.23
  -2   8  -9    9.07    3.68
  -2  -8  11    2.54    2.13
  -2  -8  11    0.75    2.12
  -2   8  11    0.81    2.03
   2  -9 -11    1.67    2.94
   2   9 -11    1.42    2.54
   2  -9   9    1.46    2.66
   2   9   9    0.94    2.29
  -2  -9  -9   -0.57    2.43
  -2   9  -9    0.81    2.02
  -2  -9  11    1.03    2.78
  -2   9  11    1.93    2.66
   2 -10 -11    0.82    3.21
   2  10 -11    1.79    2.41
   2 -10   9    2.30    3.19
  -2 -10  -9    1.53    3.10
  -2  10  -9   -0.24    1.78
   2   0 -12  117.53    7.90
   2   0 -12  138.88    6.85
   2   0  10   45.85    4.94
   2   0  10   55.27    4.63
  -2   0 -10   35.60    4.06
  -2   0 -10   39.58    4.22
  -2   0  12   98.20    7.31
   2  -1 -12    1.78    1.64
   2   1 -12    3.13    1.80
   2   1 -12    2.59    1.60
   2  -1  10    0.89    1.62
   2   1  10    2.03    1.68
   2   1  10    0.12    1.44
  -2  -1 -10    0.81    1.24
  -2  -1 -10    0.59    1.12
  -2   1 -10   -0.76    0.84
  -2   1 -10    1.33    1.44
  -2  -1  12    2.86    1.86
  -2   1  12    3.34    2.19
   2  -2 -12    6.18    2.57
   2   2 -12    4.73    2.02
   2   2 -12   10.99    2.87
   2  -2  10   12.23    3.40
   2   2  10   11.19    3.05
   2   2  10   14.66    3.33
  -2  -2 -10   10.88    2.99
  -2  -2 -10   11.51    2.62
  -2   2 -10   13.03    2.90
  -2   2 -10   13.48    3.36
  -2  -2  12    3.89    2.10
  -2   2  12    8.39    2.93
  -2   2  12    9.22    2.46
   2  -3 -12   37.83    5.52
   2   3 -12   47.20    5.04
   2  -3  10    0.57    1.62
   2   3  10    1.01    1.55
   2   3  10   -0.37    1.56
  -2  -3 -10    1.44    1.31
  -2   3 -10    0.16    1.23
  -2   3 -10   -0.30    1.17
  -2  -3  12   39.26    5.59
  -2  -3  12   39.81    4.93
  -2   3  12   34.79    5.44
  -2   3  12    1.26    1.15
   2  -4 -12    2.07    1.93
   2   4 -12    4.93    2.34
   2  -4  10  299.72   13.75
   2   4  10  239.84   10.51
   2   4  10  360.41   14.40
  -2  -4 -10  262.60   12.57
  -2   4 -10  269.56   12.86
  -2  -4  12    6.56    2.61
  -2  -4  12    5.03    2.38
  -2   4  12    3.90    2.54
  -2   4  12    7.75    2.72
   2  -5 -12   11.79    3.61
   2   5 -12   10.17    3.41
   2  -5  10   10.97    3.43
   2   5  10   17.19    4.35
  -2  -5 -10    8.80    3.04
  -2   5 -10   10.50    3.55
  -2  -5  12    9.33    3.17
  -2  -5  12    6.06    2.41
  -2   5  12   10.27    3.51
  -2   5  12   15.01    3.84
   2  -6 -12    8.75    3.47
   2   6 -12    9.96    3.54
   2  -6  10   10.66    3.51
   2   6  10    8.90    3.60
  -2  -6 -10   10.40    3.57
  -2   6 -10   13.21    4.12
  -2  -6  12   14.20    3.97
  -2  -6  12    9.13    3.32
  -2   6  12    9.25    3.38
  -2   6  12   15.69    4.30
   2  -7 -12    0.47    2.32
   2   7 -12    1.26    1.91
   2  -7  10   -1.07    1.38
   2   7  10   -0.74    1.99
  -2  -7 -10    0.99    1.55
  -2   7 -10    1.55    1.50
  -2  -7  12    0.14    1.69
  -2  -7  12    1.16    1.92
  -2   7  12   -0.35    1.88
  -2   7  12   -0.47    1.82
   2  -8 -12   -0.86    1.82
   2  -8 -12   -2.26    2.06
   2   8 -12    0.81    2.25
   2  -8  10   -0.64    2.07
   2   8  10    0.05    2.37
  -2  -8 -10   -1.42    1.94
  -2   8 -10   -1.53    1.22
  -2  -8  12    0.94    1.87
  -2  -8  12    0.43    2.18
  -2   8  12   -0.25    1.89
   2  -9 -12    0.08    2.69
   2   9 -12    0.14    2.26
   2  -9  10   -0.81    2.35
   2   9  10    3.58    3.09
  -2  -9 -10    2.28    2.89
  -2   9 -10    3.80    2.69
  -2  -9  12   -0.93    2.45
  -2   9  12    1.61    2.66
   2 -10 -12    6.99    4.73
   2   0 -13    0.03    1.32
   2   0  11    1.24    1.72
  -2   0 -11   -0.91    0.95
  -2   0 -11   -0.10    1.23
  -2   0  13   -0.23    1.65
   2  -1 -13   41.33    5.79
   2   1 -13   40.06    5.67
   2   1 -13   51.34    4.87
   2  -1  11   58.36    5.91
   2   1  11   54.78    5.55
   2   1  11   61.23    5.35
  -2  -1 -11   46.93    5.01
  -2  -1 -11   46.13    4.52
  -2   1 -11   25.25    3.97
  -2   1 -11   45.78    4.91
  -2  -1  13   41.11    5.87
  -2   1  13   34.55    5.53
   2  -2 -13   -0.58    1.16
   2   2 -13    0.17    1.45
   2   2 -13    0.22    1.16
   2  -2  11    3.68    2.26
   2   2  11    1.64    1.77
   2   2  11    0.98    1.55
  -2  -2 -11    1.84    1.65
  -2   2 -11    1.73    1.66
  -2   2 -11    1.73    1.83
  -2  -2  13    0.25    1.37
  -2   2  13   -0.72    1.32
   2  -3 -13   10.34    3.35
   2   3 -13   10.71    3.23
   2   3 -13    9.59    2.98
   2  -3  11   -0.19    1.64
   2   3  11   -0.07    1.59
   2   3  11    1.06    1.71
  -2  -3 -11    0.72    1.34
  -2   3 -11   -0.46    1.23
  -2   3 -11    0.23    1.47
  -2  -3  13    8.56    3.08
  -2   3  13    6.76    2.86
  -2   3  13   11.27    3.01
   2  -4 -13   -0.62    1.66
   2   4 -13    0.30    1.47
   2  -4  11   18.32    4.72
   2   4  11   11.07    3.23
   2   4  11   18.10    4.17
  -2  -4 -11   15.72    4.00
  -2   4 -11   13.30    3.86
  -2  -4  13   -0.68    1.32
  -2  -4  13   -0.50    1.32
  -2   4  13   -0.62    1.57
  -2   4  13    0.28    1.31
   2  -5 -13    1.27    2.26
   2   5 -13    2.53    2.05
   2  -5  11    1.93    1.88
   2   5  11    1.52    2.02
  -2  -5 -11    2.09    1.63
  -2   5 -11    1.84    1.92
  -2  -5  13    4.34    2.44
  -2  -5  13    3.29    2.37
  -2   5  13    0.22    1.93
  -2   5  13    2.69    2.22
   2  -6 -13    1.73    2.18
   2   6 -13   -0.16    1.75
   2  -6  11    8.37    3.10
   2   6  11   10.92    3.82
  -2  -6 -11    6.89    2.96
  -2   6 -11    4.41    2.44
  -2  -6  13   -0.48    1.56
  -2  -6  13   -0.30    1.66
  -2   6  13   -0.25    1.95
  -2   6  13   -0.10    1.77
   2  -7 -13    4.36    3.08
   2   7 -13    2.24    2.34
   2  -7  11    4.36    2.73
   2   7  11    5.33    2.92
  -2  -7 -11    2.79    2.20
  -2   7 -11    3.95    2.70
  -2  -7  13    4.07    2.59
  -2  -7  13    3.85    2.52
  -2   7  13    0.72    2.36
  -2   7  13    1.57    2.37
   2  -8 -13    0.46    2.09
   2  -8 -13   -0.73    2.78
   2   8 -13   -0.54    2.32
   2  -8  11    3.39    2.95
   2   8  11    5.39    3.46
  -2  -8 -11    2.03    2.53
  -2   8 -11    4.43    2.73
  -2  -8  13    1.83    2.32
  -2  -8  13    2.26    2.68
  -2   8  13   -0.53    2.11
   2  -9 -13    0.36    3.38
   2  -9  11   -0.31    3.07
   2   9  11    1.22    3.02
  -2  -9 -11    2.72    3.47
  -2   9 -11    0.84    2.26
  -2  -9  13    1.99    3.10
  -2   9  13    4.99    3.70
   2   0 -14  443.27   16.86
   2   0  12   22.40    4.53
  -2   0 -12   29.67    4.81
  -2   0 -12   22.62    4.10
  -2   0  14  425.92   16.69
   2  -1 -14    3.52    2.21
   2   1 -14    3.24    1.95
   2  -1  12    1.34    1.90
   2   1  12    0.44    1.76
  -2  -1 -12    0.84    1.55
  -2   1 -12    1.78    1.41
  -2   1 -12    2.17    1.78
  -2  -1  14    5.89    2.64
  -2   1  14    3.81    2.65
   2  -2 -14   55.17    6.19
   2   2 -14   50.23    5.82
   2   2 -14   66.57    6.07
   2  -2  12   -0.41    1.88
   2   2  12    3.41    2.29
   2   2  12    1.09    1.92
  -2  -2 -12    1.44    1.60
  -2   2 -12    2.77    1.76
  -2   2 -12    0.97    1.92
  -2  -2  14   53.15    6.05
  -2   2  14   57.00    6.34
   2  -3 -14    2.09    2.25
   2   3 -14    1.17    1.71
   2   3 -14    0.07    1.58
   2  -3  12   40.56    6.39
   2   3  12   42.10    5.76
   2   3  12   58.95    6.15
  -2  -3 -12   46.38    5.54
  -2   3 -12   45.71    6.26
  -2  -3  14   -0.53    1.42
  -2   3  14   -0.08    1.82
   2  -4 -14   -1.77    1.61
   2   4 -14    1.31    1.50
   2   4 -14   -0.07    1.52
   2  -4  12    1.20    2.02
   2   4  12    0.58    2.03
   2   4  12    0.96    2.02
  -2  -4 -12    0.89    1.52
  -2   4 -12   -0.14    1.45
  -2  -4  14    2.31    1.95
  -2   4  14   -0.72    1.74
  -2   4  14    0.65    1.58
   2  -5 -14    5.91    3.17
   2   5 -14    4.05    2.76
   2  -5  12    0.96    2.17
   2   5  12    0.61    2.10
  -2  -5 -12   -1.38    1.13
  -2   5 -12    0.51    1.64
  -2  -5  14    6.34    3.09
  -2  -5  14    4.65    2.54
  -2   5  14    4.64    2.72
  -2   5  14    6.03    3.04
   2  -6 -14    5.53    3.36
   2   6 -14    5.55    2.94
   2  -6  12    8.15    3.44
   2   6  12    7.17    3.58
  -2  -6 -12    6.63    3.18
  -2   6 -12   10.65    4.06
  -2  -6  14    3.72    2.57
  -2  -6  14    1.57    2.10
  -2   6  14    1.74    2.74
  -2   6  14    3.73    2.48
   2  -7 -14   -1.53    2.24
   2   7 -14   -1.10    2.14
   2  -7  12    3.57    3.06
   2   7  12    4.90    3.34
  -2  -7 -12    5.20    2.89
  -2   7 -12    4.37    2.85
  -2  -7  14    3.04    2.62
  -2  -7  14   -0.87    2.34
  -2   7  14   -0.65    2.50
  -2   7  14    2.29    2.21
   2  -8 -14    0.93    2.89
   2   8 -14   -1.34    1.98
   2  -8  12    9.47    4.36
   2   8  12    6.84    3.61
  -2  -8 -12    7.31    3.69
  -2   8 -12    7.70    3.83
  -2  -8  14    5.12    2.90
  -2  -8  14   -0.22    2.49
  -2   8  14    1.04    2.63
   2   0 -15    0.02    1.57
   2   0  13   -0.06    1.72
  -2   0 -13    0.33    1.50
  -2   0 -13    0.76    1.58
  -2   0  15    1.37    2.07
   2  -1 -15    4.18    2.31
   2   1 -15    3.55    2.28
   2  -1  13    7.90    3.30
   2   1  13    2.84    2.52
  -2  -1 -13    7.08    2.83
  -2   1 -13    8.41    2.95
  -2   1 -13    4.53    2.42
  -2  -1  15    3.86    2.56
  -2   1  15    1.85    2.17
   2  -2 -15    0.98    1.68
   2   2 -15    0.06    1.52
   2   2 -15    1.29    1.81
   2  -2  13   15.14    4.47
   2   2  13   15.24    4.01
  -2  -2 -13   12.38    3.58
  -2   2 -13    1.04    1.91
  -2   2 -13   15.20    4.14
  -2  -2  15    0.04    1.61
  -2   2  15   -1.14    1.59
   2  -3 -15   -0.84    1.32
   2   3 -15    0.58    1.82
   2   3 -15    1.62    2.02
   2  -3  13    6.87    3.24
   2   3  13    8.46    3.27
   2   3  13    9.51    3.38
  -2  -3 -13   10.51    3.41
  -2   3 -13   14.16    4.13
  -2  -3  15    1.14    1.72
  -2   3  15   -0.28    1.88
   2  -4 -15   -0.41    1.91
   2   4 -15    0.92    1.90
   2   4 -15    0.53    1.98
   2  -4  13    2.61    2.45
   2   4  13    1.21    2.21
  -2  -4 -13    0.62    1.73
  -2   4 -13    0.73    2.07
  -2  -4  15    2.55    2.13
  -2   4  15    0.87    2.01
   2  -5 -15    2.10    2.68
   2   5 -15    0.96    1.97
   2   5 -15    2.70    2.62
   2  -5  13    2.06    2.59
   2   5  13    5.72    3.10
  -2  -5 -13    2.94    2.38
  -2   5 -13    1.82    2.14
  -2  -5  15    0.87    2.29
  -2   5  15    1.24    2.41
  -2   5  15    0.14    1.93
   2  -6 -15    2.61    2.99
   2   6 -15    1.39    2.41
   2  -6  13   15.22    4.57
   2   6  13   14.68    4.76
  -2  -6 -13   13.36    4.56
  -2   6 -13    9.18    3.81
  -2  -6  15    0.20    2.12
  -2  -6  15    2.57    2.55
  -2   6  15    1.34    2.67
  -2   6  15    1.32    2.02
   2  -7 -15    7.29    4.06
   2   7 -15   14.32    5.02
   2  -7  13   17.65    5.25
   2   7  13   17.38    5.23
  -2  -7 -13   11.34    4.27
  -2   7 -13   10.85    4.23
  -2  -7  15    9.96    4.12
  -2  -7  15    8.81    4.14
  -2   7  15   10.73    4.46
  -2   7  15   14.04    4.76
  -2  -8  15   -1.86    2.68
  -2  -8  15   -1.16    2.88
  -2   8  15    1.98    2.87
   2   0 -16    1.06    1.78
   2   0  14   16.69    4.52
  -2   0 -14   15.88    4.14
  -2   0  16    0.62    1.89
   2  -1 -16   10.78    3.59
   2   1 -16   17.51    4.72
   2  -1  14    2.93    2.60
   2   1  14   -0.31    2.24
  -2  -1 -14    4.13    2.35
  -2   1 -14    2.13    2.07
  -2   1 -14    1.51    2.07
  -2  -1  16   12.98    4.02
  -2   1  16   15.69    4.42
   2  -2 -16    3.46    2.31
   2   2 -16    4.65    2.63
   2  -2  14   27.13    5.79
   2   2  14   20.61    5.01
  -2  -2 -14   20.13    4.78
  -2   2 -14   20.97    4.85
  -2  -2  16    2.26    2.11
  -2   2  16    2.63    2.43
   2  -3 -16    4.33    2.71
   2   3 -16    1.63    1.98
   2   3 -16    6.55    3.12
   2  -3  14    2.57    2.61
   2   3  14    0.76    2.22
  -2  -3 -14    1.10    1.65
  -2   3 -14   -0.55    1.88
  -2  -3  16    4.48    2.68
  -2   3  16    2.84    2.67
   2  -4 -16    0.68    2.83
   2   4 -16    1.90    2.28
   2   4 -16    2.29    2.46
   2  -4  14   14.42    4.73
   2   4  14   14.92    4.53
  -2  -4 -14   12.69    4.03
  -2   4 -14    9.62    3.93
  -2  -4  16    1.39    2.19
  -2   4  16   -1.32    2.41
   2  -5 -16   -0.27    2.66
   2   5 -16    1.39    2.25
   2   5 -16   -0.71    2.01
   2  -5  14    3.72    3.07
   2   5  14    4.43    3.11
  -2  -5 -14    2.51    2.49
  -2   5 -14    4.92    3.02
  -2  -5  16    1.81    2.36
  -2   5  16    1.17    2.75
   2  -6 -16    0.82    2.78
   2   6 -16    2.46    2.58
   2   6 -16    1.29    2.70
   2  -6  14    0.30    2.38
   2   6  14    4.16    3.37
  -2  -6 -14    0.84    2.22
  -2   6 -14    0.97    2.33
  -2  -6  16    0.21    2.49
  -2   6  16   -0.48    2.76
  -2   6  16    1.48    2.57
   2  -7 -16    8.35    4.83
   2   7 -16   10.26    4.54
   2   7  14   -0.76    2.91
  -2  -7  16    6.43    3.70
  -2   7  16    5.37    4.42
  -2   7  16   10.89    4.42
   2   0 -17   -0.92    1.92
   2   0  15    1.03    2.30
  -2   0 -15    2.09    2.16
  -2   0  17   -1.60    2.09
   2  -1 -17    2.63    2.51
   2   1 -17    0.85    1.75
   2  -1  15    2.68    2.59
   2   1  15    5.07    2.99
  -2  -1 -15    5.22    2.83
  -2   1 -15    7.08    3.03
  -2  -1  17   -0.73    2.12
  -2   1  17    0.87    2.28
   2  -2 -17    2.09    2.42
   2   2 -17    1.19    2.07
   2  -2  15    7.15    3.43
   2   2  15    5.65    3.30
  -2  -2 -15    5.69    2.67
  -2   2 -15    5.07    3.03
  -2  -2  17    0.97    2.05
  -2   2  17   -0.19    2.11
   2  -3 -17    9.28    3.84
   2   3 -17   13.26    4.32
   2  -3  15   10.53    4.38
   2   3  15    5.25    3.29
  -2  -3 -15    8.17    3.47
  -2   3 -15    7.56    3.51
  -2  -3  17   12.36    4.18
  -2   3  17    6.05    3.66
   2  -4 -17    1.51    3.04
   2   4 -17    0.85    2.47
   2   4 -17    0.90    2.23
   2  -4  15    1.01    2.65
  -2  -4 -15    0.22    1.99
  -2   4 -15    0.29    2.22
  -2  -4  17    1.84    2.36
  -2   4  17    1.78    2.97
   2  -5 -17   -0.31    3.13
   2   5 -17    0.07    2.22
   2   5 -17    2.09    2.80
   2  -5  15   -1.15    2.72
  -2  -5 -15    0.36    2.07
  -2   5 -15    0.19    2.37
  -2  -5  17   -1.12    2.42
  -2   5  17    3.24    3.64
   2   6 -17    8.23    3.88
   2   6 -17    6.17    3.82
   2   6  15    5.01    3.63
  -2  -6 -15    1.94    2.92
  -2   6 -15    4.01    3.32
  -2  -6  17    6.07    3.87
  -2   6  17    6.32    4.31
   2   0 -18   16.59    5.05
   2   0  16    3.05    2.99
  -2   0 -16    4.26    2.49
  -2   0  18   16.33    5.23
   2  -1 -18    0.06    2.16
   2   1 -18    1.10    2.47
   2  -1  16   -0.73    2.85
   2   1  16   -0.52    2.50
  -2  -1 -16    1.70    2.36
  -2  -1  18    0.40    2.91
  -2   1  18    1.26    2.77
   2  -2 -18    0.16    1.99
   2   2 -18    0.56    2.43
   2  -2  16   17.38    5.49
   2   2  16   12.86    4.68
  -2  -2 -16   12.91    4.44
  -2  -2  18    1.31    2.29
  -2   2  18    1.51    2.82
   2  -3 -18    2.02    2.69
   2   3 -18    0.46    2.72
   2  -3  16   -1.08    2.61
  -2  -3 -16    0.70    2.15
  -2   3 -16    3.36    3.07
  -2  -3  18    2.19    2.74
  -2   3  18    1.70    2.86
   2  -4 -18   -0.37    2.73
   2   4 -18    0.55    2.75
   2  -4  16    3.16    3.40
  -2  -4 -16    3.67    2.92
  -2   4 -16    3.09    3.33
  -2  -4  18   -0.31    2.81
  -2   4  18   -1.38    3.15
   2   5 -18    0.43    2.77
   2   5 -18    0.02    2.87
  -2   5 -16    1.41    2.93
  -2   5  18   -0.82    3.42
   2   0 -19   -0.97    2.75
   2   0  17   -1.37    3.10
  -2   0  19    0.84    3.20
   2  -1 -19   -1.59    2.07
   2   1 -19    1.29    2.74
   2  -1  17    2.18    3.70
   2   1  17   -1.06    3.09
  -2  -1 -17    0.13    2.29
  -2  -1  19    2.37    3.56
  -2   1  19    0.39    3.26
   2  -2 -19    1.75    2.96
   2   2 -19   -1.48    2.59
   2  -2  17    5.13    4.00
   2   2  17    0.08    3.61
  -2  -2 -17    5.49    3.15
  -2  -2  19   -0.28    2.89
  -2   2  19    1.53    3.62
   2   3 -19    4.44    3.43
  -2  -3 -17    0.51    2.71
  -2   3  19    0.50    3.35
   3   0  -2  772.13   10.54
   3   0  -1    0.76    0.55
  -3   0   1    0.13    0.41
  -3   0   1    0.35    0.57
  -3   0   1    0.64    0.65
  -3   0   2  747.86    9.99
  -3   0   2  744.47   11.77
  -3   0   2  703.33   11.54
   3  -1  -2   32.89    2.50
   3   1  -2   33.33    2.55
   3  -1  -1   59.16    3.31
   3   1  -1   55.84    2.18
   3   1  -1   57.49    3.43
  -3  -1   1   -0.01    0.32
  -3  -1   1   57.79    3.54
  -3   1   1   61.53    2.05
  -3   1   1   47.90    3.06
  -3   1   1   51.34    3.34
  -3  -1   2   33.39    1.85
  -3  -1   2   26.61    2.21
  -3  -1   2   35.01    2.79
  -3   1   2   33.67    1.87
  -3   1   2   23.57    2.05
  -3   1   2   29.12    2.53
   3  -2  -2   83.51    4.44
   3  -2  -2  101.65    3.20
   3   2  -2   96.04    4.40
   3  -2  -1   74.20    4.17
   3  -2  -1   89.11    2.25
   3   2  -1   89.28    4.46
  -3  -2   1   74.51    4.06
  -3  -2   1   76.32    4.28
  -3   2   1   73.81    3.89
  -3   2   1   75.68    4.27
  -3  -2   2   85.74    2.52
  -3  -2   2   74.93    4.16
  -3  -2   2   92.39    4.75
  -3   2   2   79.59    3.79
  -3   2   2   81.10    4.47
   3  -3  -2    8.76    1.97
   3  -3  -2   10.50    1.30
   3   3  -2   12.07    2.04
   3  -3  -1   32.35    3.12
   3  -3  -1   35.11    1.81
   3   3  -1   46.90    3.52
  -3  -3   1   35.09    3.21
  -3  -3   1   35.57    3.21
  -3   3   1   -0.28    0.42
  -3   3   1   38.61    3.34
  -3  -3   2    9.63    0.91
  -3  -3   2    6.60    1.73
  -3  -3   2    9.62    2.13
  -3   3   2    8.65    1.63
  -3   3   2   10.72    2.15
   3  -4  -2    7.16    2.00
   3  -4  -2    7.26    1.41
   3   4  -2    5.58    1.70
   3   4  -2   10.39    2.07
   3  -4  -1   29.88    3.28
   3  -4  -1   26.99    2.02
   3   4  -1   40.29    3.51
  -3  -4   1   36.09    1.46
  -3  -4   1   23.88    2.93
  -3  -4   1   36.03    3.53
  -3   4   1   29.66    2.81
  -3   4   1   27.93    3.12
  -3  -4   2    8.83    1.00
  -3  -4   2    6.17    1.89
  -3   4   2    6.59    1.56
  -3   4   2    7.25    1.99
   3  -5  -2   41.03    4.12
   3  -5  -2   41.62    3.14
   3   5  -2   47.29    4.30
   3   5  -2   56.35    4.35
   3  -5  -1    0.50    1.04
   3  -5  -1    1.11    0.88
   3   5  -1    0.81    1.05
   3   5  -1    2.78    1.41
  -3  -5   1    1.39    1.15
  -3   5   1    1.21    1.00
  -3   5   1    1.85    1.07
  -3  -5   2   51.81    2.71
  -3  -5   2   31.16    3.59
  -3   5   2   46.12    3.54
  -3   5   2   42.54    4.13
   3  -6  -2   10.39    2.72
   3  -6  -2   14.01    2.38
   3   6  -2   17.79    3.51
   3   6  -2   17.99    3.18
   3  -6  -1   82.09    6.15
   3  -6  -1   85.00    4.70
   3   6  -1  109.62    6.83
   3   6  -1  129.90    7.35
  -3  -6   1   74.81    6.00
  -3   6   1  102.36    5.94
  -3   6   1   97.64    6.57
  -3  -6   2    9.06    2.63
  -3   6   2   12.33    2.38
  -3   6   2   12.84    3.04
   3  -7  -2    6.88    2.40
   3  -7  -2    4.43    1.87
   3   7  -2   10.03    2.78
   3   7  -2    6.75    2.39
   3  -7  -1    1.98    1.39
   3   7  -1    0.91    1.25
   3   7  -1    0.44    1.23
  -3  -7   1   -0.16    0.95
  -3   7   1   -0.37    0.92
  -3   7   1    1.11    1.40
  -3  -7   2    7.48    2.67
  -3   7   2    8.40    2.30
  -3   7   2    7.70    2.65
   3  -8  -2    9.15    3.08
   3   8  -2   18.60    4.01
   3   8  -2   13.48    3.35
   3  -8  -1   -0.39    1.19
   3   8  -1   -0.93    1.15
   3   8  -1    0.01    1.49
  -3  -8   1    0.38    1.45
  -3   8   1    0.57    1.22
  -3   8   1    0.22    1.47
  -3  -8   2    8.87    3.05
  -3   8   2   11.04    3.34
   3  -9  -2    4.18    2.38
   3   9  -2    7.29    2.91
   3   9  -2    7.12    2.73
   3  -9  -1    0.46    1.61
   3   9  -1    1.80    1.88
   3   9  -1   -0.41    1.64
  -3  -9   1    0.95    1.89
  -3   9   1    1.06    1.65
  -3  -9   2    6.75    3.05
  -3   9   2    6.47    2.99
   3 -10  -2    0.33    1.80
   3  10  -2    0.19    1.85
   3 -10  -1   -0.13    1.63
   3  10  -1    1.68    2.09
   3  10  -1    0.17    1.94
  -3 -10   1    0.44    1.83
  -3  10   1    2.41    2.34
  -3 -10   2   -0.08    1.82
  -3  10   2    3.44    2.60
   3 -11  -2    3.74    2.74
   3 -11  -1    2.91    2.88
  -3 -11   1    0.76    2.76
  -3  11   1    2.01    2.50
  -3 -11   2    0.58    2.60
  -3  11   2    0.59    2.66
   3 -12  -1    2.53    3.32
  -3 -12   1   -0.10    3.08
  -3 -12   2    0.90    3.05
  -3  12   2    5.25    3.79
   3   0   0  118.69    4.02
   3   0   0  109.63    4.81
  -3   0   0  107.07    3.36
  -3   0   0  101.30    4.63
  -3   0   3    0.12    0.30
  -3   0   3    0.08    0.35
  -3   0   3    0.36    0.58
  -3   0   3    0.21    0.48
   3   1  -3   31.26    2.42
   3  -1   0   13.08    1.83
   3   1   0   12.78    1.13
   3   1   0   12.70    1.98
  -3  -1   0   12.18    1.48
  -3  -1   0   10.32    1.89
  -3   1   0   11.12    0.76
  -3   1   0   12.09    1.95
  -3   1   0   12.05    1.95
  -3  -1   3   30.82    2.03
  -3  -1   3   28.99    2.44
  -3  -1   3   30.15    2.55
  -3   1   3   28.41    2.47
  -3   1   3   32.42    2.15
  -3   1   3   29.38    2.25
  -3   1   3   29.81    2.56
   3  -2  -3    3.61    1.24
   3  -2  -3    3.69    1.03
   3   2  -3    4.04    1.13
   3  -2   0    8.10    1.71
   3   2   0    9.28    1.87
  -3  -2   0    8.70    1.75
  -3  -2   0    6.58    1.58
  -3   2   0    8.00    1.70
  -3   2   0    7.04    1.62
  -3  -2   3    4.43    0.89
  -3  -2   3    3.06    1.17
  -3  -2   3    4.98    1.49
  -3   2   3    3.60    1.01
  -3   2   3    3.50    1.24
   3  -3  -3    1.10    0.86
   3  -3  -3    3.17    1.00
   3   3  -3    1.88    1.07
   3   3  -3    3.62    1.12
   3  -3   0    1.12    0.96
   3   3   0    1.32    0.96
  -3  -3   0    0.55    0.86
  -3  -3   0    1.01    0.86
  -3   3   0    0.66    0.72
  -3   3   0   -0.08    0.59
  -3  -3   3    3.66    0.86
  -3  -3   3    1.76    1.02
  -3   3   3    2.04    0.88
  -3   3   3    1.97    1.06
   3  -4  -3   66.35    4.85
   3  -4  -3   75.97    3.97
   3   4  -3   86.62    5.45
   3   4  -3   99.68    4.98
   3  -4   0  191.93    8.15
   3  -4   0  201.75    4.79
   3   4   0  274.59    9.39
  -3  -4   0  186.09    8.01
  -3  -4   0  247.71    8.77
  -3   4   0  230.61    8.14
  -3   4   0  212.76    8.20
  -3  -4   3   93.00    3.63
  -3  -4   3   64.98    4.77
  -3   4   3   69.27    3.69
  -3   4   3   75.87    5.18
   3  -5  -3   -0.10    0.91
   3  -5  -3   -0.11    0.78
   3   5  -3    0.76    1.09
   3   5  -3    1.01    1.16
   3  -5   0    4.73    1.82
   3  -5   0    3.67    1.16
   3   5   0    3.06    1.47
   3   5   0    4.99    1.82
  -3  -5   0    2.29    1.47
  -3   5   0    5.16    1.72
  -3   5   0    4.07    1.65
  -3  -5   3    0.35    0.62
  -3  -5   3    0.30    0.89
  -3   5   3    0.14    0.69
  -3   5   3    0.28    0.89
   3  -6  -3   14.68    3.25
   3  -6  -3   17.00    2.84
   3   6  -3   25.55    4.04
   3   6  -3   20.62    3.26
   3  -6   0   43.25    4.56
   3  -6   0   36.46    3.02
   3   6   0   49.55    4.58
   3   6   0   53.29    4.95
  -3  -6   0   36.15    4.27
  -3   6   0   -0.03    0.75
  -3   6   0   37.35    4.11
  -3  -6   3   14.29    3.22
  -3   6   3   16.04    2.43
  -3   6   3   19.75    3.66
   3  -7  -3    4.14    1.99
   3  -7  -3    3.53    1.78
   3   7  -3    2.70    1.67
   3   7  -3    3.07    1.77
   3  -7   0    0.42    1.23
   3   7   0    1.14    1.34
   3   7   0    1.52    1.45
  -3  -7   0    0.56    1.30
  -3   7   0   -0.47    0.90
  -3   7   0    1.00    1.43
  -3  -7   3    2.89    1.81
  -3   7   3    4.46    2.10
   3  -8  -3   21.27    4.36
   3   8  -3   21.88    4.42
   3   8  -3   25.49    4.08
   3  -8   0    0.85    1.39
   3   8   0    2.08    1.54
   3   8   0    0.85    1.49
  -3  -8   0    0.87    1.59
  -3   8   0    1.21    1.46
  -3   8   0    0.52    1.62
  -3  -8   3   19.12    4.42
  -3   8   3   16.79    4.02
   3  -9  -3   -0.48    1.25
   3   9  -3    2.21    1.91
   3  -9   0    7.40    2.95
   3   9   0    2.87    2.07
   3   9   0    8.31    3.26
  -3  -9   0    5.60    2.89
  -3   9   0    5.62    2.82
  -3  -9   3   -1.33    1.47
  -3   9   3    0.74    1.92
   3 -10  -3    9.78    3.54
   3  10  -3   16.13    4.34
   3 -10   0   -0.85    1.63
   3  10   0    1.73    2.10
  -3 -10   0   -0.41    2.12
  -3  10   0    2.41    2.50
  -3 -10   3    7.44    3.16
  -3  10   3   10.43    3.60
   3 -11  -3   -0.60    2.09
   3  11  -3    0.43    2.18
   3 -11   0    2.63    2.55
   3  11   0   -0.31    2.30
  -3 -11   0    1.14    2.68
  -3 -11   3    1.09    2.49
  -3  11   3   -1.40    2.12
   3 -12   0    1.57    3.14
  -3 -12   3    0.99    3.19
  -3  12   3    2.47    3.28
   3   0   1    0.31    0.46
   3   0   1   -0.06    0.53
  -3   0  -1    0.15    0.37
  -3   0  -1   -0.22    0.52
  -3   0   4   74.70    3.78
  -3   0   4   76.67    3.84
  -3   0   4   -0.11    0.37
  -3   0   4    0.14    0.38
   3  -1  -4  122.70    4.68
   3  -1   1  112.19    4.72
   3   1   1  129.55    3.66
   3   1   1  113.98    5.22
  -3  -1  -1   96.37    4.09
  -3  -1  -1   89.46    4.55
  -3   1  -1  101.66    2.38
  -3   1  -1   97.96    4.81
  -3   1  -1   92.67    4.60
  -3  -1   4  113.75    4.38
  -3  -1   4  101.91    4.76
  -3  -1   4  133.87    5.40
  -3  -1   4  101.72    4.06
  -3   1   4  105.46    4.86
  -3   1   4  108.31    4.09
  -3   1   4  113.36    4.95
   3  -2  -4   14.96    1.77
   3   2  -4   14.46    2.27
   3   2  -4   14.80    1.70
   3  -2   1   13.35    2.21
   3   2   1   13.27    0.97
   3   2   1   14.51    2.37
  -3  -2  -1   10.91    1.90
  -3  -2  -1    9.67    1.89
  -3   2  -1   12.43    2.15
  -3   2  -1   11.93    2.04
  -3  -2   4   17.51    1.75
  -3  -2   4   11.25    2.15
  -3   2   4   10.67    2.04
  -3   2   4   13.18    1.42
  -3   2   4   16.30    2.37
   3  -3  -4   24.67    2.83
   3  -3  -4   34.35    2.75
   3   3  -4   34.17    3.31
   3   3  -4   37.51    2.70
   3  -3   1    0.24    0.69
   3   3   1    0.00    0.77
  -3  -3  -1    0.47    0.77
  -3  -3  -1    0.45    0.74
  -3   3  -1   -0.01    0.58
  -3   3  -1    0.04    0.67
  -3  -3   4   35.58    2.50
  -3  -3   4   25.75    2.93
  -3   3   4   26.62    2.01
  -3   3   4   31.88    3.18
   3  -4  -4    0.55    0.87
   3  -4  -4    1.11    0.88
   3   4  -4    0.92    1.15
   3   4  -4    0.33    0.80
   3  -4   1   11.25    2.58
   3  -4   1   12.05    1.22
   3   4   1   18.54    3.05
  -3  -4  -1   12.87    2.65
  -3  -4  -1   15.92    2.69
  -3   4  -1   14.80    2.57
  -3   4  -1   11.38    2.33
  -3  -4   4    0.48    0.61
  -3  -4   4    0.00    0.73
  -3   4   4    1.15    0.69
  -3   4   4    0.68    0.86
   3  -5  -4   41.88    4.25
   3  -5  -4   47.29    3.78
   3   5  -4   55.69    4.88
   3   5  -4   57.30    4.03
   3  -5   1   81.89    5.94
   3  -5   1   70.02    3.39
   3   5   1  102.22    6.47
  -3  -5  -1   68.99    5.43
  -3  -5  -1   96.81    5.86
  -3   5  -1   83.74    5.57
  -3   5  -1   69.47    5.07
  -3  -5   4   56.90    3.56
  -3  -5   4   36.12    3.91
  -3   5   4   38.61    2.77
  -3   5   4   54.87    4.88
   3  -6  -4   39.18    4.33
   3  -6  -4   38.86    3.76
   3   6  -4   54.60    5.12
   3   6  -4   56.46    4.43
   3  -6   1    4.38    1.91
   3   6   1    1.21    1.19
   3   6   1    4.23    2.18
  -3  -6  -1    3.73    1.85
  -3   6  -1    4.51    1.89
  -3   6  -1    3.97    1.79
  -3  -6   4   44.31    3.49
  -3  -6   4   34.53    4.18
  -3   6   4   47.15    4.91
   3  -7  -4   66.17    5.97
   3  -7  -4   65.82    5.20
   3   7  -4   89.45    6.95
   3   7  -4   80.41    5.70
   3  -7   1    0.54    1.19
   3   7   1   -0.08    1.08
   3   7   1   -0.40    1.21
  -3  -7  -1   -0.58    1.26
  -3   7  -1    0.04    1.05
  -3   7  -1    0.64    1.44
  -3  -7   4   48.38    5.27
  -3   7   4   70.64    6.33
   3  -8  -4   13.76    3.58
   3  -8  -4   10.17    2.83
   3   8  -4   16.77    4.00
   3  -8   1   24.56    4.87
   3   8   1   15.17    3.46
   3   8   1   26.36    4.79
  -3  -8  -1   13.04    3.62
  -3   8  -1   23.97    4.15
  -3   8  -1   25.18    4.42
  -3  -8   4   14.16    3.76
  -3   8   4   14.59    3.93
   3  -9  -4   10.71    3.59
   3   9  -4   18.11    4.38
   3  -9   1    4.28    2.36
   3   9   1    6.48    3.01
  -3  -9  -1    5.00    2.59
  -3   9  -1    1.42    1.64
  -3   9  -1    2.71    2.35
  -3  -9   4   10.75    3.48
  -3   9   4   14.96    4.25
   3 -10  -4    0.51    1.83
   3  10  -4    3.68    2.48
   3 -10   1    0.22    2.02
   3  10   1    1.54    2.15
  -3 -10  -1    2.31    2.62
  -3  10  -1    1.97    2.37
  -3 -10   4    0.08    2.24
  -3  10   4    7.58    3.24
   3 -11  -4    0.91    2.26
   3  11  -4    0.41    2.23
   3 -11   1    1.95    2.50
   3  11   1    3.09    2.86
  -3 -11  -1    0.78    2.60
  -3 -11   4    0.40    2.51
  -3  11   4    0.29    2.32
   3 -12   1    2.88    3.46
  -3 -12   4    3.94    3.70
   3   0   2  107.70    4.35
   3   0   2   87.19    4.63
  -3   0  -2   92.91    3.54
  -3   0  -2   78.01    4.41
  -3   0   5   -0.21    0.50
  -3   0   5    0.00    0.58
  -3   0   5   -0.08    0.49
  -3   0   5    0.37    0.55
   3  -1  -5   56.56    3.56
   3   1  -5   63.12    3.82
   3  -1   2   44.09    3.18
   3  -1   2   42.07    3.23
   3   1   2   46.70    2.56
   3   1   2   45.25    3.49
  -3  -1  -2   37.69    2.73
  -3  -1  -2   35.03    2.95
  -3   1  -2   43.16    1.91
  -3   1  -2   36.44    3.16
  -3  -1   5   -0.05    0.42
  -3  -1   5   46.62    3.49
  -3  -1   5   47.81    2.75
  -3   1   5   48.17    3.52
  -3   1   5   55.24    2.92
  -3   1   5   53.37    3.48
   3  -2  -5  174.28    6.26
   3   2  -5  211.47    7.61
   3   2  -5  173.99    5.06
   3  -2   2    1.61    0.87
   3   2   2    3.18    0.83
   3   2   2    2.00    1.08
  -3  -2  -2    2.59    1.17
  -3  -2  -2    3.16    1.15
  -3   2  -2    2.12    1.06
  -3   2  -2    3.35    1.27
  -3  -2   5  172.70    5.93
  -3  -2   5  149.72    6.52
  -3   2   5  130.60    6.11
  -3   2   5  158.42    4.45
  -3   2   5  164.27    6.63
   3  -3  -5   37.29    3.12
   3   3  -5   43.25    3.79
   3   3  -5   42.34    2.68
   3  -3   2   85.55    5.29
   3   3   2   76.36    2.42
   3   3   2  102.95    5.80
  -3  -3  -2   69.61    4.64
  -3  -3  -2   76.11    4.60
  -3   3  -2   79.72    5.02
  -3   3  -2   67.80    4.33
  -3  -3   5   39.67    2.97
  -3  -3   5   27.61    3.14
  -3   3   5   30.11    3.22
  -3   3   5   27.73    1.82
  -3   3   5   37.89    3.59
   3  -4  -5    0.74    0.88
   3  -4  -5    0.30    0.88
   3   4  -5    0.89    1.16
   3   4  -5    1.46    0.94
   3  -4   2    2.03    1.36
   3  -4   2    1.37    0.71
   3   4   2    2.39    1.38
  -3  -4  -2    1.84    0.52
  -3  -4  -2    1.00    1.04
  -3  -4  -2    2.74    1.34
  -3   4  -2    1.98    1.19
  -3   4  -2    1.68    1.12
  -3  -4   5    0.98    0.87
  -3  -4   5    1.25    1.01
  -3   4   5    0.53    0.56
  -3   4   5    0.56    0.87
   3  -5  -5   52.61    4.81
   3  -5  -5   67.10    4.73
   3   5  -5   69.91    5.59
   3   5  -5   86.62    4.69
   3  -5   2   15.80    3.26
   3   5   2   18.42    3.47
  -3  -5  -2   18.80    3.47
  -3  -5  -2   20.70    3.22
  -3   5  -2   19.00    3.27
  -3   5  -2   18.92    3.07
  -3  -5   5   67.96    4.25
  -3  -5   5   52.97    4.81
  -3   5   5   68.46    5.56
   3  -6  -5   -0.55    0.97
   3  -6  -5   -0.34    0.93
   3   6  -5   -1.01    0.80
   3   6  -5    0.04    1.02
   3  -6   2   -0.46    0.96
   3   6   2    1.35    1.17
   3   6   2    0.49    1.39
  -3  -6  -2    0.59    0.95
  -3   6  -2    0.00    1.05
  -3   6  -2   -0.71    0.98
  -3  -6   5   -0.06    0.87
  -3  -6   5    0.71    1.08
  -3   6   5    0.21    0.96
   3  -7  -5   54.37    5.52
   3  -7  -5   53.73    4.92
   3   7  -5   63.95    6.05
   3  -7   2    6.37    2.40
   3   7   2    7.50    2.40
   3   7   2    7.98    2.88
  -3  -7  -2    4.36    2.23
  -3   7  -2   10.12    2.95
  -3   7  -2    5.67    2.35
  -3  -7   5   43.70    5.11
  -3   7   5   63.42    6.17
   3  -8  -5    1.07    1.66
   3  -8  -5    0.27    1.73
   3   8  -5    1.88    1.82
   3  -8   2    3.13    2.19
   3   8   2    1.44    1.66
   3   8   2    5.01    2.60
  -3  -8  -2    0.45    1.70
  -3   8  -2    4.19    2.27
  -3   8  -2    3.62    2.38
  -3  -8   5    0.78    1.80
  -3   8   5    0.64    1.63
   3  -9  -5    3.84    2.22
   3   9  -5    2.41    1.97
   3  -9   2    6.39    2.77
   3   9   2    9.05    3.54
  -3  -9  -2    3.58    2.52
  -3   9  -2    6.53    2.93
  -3   9  -2    5.68    2.83
  -3  -9   5    1.28    1.99
  -3   9   5    0.03    1.62
   3 -10  -5    0.23    1.79
   3  10  -5    0.51    1.75
   3 -10   2    4.56    2.70
   3  10   2    2.28    2.69
  -3 -10  -2    3.22    2.77
  -3 -10   5    1.02    2.11
  -3  10   5    3.40    2.54
   3 -11  -5   -1.15    2.06
   3  11  -5   -0.32    2.03
   3 -11   2    2.14    2.58
   3  11   2    2.27    2.99
  -3 -11  -2    2.03    3.06
  -3 -11   5   -0.25    2.42
  -3  11   5    3.75    2.90
  -3 -12   5    3.46    3.27
   3   0  -6  132.60    5.13
   3   0   3    0.60    0.64
   3   0   3   -0.08    0.67
  -3   0  -3    0.30    0.48
  -3   0  -3    0.31    0.60
  -3   0   6  101.01    5.17
  -3   0   6  103.84    5.28
  -3   0   6   99.27    4.27
   3  -1  -6   26.09    2.66
   3   1  -6   35.48    3.02
   3  -1   3  323.98    8.96
   3  -1   3  256.26    8.03
   3   1   3  335.01    7.52
   3   1   3  311.32    9.31
  -3  -1  -3  279.86    7.72
  -3  -1  -3  225.92    7.72
  -3   1  -3  311.92    6.12
  -3   1  -3  264.64    8.72
  -3  -1   6   29.99    2.80
  -3  -1   6   27.66    2.91
  -3  -1   6   25.82    2.01
  -3   1   6   25.62    2.76
  -3   1   6   -0.16    0.51
   3  -2  -6   21.17    2.50
   3   2  -6   24.50    2.77
   3   2  -6   19.58    1.69
   3  -2   3   44.28    3.65
   3   2   3   47.72    2.64
   3   2   3   51.84    4.05
  -3  -2  -3   41.47    3.40
  -3  -2  -3   39.00    3.28
  -3   2  -3   51.34    2.16
  -3   2  -3   39.14    3.55
  -3   2  -3   39.89    3.26
  -3  -2   6   -0.25    0.51
  -3  -2   6   11.46    2.38
  -3   2   6   18.01    2.83
  -3   2   6   20.41    1.61
  -3   2   6   20.22    2.46
   3  -3  -6    1.76    1.09
   3   3  -6    2.33    1.28
   3   3  -6    1.53    0.75
   3  -3   3   28.29    3.27
   3   3   3   25.79    1.90
   3   3   3   36.28    3.65
  -3  -3  -3   28.09    3.12
  -3  -3  -3   23.30    2.67
  -3   3  -3   29.11    1.66
  -3   3  -3   30.30    3.31
  -3   3  -3   24.44    2.68
  -3  -3   6    1.76    1.07
  -3  -3   6    0.73    0.92
  -3   3   6    0.49    0.88
  -3   3   6    1.57    0.56
  -3   3   6    1.08    1.08
   3  -4  -6  209.65    8.22
   3   4  -6  249.08    9.97
   3   4  -6  274.92    6.74
   3  -4   3   11.13    2.63
   3  -4   3   10.30    1.25
   3   4   3    8.28    1.25
   3   4   3   16.14    3.16
  -3  -4  -3   11.72    2.68
  -3  -4  -3    8.78    2.08
  -3   4  -3   12.44    2.66
  -3   4  -3    9.32    2.16
  -3  -4   6  231.99    7.97
  -3  -4   6  174.88    8.35
  -3   4   6  172.96    8.28
   3  -5  -6    0.97    1.11
   3  -5  -6    0.11    1.13
   3   5  -6    0.14    0.91
   3   5  -6    0.15    0.94
   3  -5   3   92.49    6.52
   3   5   3   95.06    6.65
  -3  -5  -3   63.49    5.42
  -3  -5  -3   86.31    5.45
  -3   5  -3   93.83    6.41
  -3   5  -3   72.19    5.03
  -3  -5   6   -0.38    0.66
  -3  -5   6    0.17    1.05
  -3   5   6    0.51    0.93
   3  -6  -6    1.11    1.20
   3  -6  -6    1.96    1.49
   3   6  -6    1.03    1.16
   3  -6   3   -0.12    0.83
   3   6   3   -0.56    1.27
  -3  -6  -3    0.45    1.03
  -3   6  -3    0.28    1.00
  -3   6  -3    0.46    1.12
  -3  -6   6    3.47    1.50
  -3  -6   6    2.21    1.45
  -3   6   6    1.94    1.45
   3  -7  -6    4.71    2.17
   3  -7  -6    4.67    2.16
   3   7  -6   12.94    3.50
   3  -7   3   10.93    3.09
   3   7   3   12.63    2.87
   3   7   3   14.89    3.90
  -3  -7  -3   12.52    3.51
  -3   7  -3   10.76    3.14
  -3   7  -3    7.89    2.63
  -3  -7   6    3.13    1.95
  -3   7   6    8.33    2.99
   3  -8  -6    1.32    1.48
   3  -8  -6   -0.45    1.72
   3   8  -6   -0.18    1.48
   3  -8   3   -0.39    1.45
   3   8   3    0.57    1.64
  -3  -8  -3   -0.97    1.46
  -3   8  -3    0.20    1.50
  -3   8  -3   -0.64    1.52
  -3  -8   6   -0.31    1.30
  -3   8   6   -1.13    1.34
   3  -9  -6   11.71    3.72
   3   9  -6   14.36    4.04
   3  -9   3   22.30    4.88
   3   9   3   29.49    5.63
  -3  -9  -3   12.55    4.03
  -3   9  -3   28.53    5.30
  -3  -9   6    8.91    3.31
  -3   9   6   13.07    4.19
   3 -10  -6    6.17    2.88
   3  10  -6    7.25    3.19
   3 -10   3    1.80    2.51
   3  10   3    2.48    2.69
  -3 -10  -3    1.40    2.42
  -3  10  -3    3.46    2.52
  -3 -10   6    5.08    3.29
  -3  10   6    7.59    3.53
   3 -11  -6    1.45    2.49
   3  11  -6    2.53    2.34
   3 -11   3   -0.38    2.50
   3  11   3   -0.52    2.53
  -3 -11  -3    0.39    2.82
  -3 -11   6   -0.43    2.28
  -3  11   6    1.16    2.65
   3   0  -7    0.38    0.71
   3   0   4   10.80    2.01
   3   0   4    8.99    2.00
  -3   0  -4   10.96    1.75
  -3   0  -4    8.88    2.04
  -3   0   7    0.24    0.67
  -3   0   7    0.36    0.73
  -3   0   7    0.23    0.62
   3  -1  -7  102.27    5.61
   3  -1  -7  135.72    4.73
   3   1  -7  131.65    5.87
   3  -1   4  146.16    6.46
   3  -1   4  108.78    5.42
   3   1   4  141.80    5.45
   3   1   4  135.73    6.44
  -3  -1  -4   93.22    4.78
  -3  -1  -4   98.47    5.32
  -3   1  -4  133.98    4.61
  -3   1  -4  106.45    5.83
  -3  -1   7  101.88    5.48
  -3  -1   7   95.37    5.58
  -3  -1   7   87.04    3.58
  -3   1   7   99.90    5.68
  -3   1   7  101.87    4.96
   3  -2  -7   20.73    3.00
   3  -2  -7   24.30    1.77
   3   2  -7   22.85    3.14
   3   2  -7   16.60    1.51
   3  -2   4  143.10    6.84
   3   2   4  145.34    5.15
   3   2   4  157.27    7.32
  -3  -2  -4  120.62    5.99
  -3  -2  -4  105.27    5.47
  -3   2  -4  142.47    4.37
  -3   2  -4  125.02    6.56
  -3  -2   7   23.31    2.73
  -3  -2   7   14.76    2.78
  -3   2   7   15.19    2.79
  -3   2   7   21.76    2.69
   3  -3  -7    0.85    1.08
   3  -3  -7    1.05    0.50
   3   3  -7    0.78    1.11
   3   3  -7    0.58    0.60
   3  -3   4    0.09    0.76
   3   3   4    0.64    0.67
   3   3   4    0.77    1.09
  -3  -3  -4    0.96    1.02
  -3  -3  -4    0.34    0.89
  -3   3  -4    0.50    0.51
  -3   3  -4    0.01    0.77
  -3   3  -4    0.75    1.05
  -3  -3   7    0.11    0.68
  -3  -3   7    0.49    0.83
  -3   3   7    0.52    0.92
  -3   3   7    1.07    1.03
   3  -4  -7    9.06    2.32
   3   4  -7    4.88    2.03
   3  -4   4    0.53    1.02
   3   4   4    0.41    0.74
   3   4   4   -0.04    1.06
  -3  -4  -4   -0.56    0.83
  -3  -4  -4    0.66    1.01
  -3   4  -4    0.18    0.85
  -3   4  -4    0.34    0.75
  -3  -4   7    6.37    1.90
  -3  -4   7    5.99    2.00
  -3   4   7    5.99    2.10
  -3   4   7    8.98    2.52
   3  -5  -7   13.02    3.14
   3  -5  -7   11.16    2.78
   3   5  -7   19.23    3.73
   3  -5   4    1.29    1.27
   3   5   4    0.90    1.43
  -3  -5  -4    1.71    1.36
  -3  -5  -4    2.44    1.35
  -3   5  -4    2.17    1.44
  -3   5  -4   -0.49    0.94
  -3  -5   7   12.66    2.71
  -3  -5   7   13.98    3.27
  -3   5   7   14.61    3.25
   3  -6  -7    6.04    2.18
   3  -6  -7    5.10    2.33
   3   6  -7    9.53    2.94
   3  -6   4    1.77    1.47
   3   6   4    2.26    1.85
  -3  -6  -4    3.54    1.95
  -3  -6  -4    2.71    1.54
  -3   6  -4    3.83    1.85
  -3   6  -4    2.85    1.48
  -3  -6   7    5.08    1.98
  -3  -6   7    5.65    2.32
  -3   6   7    5.52    2.32
   3  -7  -7   15.85    3.87
   3  -7  -7   15.19    3.44
   3   7  -7   26.30    4.89
   3  -7   4    6.03    2.47
   3   7   4    8.59    3.01
  -3  -7  -4    4.96    2.42
  -3   7  -4    7.40    2.80
  -3   7  -4    6.00    2.06
  -3  -7   7   11.81    3.44
  -3   7   7   15.23    4.11
   3  -8  -7   11.09    3.21
   3  -8  -7    7.71    2.90
   3   8  -7   15.12    3.97
   3  -8   4   54.80    6.29
   3   8   4   45.14    6.44
  -3  -8  -4   41.92    6.38
  -3   8  -4   41.18    5.87
  -3  -8   7    7.99    2.89
  -3   8   7   17.58    4.58
   3  -9  -7    1.57    1.75
   3  -9  -7    1.50    2.08
   3   9  -7   -0.29    1.33
   3  -9   4   -1.24    1.15
   3   9   4    3.00    2.60
  -3  -9  -4    1.04    2.10
  -3   9  -4   -0.03    1.55
  -3  -9   7    1.84    2.13
  -3   9   7    3.68    2.57
   3 -10  -7    1.73    2.11
   3  10  -7    1.53    2.22
   3 -10   4    8.00    3.89
   3  10   4   10.46    4.23
  -3 -10  -4    6.80    3.16
  -3  10  -4   10.17    3.94
  -3 -10   7    1.25    2.35
  -3  10   7   -1.66    2.14
   3  11  -7    2.25    2.57
   3 -11   4   -1.39    2.44
   3  11   4    2.73    3.10
  -3 -11  -4    1.84    3.26
  -3  11  -4    0.40    2.54
  -3 -11   7   -0.14    2.72
  -3  11   7    0.12    2.24
   3   0  -8  307.31   10.32
   3   0  -8  405.70    9.66
   3   0   5    0.58    0.87
   3   0   5   -0.04    0.71
  -3   0  -5   -0.05    0.65
  -3   0  -5    0.18    0.81
  -3   0   8  302.76   10.18
  -3   0   8  290.88    7.59
   3  -1  -8   27.54    3.21
   3  -1  -8   33.90    2.53
   3   1  -8   34.61    3.26
   3  -1   5   70.33    4.76
   3  -1   5    0.55    0.74
   3   1   5   65.87    4.08
   3   1   5   71.82    4.90
  -3  -1  -5   56.20    4.22
  -3   1  -5   67.59    3.71
  -3   1  -5   55.27    4.43
  -3  -1   8   26.45    3.04
  -3  -1   8   26.41    3.25
  -3  -1   8   24.79    1.98
  -3   1   8   27.54    3.30
  -3   1   8   30.91    2.92
   3  -2  -8   12.81    2.69
   3  -2  -8   13.02    1.43
   3   2  -8   16.03    2.92
   3   2  -8    9.66    1.21
   3  -2   5   75.41    5.26
   3  -2   5   53.57    3.98
   3   2   5   67.94    4.00
   3   2   5   72.91    5.21
  -3  -2  -5   56.50    4.32
  -3  -2  -5   43.79    3.66
  -3   2  -5   60.75    3.32
  -3   2  -5   64.66    4.95
  -3  -2   8   13.02    2.63
  -3  -2   8   10.41    2.56
  -3   2   8    8.30    2.27
  -3   2   8   13.18    2.38
   3  -3  -8    2.66    1.55
   3   3  -8    3.69    1.72
   3  -3   5   29.46    3.60
   3  -3   5   19.15    2.67
   3   3   5   24.22    2.40
   3   3   5   30.10    3.67
  -3  -3  -5   23.69    3.47
  -3  -3  -5   24.72    3.30
  -3   3  -5   25.14    2.13
  -3   3  -5   24.77    3.65
  -3  -3   8    2.50    1.28
  -3  -3   8    1.85    1.27
  -3   3   8    1.37    1.34
  -3   3   8    2.00    1.32
   3  -4  -8   21.80    3.60
   3   4  -8   28.68    4.28
   3  -4   5   18.64    3.53
   3   4   5   16.14    2.21
   3   4   5   24.53    3.99
  -3  -4  -5   11.88    2.89
  -3  -4  -5   18.16    2.92
  -3   4  -5   17.96    3.45
  -3   4  -5   14.37    2.57
  -3  -4   8    8.36    2.23
  -3  -4   8   17.87    3.47
  -3   4   8   20.78    3.80
  -3   4   8   25.48    3.87
   3  -5  -8    0.97    1.26
   3   5  -8    0.55    1.22
   3  -5   5    2.66    1.66
   3   5   5    2.82    1.81
  -3  -5  -5    2.16    1.50
  -3  -5  -5    3.35    1.59
  -3   5  -5    2.70    1.62
  -3   5  -5    2.75    1.37
  -3  -5   8   -0.34    0.96
  -3  -5   8   -0.84    0.91
  -3   5   8    0.76    1.26
  -3   5   8    0.15    1.11
   3  -6  -8    3.59    1.82
   3  -6  -8    3.62    2.12
   3   6  -8    6.53    2.50
   3  -6   5   14.02    3.46
   3   6   5   18.35    4.24
  -3  -6  -5   12.21    3.40
  -3  -6  -5   13.00    2.80
  -3   6  -5   11.39    3.26
  -3   6  -5   11.02    2.60
  -3  -6   8    4.71    2.00
  -3  -6   8    4.57    2.09
  -3   6   8    2.63    1.79
   3  -7  -8   20.70    4.36
   3  -7  -8   17.62    3.88
   3   7  -8   22.28    4.66
   3  -7   5    1.83    1.79
   3   7   5    4.51    2.67
  -3  -7  -5    4.14    2.04
  -3   7  -5    4.05    2.26
  -3  -7   8   23.18    3.86
  -3  -7   8   19.36    4.41
  -3   7   8   24.35    4.93
   3  -8  -8    0.11    1.61
   3  -8  -8    0.86    1.77
   3   8  -8   -0.12    1.37
   3  -8   5   10.06    3.44
   3   8   5   13.78    4.32
  -3  -8  -5   11.32    3.65
  -3   8  -5   10.05    3.56
  -3  -8   8    0.04    1.58
  -3   8   8    1.08    1.66
   3  -9  -8   -0.81    1.59
   3  -9  -8    0.17    2.10
   3   9  -8   -0.77    1.45
   3  -9   5   11.16    3.85
   3   9   5    8.01    3.71
  -3  -9  -5    6.64    3.22
  -3   9  -5    8.12    3.28
  -3  -9   8    0.23    1.82
  -3   9   8   -0.62    1.65
   3 -10  -8    3.50    2.84
   3  10  -8    9.44    3.80
   3 -10   5    2.54    2.57
   3  10   5    4.22    3.26
  -3 -10  -5    1.18    2.48
  -3  10  -5    0.50    2.27
  -3 -10   8    6.76    3.51
  -3  10   8    8.06    3.58
   3  11  -8    1.05    2.85
   3 -11   5    3.86    3.65
   3  11   5    4.39    3.75
  -3 -11  -5    1.61    3.37
  -3  11  -5    3.63    2.99
  -3 -11   8    0.15    2.93
   3   0  -9   -0.03    1.01
   3   0  -9    0.28    0.95
   3   0   6    0.90    1.01
   3   0   6    0.69    0.95
  -3   0  -6    1.51    0.99
  -3   0  -6    0.88    0.96
  -3   0   9    0.44    1.01
  -3   0   9    0.16    0.63
   3  -1  -9   42.74    4.25
   3  -1  -9   60.49    3.52
   3   1  -9   57.15    4.31
   3  -1   6   28.10    3.30
   3  -1   6   22.62    3.01
   3   1   6   23.36    2.81
   3   1   6   26.97    3.21
  -3  -1  -6    0.07    0.55
  -3  -1  -6   22.05    3.21
  -3   1  -6   24.79    2.57
  -3   1  -6   21.90    3.34
  -3  -1   9   42.36    4.13
  -3  -1   9   38.12    4.06
  -3  -1   9   38.62    2.48
  -3   1   9   35.56    3.83
  -3   1   9   45.93    3.59
   3  -2  -9    0.28    0.95
   3   2  -9    0.74    1.16
   3  -2   6   58.24    4.88
   3  -2   6   55.03    4.11
   3   2   6   59.51    4.08
   3   2   6   69.49    5.32
  -3  -2  -6   53.94    4.46
  -3  -2  -6   48.30    4.03
  -3   2  -6   59.80    3.68
  -3   2  -6   47.47    4.49
  -3  -2   9    0.79    0.96
  -3  -2   9    1.25    1.03
  -3   2   9    1.10    1.17
  -3   2   9    0.33    0.69
   3  -3  -9   14.71    3.22
   3   3  -9   13.17    3.04
   3  -3   6  116.23    7.21
   3  -3   6   90.33    5.25
   3   3   6  106.62    5.28
   3   3   6  129.71    7.59
  -3  -3  -6   95.68    6.30
  -3  -3  -6   83.35    5.23
  -3   3  -6  115.19    4.99
  -3   3  -6   96.35    6.67
  -3  -3   9   11.35    2.73
  -3  -3   9    8.96    2.67
  -3   3   9   11.57    2.95
  -3   3   9   10.67    2.55
   3  -4  -9    4.63    2.07
   3   4  -9    3.19    1.73
   3  -4   6   12.80    3.21
   3   4   6   17.05    3.67
  -3  -4  -6   10.98    2.76
  -3  -4  -6   12.45    2.54
  -3   4  -6   11.07    2.94
  -3  -4   9    3.72    1.73
  -3  -4   9    3.98    1.95
  -3   4   9    3.35    1.93
  -3   4   9    4.04    1.80
   3  -5  -9    8.91    2.77
   3   5  -9   11.68    3.23
   3  -5   6    0.36    1.41
   3   5   6    1.71    1.66
  -3  -5  -6    0.38    1.12
  -3  -5  -6    0.58    1.15
  -3   5  -6    1.61    1.47
  -3   5  -6    1.79    1.40
  -3  -5   9    7.61    2.56
  -3  -5   9    5.47    2.21
  -3   5   9    6.56    2.52
  -3   5   9   11.14    3.20
   3  -6  -9    0.57    1.57
   3   6  -9    0.64    1.55
   3  -6   6   17.00    4.01
   3   6   6   13.51    3.78
  -3  -6  -6   13.17    3.63
  -3   6  -6   12.70    3.52
  -3  -6   9    1.01    1.14
  -3  -6   9   -0.32    1.18
  -3   6   9    0.51    1.39
   3  -7  -9    2.51    1.84
   3  -7  -9    1.52    1.93
   3   7  -9    1.95    1.99
   3  -7   6    3.61    2.13
   3   7   6   -0.22    1.77
  -3  -7  -6    2.94    1.95
  -3   7  -6   -0.08    1.30
  -3  -7   9    5.42    2.27
  -3  -7   9    2.57    1.85
  -3   7   9    4.27    2.49
   3  -8  -9    1.28    1.86
   3  -8  -9    3.97    2.66
   3   8  -9    2.66    2.18
   3  -8   6    3.01    2.42
   3   8   6    3.53    2.35
  -3  -8  -6    4.36    2.57
  -3   8  -6    5.76    2.72
  -3  -8   9    3.88    2.70
  -3   8   9    3.45    2.38
   3  -9  -9    0.94    1.67
   3  -9  -9    1.56    2.36
   3   9  -9    0.32    1.88
   3  -9   6    2.55    2.26
   3   9   6    2.90    3.00
  -3  -9  -6    2.83    2.74
  -3   9  -6    2.17    2.24
  -3  -9   9    0.93    1.78
  -3   9   9    0.68    2.01
   3 -10  -9    4.05    2.57
   3  10  -9    4.53    3.31
   3 -10   6    9.75    4.03
   3  10   6   14.70    4.98
  -3 -10  -6    9.08    4.21
  -3  10  -6    6.28    3.23
  -3 -10   9   -0.05    2.52
  -3  10   9    4.75    3.04
   3 -11   6    7.08    4.75
  -3  11  -6    1.92    2.91
  -3 -11   9   -0.55    2.93
   3   0 -10    1.56    1.37
   3   0 -10    2.37    1.26
   3   0   7   -0.62    0.99
   3   0   7   -0.50    0.72
  -3   0  -7    0.99    0.94
  -3   0  -7    1.50    1.31
  -3   0  10    1.39    1.33
  -3   0  10    1.22    0.96
   3  -1 -10   55.13    4.98
   3  -1 -10   73.50    4.05
   3   1 -10   62.47    4.65
   3  -1   7    6.89    2.19
   3  -1   7    7.55    2.08
   3   1   7   10.89    2.53
   3   1   7    7.87    2.33
  -3  -1  -7    2.54    1.35
  -3  -1  -7    5.59    1.92
  -3   1  -7    9.40    2.14
  -3   1  -7    5.00    1.79
  -3  -1  10   52.53    4.84
  -3   1  10   41.42    4.35
  -3   1  10   55.15    4.05
   3  -2 -10    2.17    1.42
   3   2 -10    4.32    1.86
   3  -2   7   45.78    4.57
   3  -2   7   40.67    3.66
   3   2   7   43.20    3.84
   3   2   7   48.36    4.63
  -3  -2  -7   37.78    3.97
  -3  -2  -7   36.50    3.65
  -3   2  -7   44.66    3.53
  -3   2  -7   33.52    3.95
  -3  -2  10    2.49    1.55
  -3  -2  10    1.70    1.32
  -3   2  10    2.29    1.62
  -3   2  10    4.10    1.60
   3  -3 -10    9.01    2.71
   3   3 -10   10.68    2.82
   3  -3   7   42.62    4.67
   3  -3   7   30.86    3.31
   3   3   7   30.26    3.28
   3   3   7   50.19    5.04
  -3  -3  -7   32.64    3.91
  -3  -3  -7   31.77    3.39
  -3   3  -7   36.54    4.36
  -3  -3  10    9.25    2.74
  -3  -3  10    9.65    2.78
  -3   3  10   10.06    2.92
  -3   3  10    5.35    2.09
   3  -4 -10    5.32    2.37
   3   4 -10   12.83    3.29
   3  -4   7   43.49    4.99
   3   4   7   51.35    5.29
  -3  -4  -7   34.96    4.26
  -3  -4  -7   35.87    3.64
  -3   4  -7   36.98    5.05
  -3  -4  10    7.90    2.59
  -3  -4  10    6.23    2.27
  -3   4  10    8.07    2.71
  -3   4  10    8.84    2.82
   3  -5 -10    6.60    2.55
   3   5 -10    9.21    2.99
   3  -5   7  125.61    8.67
   3   5   7  149.57    9.46
  -3  -5  -7  109.38    7.90
  -3   5  -7  117.50    8.34
  -3  -5  10    6.76    2.40
  -3  -5  10    7.08    2.59
  -3   5  10    7.97    2.88
  -3   5  10   10.32    3.17
   3  -6 -10   -0.14    1.47
   3   6 -10    0.00    1.32
   3  -6   7   41.19    6.23
   3   6   7   51.28    6.06
  -3  -6  -7   32.42    5.56
  -3   6  -7   36.34    5.56
  -3  -6  10   -0.31    1.21
  -3  -6  10    0.13    1.35
  -3   6  10    0.11    1.59
  -3   6  10   -0.29    1.41
   3  -7 -10   16.77    4.23
   3  -7 -10   18.54    4.50
   3   7 -10   22.09    4.90
   3  -7   7    3.56    2.57
   3   7   7    3.26    2.48
  -3  -7  -7    4.39    2.48
  -3   7  -7    7.02    2.97
  -3  -7  10    0.68    1.20
  -3  -7  10   13.87    4.14
  -3   7  10   17.92    4.65
   3  -8 -10   -0.54    1.43
   3  -8 -10    0.21    2.14
   3   8 -10    1.38    1.70
   3  -8   7    3.74    2.38
   3   8   7    6.09    3.13
  -3  -8  -7    2.71    2.06
  -3   8  -7    4.26    2.70
  -3  -8  10   -0.72    1.66
  -3   8  10    0.10    2.00
   3  -9 -10   -1.00    1.66
   3  -9 -10    0.86    2.35
   3   9 -10    2.06    2.30
   3  -9   7    1.21    2.12
   3   9   7    2.71    2.70
  -3  -9  -7   -0.78    2.27
  -3   9  -7   -0.53    1.58
  -3  -9  10    2.21    2.26
  -3   9  10    3.72    2.75
   3 -10 -10    0.19    2.28
   3  10 -10    0.80    2.03
   3 -10   7    1.13    2.67
   3  10   7    1.21    2.83
  -3 -10  -7    2.27    3.04
  -3  10  -7    0.58    2.18
  -3 -10  10   -0.20    2.81
  -3  10  10    1.10    2.82
   3   0 -11    0.79    1.19
   3   0 -11   -0.22    0.95
   3   0   8   38.88    4.13
   3   0   8   27.25    3.64
  -3   0  -8   32.28    3.48
  -3   0  -8   33.26    3.78
  -3   0  11    0.11    1.17
   3  -1 -11    2.42    1.58
   3   1 -11    2.86    1.75
   3   1 -11    6.17    2.03
   3  -1   8   -0.10    1.17
   3  -1   8    0.21    1.06
   3   1   8   -0.29    1.08
   3   1   8   -0.21    1.04
  -3  -1  -8   -0.31    1.02
  -3  -1  -8    0.85    1.24
  -3   1  -8    0.15    0.93
  -3   1  -8   -0.73    0.77
  -3  -1  11    3.07    1.71
  -3   1  11    4.00    1.92
  -3   1  11    1.45    1.09
   3  -2 -11    8.96    2.79
   3   2 -11   10.72    2.72
   3  -2   8    9.03    2.81
   3  -2   8    6.37    1.96
   3   2   8    9.48    2.47
   3   2   8    9.68    2.74
  -3  -2  -8    7.06    2.35
  -3  -2  -8    4.26    1.67
  -3   2  -8    7.28    2.02
  -3   2  -8    7.43    2.51
  -3  -2  11   11.40    3.06
  -3  -2  11    5.87    2.16
  -3   2  11    9.67    2.98
  -3   2  11    7.20    2.15
   3  -3 -11   37.70    4.57
   3   3 -11   45.53    4.78
   3  -3   8   13.37    3.41
   3   3   8   11.96    2.67
   3   3   8   13.95    3.36
  -3  -3  -8   11.64    3.01
  -3  -3  -8   10.67    2.49
  -3   3  -8   10.52    3.01
  -3  -3  11   40.33    4.58
  -3  -3  11   39.79    4.75
  -3   3  11   31.85    4.99
  -3   3  11   39.29    4.36
   3  -4 -11    4.09    2.22
   3   4 -11    9.19    2.88
   3  -4   8   11.65    3.38
   3   4   8   11.97    3.40
  -3  -4  -8    9.23    2.81
  -3   4  -8    9.90    3.12
  -3  -4  11    8.96    2.82
  -3  -4  11    6.68    2.49
  -3   4  11    6.89    2.71
  -3   4  11    5.73    2.42
   3  -5 -11    5.42    2.55
   3   5 -11   10.01    3.27
   3  -5   8   11.04    3.60
   3   5   8   10.76    3.51
  -3  -5  -8    9.94    3.18
  -3   5  -8   10.81    3.57
  -3  -5  11    6.99    2.70
  -3  -5  11    7.31    2.69
  -3   5  11    5.64    2.71
  -3   5  11    6.22    2.86
   3  -6 -11    8.96    3.20
   3   6 -11   13.58    3.90
   3  -6   8    1.62    1.84
   3   6   8    2.54    2.27
  -3  -6  -8    2.23    1.96
  -3   6  -8    1.35    1.71
  -3  -6  11   15.85    3.92
  -3  -6  11   16.18    4.18
  -3   6  11    6.04    2.88
  -3   6  11   13.45    4.14
   3  -7 -11    4.72    2.48
   3  -7 -11    5.45    2.91
   3   7 -11    2.53    2.09
   3  -7   8    7.91    2.99
   3   7   8    9.96    3.76
  -3  -7  -8   10.65    3.42
  -3   7  -8    8.26    3.27
  -3  -7  11    4.49    2.49
  -3  -7  11    4.00    2.52
  -3   7  11    4.94    2.78
   3  -8 -11    3.84    2.18
   3  -8 -11    1.46    2.35
   3   8 -11    2.92    2.47
   3  -8   8    0.52    2.12
   3   8   8    2.74    2.78
  -3  -8  -8    2.05    1.94
  -3   8  -8    1.85    2.00
  -3  -8  11   -0.29    1.92
  -3   8  11    1.62    2.18
   3  -9 -11    1.33    2.17
   3  -9 -11    2.16    2.86
   3   9 -11    2.27    2.62
   3  -9   8    0.02    2.38
   3   9   8    2.79    3.02
  -3  -9  -8    1.34    2.54
  -3   9  -8    3.65    2.82
  -3  -9  11    2.19    2.72
  -3   9  11   -0.72    2.14
   3 -10 -11   -1.35    3.12
   3 -10   8    2.99    3.27
  -3  10  -8    0.88    2.55
  -3 -10  11   -1.41    2.71
   3   0 -12   15.60    3.75
   3   0 -12   25.36    3.12
   3   0   9    0.31    1.16
   3   0   9    0.12    1.28
  -3   0  -9    0.41    0.96
  -3   0  -9    0.23    1.16
  -3   0  12   16.51    3.84
   3  -1 -12   -0.18    1.13
   3   1 -12    1.70    1.47
   3   1 -12    0.18    1.06
   3  -1   9   71.55    6.09
   3  -1   9   69.92    5.18
   3   1   9   71.07    5.71
  -3  -1  -9   56.80    5.10
  -3  -1  -9   50.82    4.75
  -3   1  -9   68.01    5.16
  -3   1  -9   62.19    5.63
  -3  -1  12    1.32    1.51
  -3   1  12    0.44    1.26
   3  -2 -12   15.78    3.84
   3   2 -12   14.56    3.23
   3  -2   9    6.64    2.67
   3   2   9    6.56    2.22
   3   2   9    9.76    2.92
  -3  -2  -9    4.56    1.98
  -3  -2  -9    6.32    2.20
  -3   2  -9    9.48    2.41
  -3   2  -9    5.93    2.40
  -3  -2  12   14.36    3.63
  -3   2  12    9.22    3.11
  -3   2  12   14.51    2.88
   3  -3 -12    8.69    2.98
   3   3 -12    9.07    2.78
   3  -3   9    8.24    2.92
   3   3   9    6.08    2.20
   3   3   9    8.24    2.81
  -3  -3  -9    5.24    2.31
  -3  -3  -9    6.19    2.06
  -3   3  -9    8.25    3.01
  -3  -3  12    8.21    2.77
  -3  -3  12    7.61    2.60
  -3   3  12   11.63    3.52
  -3   3  12   -0.03    0.86
   3  -4 -12   21.56    4.46
   3   4 -12   25.87    4.69
   3  -4   9  114.10    8.62
   3   4   9  121.46    8.63
  -3  -4  -9   91.49    7.41
  -3   4  -9   96.54    7.82
  -3  -4  12   21.72    4.41
  -3  -4  12   26.21    4.88
  -3   4  12   20.88    4.56
  -3   4  12   23.04    4.18
   3  -5 -12   24.12    4.93
   3   5 -12   26.27    5.04
   3  -5   9    3.90    2.56
   3   5   9    5.48    2.92
  -3  -5  -9    4.15    2.43
  -3   5  -9    2.90    2.14
  -3  -5  12   26.55    4.99
  -3  -5  12   12.99    3.80
  -3   5  12   13.99    3.94
  -3   5  12   25.13    4.80
   3  -6 -12    5.82    3.02
   3   6 -12    7.11    2.95
   3  -6   9   16.55    4.43
   3   6   9   16.66    4.48
  -3  -6  -9   12.88    3.88
  -3   6  -9   15.11    4.30
  -3  -6  12    3.11    2.24
  -3  -6  12    2.78    2.28
  -3   6  12    1.96    2.18
  -3   6  12    5.81    2.82
   3  -7 -12    0.96    2.23
   3   7 -12    0.67    1.92
   3  -7   9   11.29    3.81
   3   7   9   14.50    4.57
  -3  -7  -9    7.89    3.12
  -3   7  -9    9.91    3.66
  -3  -7  12    0.64    1.88
  -3  -7  12    1.62    2.11
  -3   7  12    2.96    2.60
   3  -8 -12   -1.49    1.53
   3  -8 -12    0.01    2.20
   3   8 -12    0.65    1.93
   3  -8   9    1.92    2.40
   3   8   9   -1.28    1.85
  -3  -8  -9    1.23    2.14
  -3   8  -9    0.31    1.91
  -3  -8  12    0.23    2.24
  -3   8  12   -0.08    1.91
   3  -9 -12    0.79    2.29
   3  -9 -12    3.34    3.44
   3   9 -12    3.09    2.96
   3  -9   9    1.87    2.80
   3   9   9    3.72    3.28
  -3  -9  -9   -0.53    2.11
  -3   9  -9    1.90    2.40
  -3  -9  12    5.07    3.42
  -3   9  12    0.47    2.28
   3 -10 -12    1.50    4.00
  -3 -10  12    4.56    3.76
   3   0 -13    1.01    1.41
   3   0  10   15.04    3.59
   3   0  10   18.12    3.49
  -3   0 -10    5.04    1.99
  -3   0 -10   16.91    3.67
  -3   0  13   -0.16    1.22
   3  -1 -13    1.33    1.63
   3   1 -13    0.48    1.23
   3   1 -13   -0.06    1.18
   3  -1  10    0.76    1.72
   3   1  10    0.28    1.58
   3   1  10    0.60    1.40
  -3  -1 -10   -0.04    1.00
  -3  -1 -10    0.85    1.37
  -3   1 -10    0.41    1.16
  -3   1 -10    1.13    1.42
  -3  -1  13    0.05    1.25
  -3   1  13    0.33    1.48
   3  -2 -13   28.50    5.06
   3   2 -13   19.85    4.33
   3   2 -13   25.48    4.13
   3  -2  10   29.12    5.02
   3   2  10   32.52    4.62
   3   2  10   35.51    4.93
  -3  -2 -10   27.03    4.44
  -3  -2 -10   28.05    4.12
  -3   2 -10   27.22    4.70
  -3  -2  13   21.88    4.66
  -3   2  13   17.61    4.18
   3  -3 -13    0.02    1.42
   3   3 -13    1.38    1.47
   3  -3  10    1.43    2.00
   3   3  10    0.46    1.60
   3   3  10    1.77    2.05
  -3  -3 -10    0.96    1.30
  -3   3 -10    0.43    1.54
  -3  -3  13    0.17    1.28
  -3  -3  13   -0.32    1.26
  -3   3  13    0.00    1.56
  -3   3  13   -0.88    1.00
   3  -4 -13    9.46    3.48
   3   4 -13    6.25    2.61
   3  -4  10   11.29    3.45
   3   4  10   20.29    4.65
  -3  -4 -10   11.88    3.43
  -3   4 -10   15.27    4.15
  -3  -4  13    6.03    2.69
  -3  -4  13    5.28    2.67
  -3   4  13    4.90    2.77
  -3   4  13    6.88    2.68
   3  -5 -13   11.13    3.79
   3   5 -13   14.66    4.00
   3  -5  10    7.17    3.13
   3   5  10    5.53    2.92
  -3  -5 -10    3.86    2.46
  -3   5 -10    4.92    2.69
  -3  -5  13   12.95    3.75
  -3  -5  13    7.85    2.89
  -3   5  13    6.28    2.96
  -3   5  13   10.67    3.59
   3  -6 -13    1.42    1.96
   3   6 -13    1.81    1.74
   3  -6  10    1.41    1.82
   3   6  10    1.24    2.03
  -3  -6 -10   -0.45    1.44
  -3   6 -10   -0.21    1.73
  -3  -6  13    0.03    1.77
  -3  -6  13    2.73    2.19
  -3   6  13   -1.05    1.86
  -3   6  13    0.91    2.10
   3  -7 -13    6.11    3.40
   3   7 -13    4.91    2.88
   3  -7  10    9.00    3.41
   3   7  10    5.84    3.38
  -3  -7 -10    6.87    3.53
  -3   7 -10    5.17    2.88
  -3  -7  13    7.70    3.27
  -3  -7  13    7.75    3.32
  -3   7  13    3.40    3.08
  -3   7  13   10.94    4.03
   3  -8 -13    4.27    2.64
   3  -8 -13    2.99    3.19
   3   8 -13    2.94    2.78
   3  -8  10   10.98    4.31
   3   8  10   15.47    4.92
  -3  -8 -10   15.56    4.79
  -3   8 -10   11.85    4.32
  -3  -8  13    2.70    2.63
  -3   8  13   -1.11    2.29
   3  -9 -13    1.83    2.47
   3  -9 -13   -1.76    2.80
   3  -9  10    1.56    3.05
  -3  -9 -10   -0.25    2.55
  -3   9 -10    0.08    1.96
  -3  -9  13   -0.44    2.75
  -3   9  13    0.84    2.75
   3   0 -14   21.85    4.63
   3   0  11   -0.31    1.68
  -3   0 -11    0.09    1.20
  -3   0 -11   -0.56    1.32
  -3   0  14   14.95    3.93
   3  -1 -14   19.07    4.50
   3   1 -14   14.33    3.70
   3  -1  11    6.05    2.66
   3   1  11    8.84    3.01
   3   1  11    8.16    2.80
  -3  -1 -11    5.46    2.28
  -3  -1 -11    3.60    2.17
  -3   1 -11   10.18    2.88
  -3   1 -11    2.87    2.09
  -3  -1  14   20.31    4.51
  -3   1  14   17.39    4.33
   3  -2 -14   12.28    3.76
   3   2 -14    7.97    2.90
   3   2 -14   11.44    3.07
   3  -2  11    8.25    3.16
   3   2  11    7.10    2.82
   3   2  11   11.11    3.35
  -3  -2 -11    9.84    3.04
  -3   2 -11    8.39    3.07
  -3  -2  14   11.81    3.73
  -3   2  14    8.11    3.04
   3  -3 -14    0.20    1.62
   3   3 -14    1.90    1.61
   3   3 -14    0.00    1.43
   3  -3  11    2.43    2.40
   3   3  11    1.86    1.99
   3   3  11    1.32    2.10
  -3  -3 -11    0.65    1.35
  -3   3 -11    1.25    1.80
  -3  -3  14   -1.20    1.21
  -3   3  14    0.66    1.78
   3  -4 -14    7.59    3.38
   3   4 -14    5.15    2.66
   3  -4  11    1.13    2.02
   3   4  11    1.25    2.05
  -3  -4 -11   -0.42    1.37
  -3   4 -11    1.09    1.79
  -3  -4  14    5.51    2.70
  -3  -4  14    3.78    2.35
  -3   4  14    1.38    2.12
  -3   4  14    5.55    2.72
   3  -5 -14    1.32    2.21
   3   5 -14    1.81    1.94
   3  -5  11    3.59    2.89
   3   5  11    4.43    2.68
  -3  -5 -11    0.89    1.83
  -3   5 -11    1.45    2.07
  -3  -5  14   -0.61    1.49
  -3  -5  14   -1.72    1.42
  -3   5  14    0.90    2.08
  -3   5  14    0.52    1.93
   3  -6 -14   -1.07    2.08
   3   6 -14    0.79    2.08
   3  -6  11    0.55    2.45
   3   6  11    1.50    2.38
  -3  -6 -11   -0.09    1.74
  -3   6 -11    1.17    2.26
  -3  -6  14    0.87    1.91
  -3  -6  14    0.05    1.95
  -3   6  14    1.77    2.35
  -3   6  14   -0.01    1.73
   3  -7 -14    0.69    2.42
   3   7 -14   -0.17    1.95
   3  -7  11    4.20    2.94
   3   7  11    3.23    3.02
  -3  -7 -11    1.37    2.42
  -3   7 -11    4.88    2.99
  -3  -7  14    2.15    2.33
  -3  -7  14   -0.61    1.93
  -3   7  14   -0.16    2.47
  -3   7  14    0.58    2.19
   3  -8 -14    6.55    3.75
   3  -8 -14    6.58    3.98
   3   8 -14    5.97    3.51
   3  -8  11    2.97    2.93
   3   8  11    1.08    2.84
  -3  -8 -11    0.10    2.38
  -3   8 -11    0.35    1.89
  -3  -8  14    7.02    4.01
  -3   8  14    4.50    3.51
   3  -9 -14    1.65    3.27
   3  -9 -14    1.01    3.52
  -3  -9  14   -1.45    3.07
   3   0 -15   -1.14    1.46
   3   0  12   12.80    3.65
  -3   0 -12    6.20    2.59
  -3   0 -12   13.27    3.67
  -3   0  15    0.20    1.48
   3  -1 -15    3.60    2.20
   3   1 -15    1.79    2.05
   3  -1  12    3.48    2.47
   3   1  12    1.83    2.42
  -3  -1 -12    3.11    2.13
  -3   1 -12    2.98    2.44
  -3  -1  15    1.10    1.90
  -3   1  15    2.06    2.37
   3  -2 -15   13.03    3.91
   3   2 -15   12.92    3.95
   3   2 -15   13.05    3.48
   3  -2  12   14.87    4.25
   3   2  12   11.93    3.72
   3   2  12    6.36    2.90
  -3  -2 -12   10.40    3.46
  -3   2 -12   13.29    3.96
  -3  -2  15   10.98    3.50
  -3   2  15    7.48    3.41
   3  -3 -15    1.37    2.15
   3   3 -15   -0.61    1.54
   3   3 -15    2.55    2.07
   3  -3  12    6.30    3.03
   3   3  12   10.04    3.74
  -3  -3 -12    3.26    2.14
  -3   3 -12    3.31    2.34
  -3  -3  15    1.78    1.95
  -3   3  15    0.46    1.79
   3  -4 -15    9.21    3.95
   3   4 -15    8.57    3.26
   3   4 -15    6.28    3.03
   3  -4  12    0.95    1.94
   3   4  12    0.90    2.23
  -3  -4 -12    0.74    1.77
  -3   4 -12    0.37    1.52
  -3  -4  15    8.28    3.18
  -3   4  15    5.34    2.81
   3  -5 -15    1.93    2.57
   3   5 -15    2.10    2.34
   3  -5  12    7.99    3.88
   3   5  12    6.41    3.07
  -3  -5 -12    7.40    3.22
  -3   5 -12    3.29    2.45
  -3  -5  15    3.69    2.38
  -3  -5  15    0.81    2.09
  -3   5  15    2.56    2.54
  -3   5  15    0.48    2.08
   3  -6 -15   -0.78    2.44
   3   6 -15    1.59    2.38
   3  -6  12    2.31    3.22
   3   6  12    1.15    2.68
  -3  -6 -12    2.59    2.38
  -3   6 -12    0.73    1.71
  -3  -6  15    1.17    2.33
  -3  -6  15    0.00    2.02
  -3   6  15   -1.71    2.14
  -3   6  15    2.91    2.46
   3  -7 -15    0.65    2.59
   3   7 -15    0.10    2.17
   3  -7  12    1.75    2.52
   3   7  12    0.72    2.83
  -3  -7 -12    2.30    2.33
  -3   7 -12    1.24    2.38
  -3  -7  15   -1.28    2.08
  -3  -7  15   -1.45    2.39
  -3   7  15    1.28    3.07
  -3   7  15    0.71    2.81
   3  -8 -15   -0.60    2.63
   3  -8 -15   -0.90    3.20
  -3  -8  15   -1.66    2.59
  -3   8  15    4.50    3.43
   3   0 -16   10.30    3.74
   3   0  13   -0.42    2.02
  -3   0 -13   -1.51    1.41
  -3   0 -13    0.63    1.85
  -3   0  16    8.46    3.16
   3  -1 -16    0.55    1.78
   3   1 -16    0.14    1.58
   3  -1  13   12.83    4.13
   3   1  13   11.72    3.74
  -3  -1 -13   11.70    3.69
  -3   1 -13    7.21    3.14
  -3  -1  16    1.97    1.95
  -3   1  16    0.58    2.17
   3  -2 -16    3.04    2.58
   3   2 -16    2.07    2.08
   3  -2  13   -1.66    1.74
   3   2  13    0.79    2.10
  -3  -2 -13    0.26    1.42
  -3   2 -13    0.09    1.98
  -3  -2  16    0.90    1.82
  -3   2  16    1.78    2.48
   3  -3 -16   -0.25    2.04
   3   3 -16    0.05    1.84
   3   3 -16    0.98    1.81
   3  -3  13   12.95    4.12
   3   3  13   20.30    4.89
  -3  -3 -13   11.97    3.69
  -3   3 -13   14.90    4.44
  -3  -3  16    1.48    1.80
  -3   3  16    0.39    2.23
   3  -4 -16    0.02    2.21
   3   4 -16    0.44    1.85
   3   4 -16    1.99    2.24
   3  -4  13   -1.36    2.31
   3   4  13    0.49    2.36
  -3  -4 -13    0.66    1.98
  -3   4 -13   -0.08    1.87
  -3  -4  16    0.63    2.07
  -3   4  16   -0.19    2.34
   3  -5 -16    1.29    2.89
   3   5 -16    0.59    2.27
   3   5 -16    4.01    2.82
   3  -5  13    1.31    2.73
   3   5  13    6.20    3.40
  -3  -5 -13    4.52    3.01
  -3   5 -13    2.61    2.58
  -3  -5  16   -1.08    2.02
  -3   5  16    2.82    3.03
   3  -6 -16    0.38    3.25
   3   6 -16    1.28    2.48
   3  -6  13   -0.64    2.55
   3   6  13    1.14    3.04
  -3  -6 -13    1.41    2.63
  -3   6 -13    0.57    2.04
  -3  -6  16    2.52    2.89
  -3  -6  16    2.15    2.97
  -3   6  16    0.79    2.92
  -3   6  16    1.61    2.49
   3  -7 -16   -1.99    3.11
   3   7 -16    2.82    3.16
   3   7  13   17.56    5.57
  -3  -7 -13    9.69    4.28
  -3  -7  16    1.08    3.08
  -3  -7  16    1.64    3.19
  -3   7  16    0.09    3.15
  -3   7  16    3.56    3.09
   3   0 -17   -0.81    1.72
   3   0  14    2.61    2.53
  -3   0  17    0.23    1.56
   3  -1 -17    2.95    2.47
   3   1 -17    3.74    2.85
   3  -1  14    0.56    2.08
   3   1  14   -0.07    2.29
  -3  -1 -14   -0.38    1.98
  -3   1 -14    0.17    2.06
  -3  -1  17    4.06    2.46
  -3   1  17    4.75    3.25
   3  -2 -17   17.90    5.08
   3   2 -17   20.50    5.27
   3  -2  14    5.54    3.43
   3   2  14    7.91    3.39
  -3  -2 -14    7.77    3.05
  -3   2 -14    6.62    3.26
  -3  -2  17   16.69    4.73
  -3   2  17   14.48    4.78
   3  -3 -17    0.71    2.87
   3   3 -17    1.32    2.47
   3  -3  14    1.93    2.78
  -3  -3 -14    3.11    2.18
  -3   3 -14    2.53    2.52
  -3  -3  17    1.68    2.12
  -3   3  17    0.13    2.63
   3  -4 -17    0.40    2.90
   3   4 -17    2.20    2.38
   3   4 -17    0.22    2.34
   3  -4  14   11.70    4.75
   3   4  14    8.88    3.94
  -3  -4 -14    7.77    3.48
  -3   4 -14    5.81    3.30
  -3  -4  17    1.84    2.66
  -3   4  17   -0.96    2.48
   3  -5 -17    1.28    3.21
   3   5 -17    0.04    2.35
   3   5 -17    3.77    2.97
   3  -5  14    0.91    2.93
   3   5  14    1.60    3.08
  -3  -5 -14    1.03    2.27
  -3   5 -14    0.27    2.22
  -3  -5  17    1.83    2.73
  -3   5  17   -1.39    2.68
   3  -6 -17    1.15    3.64
   3   6 -17    2.58    2.85
   3   6 -17    3.40    3.31
   3   6  14    5.30    3.74
  -3  -6 -14    6.30    3.71
  -3   6 -14    3.35    3.23
  -3  -6  17    0.73    3.10
  -3   6  17   -0.36    2.95
   3   0 -18    2.13    2.65
   3   0  15   -1.49    2.39
  -3   0  18    3.42    3.02
   3  -1 -18    1.06    2.45
   3   1 -18    1.44    2.28
   3  -1  15    0.19    2.76
   3   1  15   -1.24    2.38
  -3  -1 -15   -0.17    1.81
  -3  -1  18   -0.51    2.10
  -3   1  18   -2.24    2.44
   3  -2 -18    1.25    2.45
   3   2 -18    1.49    2.48
   3  -2  15   -1.12    2.76
  -3  -2 -15    2.38    2.24
  -3   2 -15    2.42    2.47
  -3  -2  18   -1.21    2.01
  -3   2  18    0.58    2.92
   3  -3 -18    0.60    2.86
   3   3 -18    3.68    3.09
   3  -3  15    3.21    3.62
  -3  -3 -15    3.17    2.53
  -3   3 -15    0.88    2.74
  -3  -3  18    3.23    3.01
  -3   3  18   -1.22    2.79
   3  -4 -18   -0.51    3.12
   3   4 -18   -0.32    2.47
   3  -4  15    1.71    3.31
  -3  -4 -15    0.37    2.42
  -3   4 -15    1.92    2.85
  -3  -4  18   -0.09    2.69
  -3   4  18    2.79    3.41
   3   5 -18   -0.09    2.62
   3   5 -18    0.16    2.73
  -3  -5 -15   -1.24    2.49
  -3   5 -15    0.47    2.54
  -3  -5  18    0.27    3.01
  -3   5  18   -1.37    3.08
   3   0 -19    0.72    2.90
   3   0  16    6.54    4.20
  -3   0  19   -0.38    2.85
   3  -1 -19   -1.61    2.62
   3   1 -19    0.03    2.75
   3  -1  16   -0.15    3.05
   3   1  16    0.68    3.24
  -3  -1  19   -0.10    2.26
  -3   1  19    1.60    3.19
   3  -2 -19    1.82    3.20
   3   2 -19    0.21    2.36
   3  -2  16    2.86    3.68
  -3  -2 -16    7.83    3.91
  -3  -2  19    3.26    3.22
  -3   2  19    0.32    3.13
   3   3 -19    0.83    2.87
   3  -3  16   -1.04    3.32
  -3  -3 -16    0.74    2.37
  -3   3 -16    1.65    2.85
  -3  -3  19    3.33    3.63
  -3   3  19   -2.80    3.19
  -3  -4 -16    1.59    2.99
  -3   4 -16    0.52    2.94
   3   0  17   -1.74    3.53
   3  -1  17   -0.50    3.16
   3   1  17   -0.66    3.60
   4   0  -2  435.12    8.88
  -4   0   2  415.06    8.17
  -4   0   2  423.25   10.40
  -4   0   2  417.15   10.41
   4  -1  -2   12.84    2.04
   4   1  -2   12.92    1.44
   4   1  -2   12.40    2.16
  -4  -1   2    8.20    1.64
  -4  -1   2   13.52    2.37
  -4   1   2   12.68    1.29
  -4   1   2   10.75    2.01
  -4   1   2   11.17    2.14
   4  -2  -2  122.35    5.89
   4  -2  -2  142.27    3.73
   4   2  -2  126.43    3.40
   4   2  -2  140.65    6.20
  -4  -2   2  112.23    5.46
  -4  -2   2  118.44    6.02
  -4   2   2  107.26    5.19
  -4   2   2  101.04    5.55
   4  -3  -2  116.79    6.29
   4  -3  -2  134.35    3.75
   4   3  -2  142.37    6.50
  -4  -3   2  111.37    6.00
  -4  -3   2  130.67    6.67
  -4   3   2  111.30    6.20
   4  -4  -2   65.00    5.08
   4  -4  -2   66.23    3.04
   4   4  -2   85.49    5.33
  -4  -4   2   53.38    4.61
  -4  -4   2   81.67    5.63
  -4   4   2   62.74    4.29
  -4   4   2   64.35    5.03
   4  -5  -2   -0.18    0.81
   4   5  -2    0.77    1.10
   4   5  -2    0.74    1.20
  -4  -5   2   -0.28    0.90
  -4   5   2   -0.47    0.81
  -4   5   2   -0.62    0.67
   4  -6  -2    0.71    1.15
   4   6  -2    1.65    1.37
   4   6  -2    2.02    1.62
  -4  -6   2    0.60    1.10
  -4   6   2    0.84    1.15
  -4   6   2    1.49    1.50
   4  -7  -2    9.15    2.85
   4   7  -2   15.31    3.54
   4   7  -2   18.61    3.75
  -4  -7   2   11.62    3.43
  -4   7   2   13.21    2.81
  -4   7   2   16.03    3.86
   4  -8  -2   50.22    5.86
   4   8  -2   57.31    5.96
   4   8  -2   61.27    6.09
  -4  -8   2   47.73    5.81
  -4   8   2   51.35    5.94
   4  -9  -2   18.81    4.48
   4   9  -2   23.95    4.91
   4   9  -2   23.45    4.65
  -4  -9   2   20.76    4.88
  -4   9   2   28.88    5.59
   4 -10  -2   -0.12    1.94
   4  10  -2    1.85    2.08
  -4 -10   2    2.88    2.56
  -4  10   2    2.87    2.65
   4 -11  -2   -1.44    2.09
  -4 -11   2    0.51    2.36
  -4  11   2   -0.71    2.45
   4   0  -3    0.59    0.52
   4   0  -1   -0.19    0.45
   4   0  -1    0.37    0.75
  -4   0   1   -0.08    0.44
  -4   0   1   -0.17    0.60
  -4   0   3   -0.03    0.48
  -4   0   3    0.35    0.67
  -4   0   3   -0.16    0.57
   4  -1  -3   86.17    4.57
   4   1  -3   82.35    4.54
   4  -1  -1    0.55    0.65
   4   1  -1    1.58    0.67
   4   1  -1    0.78    0.91
  -4  -1   1    1.37    0.83
  -4  -1   1    1.93    1.05
  -4   1   1    1.14    0.53
  -4   1   1    0.77    0.76
  -4   1   1    1.64    0.99
  -4  -1   3   91.16    3.78
  -4  -1   3   86.87    4.88
  -4   1   3   95.56    3.84
  -4   1   3   88.00    4.54
  -4   1   3   86.40    4.87
   4  -2  -3    0.43    0.70
   4  -2  -3    0.53    0.66
   4   2  -3    0.35    0.81
   4  -2  -1  244.02    8.26
   4   2  -1  276.77    4.39
   4   2  -1  285.00    9.06
  -4  -2   1  217.48    7.49
  -4  -2   1  239.66    8.55
  -4   2   1  232.35    7.95
  -4   2   1  221.40    8.20
  -4  -2   3    1.08    0.55
  -4  -2   3    0.98    0.93
  -4  -2   3    0.45    0.78
  -4   2   3    0.55    0.73
  -4   2   3    0.21    0.66
   4  -3  -3   33.34    3.43
   4  -3  -3   41.37    2.58
   4   3  -3   42.87    3.48
   4  -3  -1    3.26    1.39
   4   3  -1    2.75    1.40
  -4  -3   1    4.24    1.60
  -4  -3   1    3.07    1.46
  -4   3   1    2.19    1.19
  -4   3   1    2.77    1.30
  -4  -3   3   33.91    1.88
  -4  -3   3   32.33    3.33
  -4  -3   3   40.13    3.80
  -4   3   3   30.60    2.76
  -4   3   3   32.64    3.43
   4  -4  -3  240.65    9.75
   4  -4  -3  284.63    7.14
   4   4  -3  284.23   10.50
   4   4  -3  324.99    9.96
   4  -4  -1    6.12    1.94
   4  -4  -1    5.81    0.93
   4   4  -1    5.93    1.87
  -4  -4   1    4.66    1.86
  -4  -4   1    6.39    1.97
  -4   4   1    5.30    1.70
  -4   4   1    6.83    2.19
  -4  -4   3  279.34    5.36
  -4  -4   3  223.44    9.31
  -4   4   3  242.94    7.90
  -4   4   3  259.77   10.08
   4  -5  -3    8.59    2.46
   4  -5  -3   13.50    2.11
   4   5  -3   12.60    2.93
   4   5  -3   13.42    2.69
   4  -5  -1    4.20    1.76
   4   5  -1    9.01    2.45
  -4  -5   1    3.13    1.59
  -4   5   1   -0.11    0.80
  -4   5   1    6.26    2.08
  -4  -5   3    6.55    2.18
  -4   5   3   12.71    2.34
  -4   5   3   11.28    2.78
   4  -6  -3    7.11    2.38
   4   6  -3    7.29    2.41
   4   6  -3   10.84    2.65
   4  -6  -1    1.61    1.19
   4   6  -1    1.62    1.41
   4   6  -1    2.10    1.68
  -4  -6   1    1.54    1.31
  -4   6   1    0.83    1.16
  -4   6   1    3.56    1.93
  -4  -6   3    6.98    2.39
  -4   6   3    5.83    1.79
  -4   6   3    8.43    2.70
   4  -7  -3    0.29    1.11
   4   7  -3   -0.32    1.27
   4   7  -3    0.60    1.60
   4  -7  -1   14.09    3.61
   4   7  -1   14.28    3.41
   4   7  -1   18.74    3.99
  -4  -7   1    9.57    3.04
  -4   7   1   16.12    3.26
  -4   7   1   20.79    4.25
  -4  -7   3   -0.12    1.24
  -4   7   3    0.36    1.53
   4  -8  -3    1.78    1.55
   4   8  -3   -0.15    1.30
   4   8  -3    1.07    1.58
   4  -8  -1    1.09    1.54
   4   8  -1    5.04    2.32
   4   8  -1    6.54    2.74
  -4  -8   1    2.30    2.12
  -4   8   1    1.77    2.03
  -4  -8   3   -0.10    1.21
  -4   8   3    1.84    1.87
   4  -9  -3    0.38    1.49
   4   9  -3    0.19    1.41
   4  -9  -1   -0.18    1.47
   4   9  -1    3.31    2.14
   4   9  -1   -0.86    1.85
  -4  -9   1    0.10    1.43
  -4   9   1    1.64    1.86
  -4  -9   3    0.91    1.90
  -4   9   3    0.51    2.00
   4 -10  -3    0.12    1.98
   4  10  -3   -0.23    1.87
   4 -10  -1    8.80    3.48
   4  10  -1    8.98    3.45
   4  10  -1    8.83    3.47
  -4 -10   1    3.81    2.53
  -4  10   1    6.00    3.18
  -4 -10   3    1.26    2.40
  -4  10   3   -0.25    2.32
   4 -11  -3    0.56    2.53
   4  11  -3    1.76    2.38
   4 -11  -1    6.44    3.55
  -4 -11   1    1.97    2.93
  -4  11   1    4.59    3.50
  -4 -11   3    0.82    2.85
  -4  11   3    4.52    3.40
   4   0   0  154.63    5.29
   4   0   0  134.27    6.19
  -4   0   0  128.30    4.24
  -4   0   0  124.46    5.94
  -4   0   4    0.18    0.50
  -4   0   4    6.18    1.53
  -4   0   4    4.49    1.43
  -4   0   4    4.64    1.41
   4   1  -4   12.26    2.02
   4  -1   0    5.82    1.43
   4   1   0    8.14    1.25
   4   1   0    5.32    1.57
  -4  -1   0    5.76    1.41
  -4  -1   0    6.07    1.66
  -4   1   0    6.11    0.81
  -4   1   0    3.55    1.35
  -4   1   0    4.19    1.49
  -4  -1   4   11.83    1.76
  -4  -1   4   15.39    2.33
  -4  -1   4   19.57    2.76
  -4   1   4   12.86    2.26
  -4   1   4   14.23    1.92
  -4   1   4    4.76    1.32
  -4   1   4   11.89    2.19
   4  -2  -4  305.12    9.58
   4  -2  -4  373.32    8.26
   4   2  -4  361.58    9.22
   4  -2   0  201.32    7.60
   4   2   0  269.32    4.30
   4   2   0  233.38    8.50
  -4  -2   0  189.19    7.00
  -4  -2   0  186.07    7.59
  -4   2   0  186.97    7.45
  -4   2   0  180.11    7.44
  -4  -2   4  323.61    7.24
  -4  -2   4  298.01    9.32
  -4  -2   4  378.06   10.82
  -4   2   4  304.19    8.03
  -4   2   4  319.52    9.92
   4  -3  -4   23.53    3.37
   4  -3  -4   33.87    2.66
   4   3  -4   33.95    3.02
   4  -3   0    0.79    0.90
   4   3   0    1.98    1.19
  -4  -3   0    0.53    0.86
  -4  -3   0    0.95    0.95
  -4   3   0    0.65    0.91
  -4   3   0    0.96    0.85
  -4  -3   4   29.66    2.17
  -4  -3   4   24.77    3.01
  -4  -3   4   34.16    3.55
  -4   3   4   24.07    2.36
  -4   3   4   25.67    3.45
   4  -4  -4  615.03   15.71
   4  -4  -4  715.35   12.54
   4   4  -4  758.08   17.41
   4   4  -4  861.46   15.55
   4  -4   0   67.52    5.20
   4   4   0   87.35    5.78
  -4  -4   0   56.30    4.75
  -4  -4   0   71.05    5.19
  -4   4   0   69.75    4.97
  -4   4   0   65.15    4.99
  -4  -4   4  703.23   10.50
  -4  -4   4  562.68   14.94
  -4   4   4  583.38   11.48
  -4   4   4  638.80   16.00
   4  -5  -4    0.67    0.99
   4  -5  -4    1.69    1.14
   4   5  -4    0.47    1.16
   4   5  -4    2.06    1.47
   4  -5   0    2.43    1.53
   4   5   0    3.58    1.82
  -4  -5   0    1.08    1.02
  -4  -5   0    2.04    1.41
  -4   5   0    0.86    0.99
  -4   5   0    1.83    1.42
  -4  -5   4    0.30    0.84
  -4   5   4    0.96    0.98
  -4   5   4    2.06    1.45
   4  -6  -4    0.86    1.13
   4  -6  -4    0.72    1.23
   4   6  -4    0.57    1.15
   4   6  -4    0.76    1.39
   4  -6   0    1.25    1.24
   4   6   0    1.04    1.31
   4   6   0    0.38    1.37
  -4  -6   0    0.76    1.11
  -4   6   0    0.77    1.17
  -4   6   0   -0.71    1.12
  -4  -6   4   -0.27    1.13
  -4   6   4    0.00    1.03
   4  -7  -4    0.29    1.33
   4   7  -4    0.91    1.30
   4   7  -4    0.87    1.54
   4  -7   0    7.79    2.79
   4   7   0    9.52    2.70
   4   7   0    9.59    3.12
  -4  -7   0    7.61    2.73
  -4   7   0    0.18    1.04
  -4   7   0    5.48    2.57
  -4  -7   4    0.21    1.49
  -4   7   4    3.96    2.14
   4  -8  -4    2.71    1.85
   4   8  -4    4.38    2.19
   4  -8   0   13.73    3.66
   4   8   0   22.43    4.38
   4   8   0   25.89    4.79
  -4  -8   0   18.47    4.42
  -4   8   0    3.04    1.79
  -4   8   0   19.56    4.35
  -4  -8   4    1.40    1.76
  -4   8   4    3.85    2.45
   4  -9  -4    1.24    1.76
   4   9  -4    1.89    1.64
   4  -9   0    2.54    2.01
   4   9   0    3.63    2.16
   4   9   0    1.39    2.32
  -4  -9   0    0.11    1.82
  -4   9   0    1.45    2.31
  -4  -9   4    0.19    1.62
  -4   9   4    1.00    1.84
   4 -10  -4    0.75    2.09
   4  10  -4    0.88    2.06
   4 -10   0    3.73    2.61
   4  10   0    4.71    3.02
  -4 -10   0    3.56    2.85
  -4  10   0    3.59    2.98
  -4 -10   4   -0.77    1.97
  -4  10   4    3.69    2.95
   4 -11  -4    1.30    2.78
   4  11  -4    4.80    2.89
   4 -11   0    1.41    2.81
   4  11   0    0.58    2.63
  -4 -11   0    0.88    2.72
  -4 -11   4   -0.24    2.57
  -4  11   4    1.18    2.81
   4   0   1    0.36    0.51
   4   0   1   -0.27    0.74
  -4   0  -1    0.18    0.46
  -4   0  -1    0.18    0.73
  -4   0   5    0.38    0.57
  -4   0   5   -0.15    0.56
  -4   0   5    0.08    0.54
  -4   0   5    0.26    0.56
   4  -1   1    9.14    1.82
   4   1   1   10.78    1.46
   4   1   1    7.34    1.93
  -4  -1  -1    7.91    1.61
  -4  -1  -1    8.09    1.98
  -4   1  -1    8.12    0.89
  -4   1  -1    6.09    1.78
  -4  -1   5   15.63    2.19
  -4  -1   5   15.15    2.48
  -4  -1   5   16.03    2.57
  -4  -1   5   15.39    2.13
  -4   1   5   12.95    2.37
  -4   1   5   16.18    2.20
  -4   1   5   14.92    2.39
   4  -2  -5    4.63    1.37
   4   2  -5    4.81    1.31
   4  -2   1    9.44    2.05
   4   2   1   13.92    1.28
   4   2   1   12.28    2.48
  -4  -2  -1    6.57    1.75
  -4  -2  -1    8.63    2.08
  -4   2  -1    8.81    2.10
  -4   2  -1    8.88    2.14
  -4  -2   5    4.60    1.35
  -4  -2   5    2.41    1.24
  -4  -2   5    5.23    1.63
  -4   2   5    3.28    1.36
  -4   2   5    2.96    1.06
  -4   2   5    4.99    1.68
   4  -3  -5  314.20   10.72
   4  -3  -5  401.61    9.76
   4   3  -5  418.73   12.35
   4   3  -5  424.67    9.91
   4  -3   1   32.44    3.48
   4   3   1   34.38    3.61
  -4  -3  -1   24.86    2.98
  -4  -3  -1   29.37    3.23
  -4   3  -1   26.13    3.11
  -4   3  -1   27.01    3.08
  -4  -3   5  386.13    8.74
  -4  -3   5  309.72   10.58
  -4   3   5  316.00    7.75
  -4   3   5  369.79   11.55
   4  -4  -5   94.97    6.34
   4  -4  -5  125.91    5.80
   4   4  -5  133.47    7.51
   4   4  -5  146.10    6.16
   4  -4   1    8.57    2.54
   4   4   1   13.03    2.82
  -4  -4  -1    9.18    2.41
  -4  -4  -1    7.98    2.23
  -4   4  -1    9.24    2.39
  -4   4  -1    9.10    2.40
  -4  -4   5  132.77    5.26
  -4  -4   5  103.43    6.57
  -4   4   5   99.97    4.47
  -4   4   5  113.55    6.90
   4  -5  -5    8.52    2.61
   4  -5  -5   10.47    2.32
   4   5  -5    9.98    2.77
   4   5  -5   13.86    2.54
   4  -5   1   -0.05    1.00
   4   5   1   -0.26    1.26
  -4  -5  -1    0.37    0.91
  -4  -5  -1    0.41    1.15
  -4   5  -1   -0.70    0.82
  -4   5  -1    0.12    1.00
  -4  -5   5    8.58    2.49
  -4   5   5   11.99    3.04
   4  -6  -5  109.25    7.62
   4  -6  -5  133.29    6.82
   4   6  -5  165.86    9.42
   4   6  -5  192.98    8.17
   4  -6   1   -0.25    0.82
   4   6   1    0.17    1.38
  -4  -6  -1    0.81    1.23
  -4   6  -1    0.28    1.15
  -4   6  -1   -0.05    1.16
  -4  -6   5  100.86    7.41
  -4   6   5  134.20    8.60
   4  -7  -5   18.77    4.06
   4   7  -5   21.58    4.39
   4  -7   1    2.01    1.62
   4   7   1    2.07    1.48
   4   7   1   -1.71    1.32
  -4  -7  -1   -0.27    1.16
  -4   7  -1    1.06    1.27
  -4   7  -1   -0.01    1.46
  -4  -7   5   18.71    4.30
  -4   7   5   15.74    3.91
   4  -8  -5    0.20    1.16
   4   8  -5    1.23    1.66
   4  -8   1   12.85    3.57
   4   8   1   13.63    3.45
   4   8   1   16.25    4.16
  -4  -8  -1   12.92    3.93
  -4   8  -1   13.12    3.41
  -4   8  -1   14.12    3.85
  -4  -8   5    0.39    1.54
  -4   8   5    0.68    1.52
   4  -9  -5    0.66    1.76
   4   9  -5    2.61    2.33
   4  -9   1    0.34    1.56
   4   9   1   -0.26    1.88
  -4  -9  -1   -1.51    1.70
  -4   9  -1   -0.38    1.48
  -4   9  -1    1.88    2.28
  -4  -9   5    0.54    1.81
  -4   9   5    2.33    2.05
   4 -10  -5    2.40    2.17
   4  10  -5    0.96    2.17
   4 -10   1   -0.75    1.84
   4  10   1   -1.24    2.17
  -4 -10  -1   -3.04    1.99
  -4  10  -1   -0.07    2.40
  -4 -10   5   -0.35    1.99
  -4  10   5    0.79    2.26
   4 -11  -5    7.02    3.50
   4  11  -5   12.76    4.56
   4 -11   1    0.35    2.53
   4  11   1    1.03    2.71
  -4 -11  -1    0.12    2.86
  -4 -11   5    2.32    3.13
  -4  11   5    6.77    3.98
   4   0   2  133.13    5.40
   4   0   2  115.85    6.07
  -4   0  -2  119.01    4.43
  -4   0  -2  102.95    5.77
  -4   0   6    1.94    1.09
  -4   0   6    1.48    1.12
  -4   0   6    1.30    0.92
  -4   0   6    1.95    0.97
   4  -1  -6   27.97    2.82
   4  -1   2   69.78    4.33
   4  -1   2   64.76    4.57
   4   1   2   82.34    3.78
   4   1   2   70.84    4.89
  -4  -1  -2   62.28    3.77
  -4  -1  -2   59.13    4.37
  -4   1  -2   67.25    2.65
  -4   1  -2   57.15    4.39
  -4  -1   6   -0.32    0.52
  -4  -1   6   26.55    2.97
  -4  -1   6   24.46    2.40
  -4   1   6   23.82    2.82
  -4   1   6   31.31    2.66
  -4   1   6   30.80    2.99
   4  -2  -6    0.52    0.83
   4   2  -6    0.77    0.94
   4   2  -6    0.68    0.83
   4  -2   2    9.93    2.18
   4   2   2   11.31    1.37
   4   2   2    8.47    2.27
  -4  -2  -2    2.29    1.17
  -4  -2  -2    8.98    2.23
  -4   2  -2    9.23    2.31
  -4   2  -2    8.19    2.03
  -4  -2   6    0.68    0.75
  -4  -2   6    0.69    0.98
  -4   2   6    0.65    0.86
  -4   2   6    1.58    0.84
  -4   2   6    0.60    0.88
   4  -3  -6  143.70    6.41
   4   3  -6  159.00    7.81
   4   3  -6  157.63    5.80
   4  -3   2    0.19    0.73
   4   3   2    0.05    0.51
   4   3   2    0.01    0.84
  -4  -3  -2    0.09    0.83
  -4  -3  -2    0.37    0.86
  -4   3  -2   -0.30    0.68
  -4   3  -2   -0.17    0.78
  -4  -3   6  146.19    6.01
  -4  -3   6  120.62    6.84
  -4   3   6  105.63    6.41
  -4   3   6  119.38    4.52
  -4   3   6  131.01    7.02
   4  -4  -6   41.67    4.37
   4  -4  -6   47.61    3.88
   4   4  -6   61.96    5.25
   4   4  -6   57.87    3.72
   4  -4   2  151.07    8.07
   4   4   2  186.79    9.01
  -4  -4  -2  141.54    7.61
  -4  -4  -2  139.81    7.26
  -4   4  -2  143.86    7.70
  -4   4  -2  128.70    6.94
  -4  -4   6   51.64    3.70
  -4  -4   6   37.89    4.12
  -4   4   6   46.26    4.52
   4  -5  -6   21.17    3.83
   4  -5  -6   27.22    3.21
   4   5  -6   35.53    4.24
   4   5  -6   40.10    3.43
   4  -5   2    1.76    1.43
   4   5   2    2.04    1.77
  -4  -5  -2    0.43    0.93
  -4  -5  -2    1.16    1.46
  -4   5  -2    0.03    0.91
  -4   5  -2    1.62    1.35
  -4  -5   6   34.84    3.23
  -4  -5   6   24.63    4.15
  -4   5   6   34.77    4.72
   4  -6  -6   19.30    4.06
   4  -6  -6   15.42    3.08
   4   6  -6   20.93    4.19
   4  -6   2    0.66    1.20
   4   6   2   -0.44    1.32
  -4  -6  -2    1.81    1.46
  -4  -6  -2   -0.13    1.28
  -4   6  -2    1.15    1.45
  -4   6  -2   -0.16    1.27
  -4  -6   6   14.49    3.68
  -4   6   6   16.92    3.84
   4  -7  -6   72.63    6.68
   4  -7  -6   73.31    5.78
   4   7  -6  102.26    8.01
   4  -7   2   -0.54    1.09
   4   7   2    0.56    1.03
   4   7   2    0.34    1.81
  -4  -7  -2   -0.68    1.13
  -4   7  -2   -0.13    1.11
  -4   7  -2    1.04    1.58
  -4  -7   6   72.90    6.83
  -4   7   6   88.68    7.59
   4  -8  -6    7.48    2.92
   4   8  -6   10.61    3.62
   4  -8   2    8.33    3.04
   4   8   2    6.12    2.40
   4   8   2    8.89    3.55
  -4  -8  -2    7.17    2.82
  -4   8  -2   10.19    3.25
  -4   8  -2    8.08    3.19
  -4  -8   6    3.37    2.26
  -4   8   6    9.52    3.59
   4  -9  -6    2.73    2.27
   4   9  -6    4.71    2.76
   4  -9   2    6.05    3.00
   4   9   2   11.49    3.83
  -4  -9  -2    9.72    3.68
  -4   9  -2    6.78    2.90
  -4   9  -2    4.64    2.89
  -4  -9   6    1.68    1.96
  -4   9   6    4.38    2.73
   4 -10  -6    5.79    2.99
   4  10  -6    6.33    3.34
   4 -10   2   -1.91    2.01
   4  10   2    0.34    2.25
  -4 -10  -2   -0.03    2.16
  -4 -10   6    1.30    2.49
  -4  10   6    4.34    3.01
   4 -11  -6    3.15    2.81
   4  11  -6   -0.39    2.17
   4 -11   2    3.25    3.19
   4  11   2    3.34    3.25
  -4 -11  -2    1.87    2.93
  -4 -11   6    0.39    2.91
  -4  11   6   -0.44    2.33
   4   0  -7    0.12    0.69
   4   0   3    0.85    0.81
   4   0   3   -0.35    0.75
  -4   0  -3   -0.21    0.50
  -4   0  -3    0.66    0.81
  -4   0   7    0.05    0.71
  -4   0   7    0.23    0.71
  -4   0   7    0.41    0.71
   4  -1  -7    0.57    0.83
   4   1  -7    0.44    0.82
   4  -1   3  185.44    7.37
   4  -1   3  152.23    7.11
   4   1   3  200.12    6.37
   4   1   3  178.75    7.91
  -4  -1  -3  165.46    6.39
  -4  -1  -3  134.91    6.78
  -4   1  -3  168.81    4.76
  -4   1  -3  150.94    7.36
  -4  -1   7    0.81    0.91
  -4  -1   7    0.93    0.89
  -4  -1   7    0.82    0.74
  -4   1   7    0.54    0.95
  -4   1   7    0.31    0.72
  -4   1   7   -0.56    0.53
   4  -2  -7    1.17    1.12
   4   2  -7    1.28    1.16
   4   2  -7    0.36    0.75
   4  -2   3   61.74    4.69
   4  -2   3   54.25    4.36
   4   2   3   71.59    3.46
   4   2   3   66.47    5.07
  -4  -2  -3   11.26    2.17
  -4  -2  -3   43.83    3.97
  -4   2  -3   66.06    2.33
  -4   2  -3   54.83    4.62
  -4  -2   7    1.55    1.02
  -4  -2   7    0.67    1.09
  -4   2   7    0.70    0.93
  -4   2   7    1.98    0.92
  -4   2   7    0.92    0.92
   4  -3  -7   53.19    4.26
   4   3  -7   63.50    5.11
   4   3  -7   57.10    3.38
   4  -3   3   62.30    4.97
   4   3   3   58.18    2.78
   4   3   3   74.80    5.65
  -4  -3  -3   56.53    4.60
  -4  -3  -3   55.42    4.50
  -4   3  -3   43.30    4.26
  -4   3  -3   49.88    4.27
  -4  -3   7   55.69    4.08
  -4  -3   7   51.67    4.74
  -4   3   7   41.40    4.21
  -4   3   7   54.52    2.92
  -4   3   7   48.72    4.43
   4  -4  -7   -0.07    0.97
   4   4  -7    0.80    1.13
   4  -4   3   22.81    3.88
   4   4   3   26.46    4.19
  -4  -4  -3   23.27    3.77
  -4  -4  -3   21.16    3.41
  -4   4  -3   14.33    3.13
  -4   4  -3   20.94    3.31
  -4  -4   7    0.27    0.87
  -4  -4   7    0.70    0.95
  -4   4   7    0.73    1.18
   4  -5  -7    1.91    1.45
   4  -5  -7    3.23    1.70
   4   5  -7    3.67    1.98
   4  -5   3   19.12    3.86
   4   5   3   20.20    4.01
  -4  -5  -3   13.76    3.27
  -4  -5  -3   13.80    3.03
  -4   5  -3   18.06    3.59
  -4   5  -3   12.11    2.77
  -4  -5   7    3.94    1.61
  -4  -5   7    3.94    2.00
  -4   5   7    3.65    1.93
   4  -6  -7    2.22    1.66
   4  -6  -7    5.77    2.20
   4   6  -7    3.29    1.90
   4  -6   3    2.15    1.61
   4   6   3   -0.86    1.27
  -4  -6  -3    1.69    1.39
  -4  -6  -3    3.00    1.79
  -4   6  -3    0.78    1.28
  -4   6  -3   -0.32    1.21
  -4  -6   7    2.09    1.88
  -4   6   7    3.78    2.03
   4  -7  -7   18.04    4.12
   4  -7  -7   15.11    3.50
   4   7  -7   31.04    5.39
   4  -7   3   29.64    5.23
   4   7   3   36.47    4.37
   4   7   3   35.99    5.79
  -4  -7  -3   24.78    4.88
  -4   7  -3   31.04    4.91
  -4   7  -3   28.46    4.48
  -4  -7   7   16.17    4.01
  -4   7   7   26.58    5.11
   4  -8  -7    7.91    2.97
   4   8  -7    8.58    3.14
   4  -8   3   -0.91    1.37
   4   8   3    0.41    2.04
  -4  -8  -3   -0.49    1.12
  -4   8  -3    0.67    1.52
  -4   8  -3    1.18    1.98
  -4  -8   7    3.63    2.60
  -4   8   7    7.86    3.23
   4  -9  -7   -0.47    1.74
   4   9  -7    2.09    2.05
   4  -9   3    4.76    2.67
   4   9   3    5.56    3.19
  -4  -9  -3    2.11    2.44
  -4   9  -3    3.15    2.34
  -4  -9   7    1.57    2.15
  -4   9   7    0.62    1.98
   4 -10  -7    5.65    2.97
   4  10  -7    1.33    2.26
   4 -10   3    2.62    2.28
   4  10   3    0.38    2.63
  -4 -10  -3    3.24    2.86
  -4  10  -3    2.39    2.40
  -4 -10   7    0.18    2.50
  -4  10   7    5.48    3.46
   4 -11  -7    3.71    3.55
   4  11  -7    2.78    2.95
   4 -11   3    2.88    3.51
   4  11   3    6.82    3.72
  -4 -11   7   -1.61    2.72
   4   0  -8  409.90   10.47
   4   0   4   27.14    2.90
   4   0   4   22.10    3.27
  -4   0  -4   20.91    2.26
  -4   0  -4   18.90    3.17
  -4   0   8  299.61   10.33
  -4   0   8  311.96   10.62
  -4   0   8  283.70    8.39
   4  -1  -8    7.28    2.04
   4  -1  -8   13.30    2.07
   4   1  -8   12.59    2.51
   4  -1   4    3.59    1.53
   4  -1   4    0.93    1.18
   4   1   4    2.22    1.14
   4   1   4    2.90    1.39
  -4  -1  -4    2.66    1.17
  -4  -1  -4    1.98    1.11
  -4   1  -4    2.65    0.98
  -4   1  -4    2.95    1.39
  -4  -1   8   11.39    2.54
  -4  -1   8    8.64    2.29
  -4  -1   8    8.96    1.68
  -4   1   8    8.30    2.30
  -4   1   8    7.62    1.93
   4  -2  -8   14.52    2.81
   4  -2  -8   13.56    1.82
   4   2  -8   14.55    2.87
   4   2  -8   11.11    1.76
   4  -2   4  224.46    9.15
   4  -2   4  168.47    7.66
   4   2   4  231.90    6.87
   4   2   4  236.00    9.77
  -4  -2  -4   87.48    5.43
  -4  -2  -4  165.15    7.74
  -4   2  -4  216.94    5.27
  -4   2  -4  190.75    8.87
  -4  -2   8   10.59    2.42
  -4  -2   8   14.61    3.01
  -4   2   8   11.70    2.75
  -4   2   8   12.73    2.58
   4  -3  -8    6.22    2.12
   4   3  -8    6.45    2.20
   4  -3   4    0.27    0.99
   4   3   4    0.27    1.15
  -4  -3  -4    0.48    1.00
  -4  -3  -4    2.05    1.30
  -4   3  -4    0.18    0.84
  -4   3  -4   -0.47    0.97
  -4  -3   8    5.54    1.87
  -4  -3   8    3.85    1.78
  -4   3   8    3.65    1.73
  -4   3   8    5.32    1.93
   4  -4  -8   34.66    3.88
   4   4  -8   45.30    4.72
   4  -4   4    1.69    1.59
   4   4   4    2.04    1.60
  -4  -4  -4    0.53    1.05
  -4  -4  -4    0.30    1.02
  -4   4  -4    1.22    1.36
  -4   4  -4    1.74    1.12
  -4  -4   8   29.50    3.42
  -4  -4   8   28.66    4.38
  -4   4   8   28.26    4.46
  -4   4   8   35.98    4.17
   4  -5  -8    4.86    2.17
   4  -5  -8    7.28    2.32
   4   5  -8    6.80    2.48
   4  -5   4    3.07    1.95
   4   5   4    5.88    2.50
  -4  -5  -4    2.71    1.65
  -4  -5  -4    3.05    1.68
  -4   5  -4    1.02    1.27
  -4   5  -4    3.70    1.70
  -4  -5   8    4.77    1.90
  -4  -5   8    2.53    1.82
  -4   5   8    3.27    1.89
   4  -6  -8    9.73    3.03
   4  -6  -8   14.98    3.35
   4   6  -8   20.85    4.42
   4  -6   4    7.08    2.76
   4   6   4   10.73    3.58
  -4  -6  -4    5.05    2.41
  -4  -6  -4    8.49    2.65
  -4   6  -4    6.98    2.61
  -4   6  -4    6.38    2.34
  -4  -6   8    8.15    2.95
  -4   6   8   14.31    3.78
   4  -7  -8    0.59    1.33
   4  -7  -8    1.32    1.83
   4   7  -8    1.03    1.58
   4  -7   4   11.95    3.62
   4   7   4   12.92    3.84
  -4  -7  -4    9.56    3.25
  -4   7  -4    9.20    3.22
  -4   7  -4    6.17    2.64
  -4  -7   8   -0.71    1.31
  -4   7   8    1.62    1.76
   4  -8  -8    2.19    2.06
   4   8  -8    2.06    1.98
   4  -8   4    1.37    1.81
   4   8   4   -0.29    2.07
  -4  -8  -4    3.13    1.99
  -4   8  -4    1.00    1.56
  -4  -8   8    0.06    1.66
  -4   8   8    3.01    2.45
   4  -9  -8    1.84    2.11
   4   9  -8    3.69    2.31
   4  -9   4    2.28    2.34
   4   9   4    1.83    2.37
  -4  -9  -4    1.66    2.15
  -4   9  -4    1.26    1.88
  -4  -9   8    1.43    2.20
  -4   9   8    4.35    2.83
   4 -10  -8    5.22    3.12
   4  10  -8    7.90    3.79
   4 -10   4    5.62    3.33
   4  10   4    7.06    3.61
  -4 -10  -4    0.89    2.48
  -4  10  -4    2.58    2.35
  -4 -10   8    5.93    3.51
  -4  10   8    9.67    4.08
   4 -11  -8   -1.21    2.77
   4 -11   4   -1.40    2.51
  -4 -11   8   -1.23    3.10
   4   0  -9   -0.07    0.87
   4   0  -9    0.58    0.98
   4   0   5   -0.01    0.90
   4   0   5    0.51    0.96
  -4   0  -5   -0.22    0.66
  -4   0  -5   -0.50    0.63
  -4   0   9    0.41    0.86
  -4   0   9   -0.21    0.71
   4  -1  -9   55.76    4.80
   4  -1  -9   68.02    4.03
   4   1  -9   71.26    4.95
   4  -1   5   79.74    5.45
   4  -1   5   64.91    4.94
   4   1   5   75.88    4.67
   4   1   5   78.38    5.64
  -4  -1  -5   61.15    4.35
  -4  -1  -5   53.65    4.62
  -4   1  -5   68.64    3.84
  -4   1  -5   69.05    5.40
  -4  -1   9   57.53    4.81
  -4  -1   9   53.25    4.84
  -4  -1   9   50.85    3.32
  -4   1   9   57.96    4.97
  -4   1   9   54.68    4.15
   4  -2  -9    8.23    2.30
   4   2  -9   12.26    2.74
   4  -2   5    8.10    2.37
   4  -2   5    2.75    1.46
   4   2   5    5.65    1.61
   4   2   5    8.11    2.46
  -4  -2  -5    4.59    1.72
  -4  -2  -5    5.61    1.97
  -4   2  -5    5.86    2.20
  -4  -2   9    8.55    2.35
  -4  -2   9    5.70    2.10
  -4   2   9    7.17    2.35
  -4   2   9    4.05    1.66
   4  -3  -9    0.31    1.17
   4   3  -9    0.57    1.13
   4  -3   5   -0.47    1.21
   4  -3   5    0.64    1.01
   4   3   5   -0.25    0.99
  -4  -3  -5    0.29    0.99
  -4  -3  -5   -0.41    0.95
  -4   3  -5    0.12    0.90
  -4  -3   9   -0.14    0.87
  -4  -3   9   -0.01    0.91
  -4   3   9   -0.86    0.78
  -4   3   9   -0.39    0.87
   4  -4  -9    1.73    1.47
   4   4  -9    4.30    1.93
   4  -4   5    7.84    2.65
   4   4   5    7.41    2.57
  -4  -4  -5    6.18    2.26
  -4  -4  -5    5.45    2.02
  -4   4  -5    8.57    2.73
  -4   4  -5    4.56    1.82
  -4  -4   9    2.64    1.50
  -4  -4   9    0.62    1.08
  -4   4   9    1.83    1.50
  -4   4   9    1.89    1.38
   4  -5  -9   23.10    4.01
   4   5  -9   29.16    4.89
   4  -5   5  111.94    8.10
   4   5   5  143.37    9.14
  -4  -5  -5  100.75    7.44
  -4  -5  -5   98.89    6.53
  -4   5  -5  115.71    8.12
  -4   5  -5   97.33    6.36
  -4  -5   9   29.08    4.09
  -4  -5   9   19.52    4.03
  -4   5   9   22.07    4.45
  -4   5   9   30.43    4.76
   4  -6  -9    1.92    1.75
   4  -6  -9    2.86    2.18
   4   6  -9    3.35    2.26
   4  -6   5    1.45    1.96
   4   6   5    2.02    2.03
  -4  -6  -5    0.54    1.37
  -4  -6  -5    1.08    1.50
  -4   6  -5    0.80    1.37
  -4   6  -5   -0.86    1.42
  -4  -6   9    3.86    1.86
  -4  -6   9    3.19    1.92
  -4   6   9    2.53    2.12
   4  -7  -9   -0.52    1.20
   4  -7  -9    0.19    1.75
   4   7  -9    0.47    1.41
   4  -7   5   15.33    4.02
   4   7   5   21.21    5.04
  -4  -7  -5   17.14    4.23
  -4   7  -5   14.13    4.00
  -4  -7   9    0.37    1.65
  -4   7   9   -0.70    1.43
   4  -8  -9    0.91    1.67
   4  -8  -9    1.20    2.19
   4   8  -9   -0.04    1.83
   4  -8   5    5.93    2.90
   4   8   5    7.95    3.35
  -4  -8  -5    8.73    3.37
  -4   8  -5    7.50    3.07
  -4  -8   9    1.38    1.98
  -4   8   9   -2.16    1.29
   4  -9  -9    1.97    2.10
   4   9  -9    4.93    2.77
   4  -9   5    1.83    2.00
   4   9   5    1.17    2.47
  -4  -9  -5    3.66    2.57
  -4   9  -5    0.65    1.77
  -4  -9   9    1.76    2.48
  -4   9   9    7.19    3.60
   4 -10  -9    0.56    2.33
   4  10  -9    0.89    2.30
   4 -10   5    2.17    2.75
   4  10   5   -0.04    3.02
  -4 -10  -5   -0.77    2.27
  -4  10  -5    2.59    2.61
  -4 -10   9   -0.86    2.47
  -4  10   9    1.90    2.72
   4   0 -10    4.23    1.93
   4   0 -10    6.23    1.90
   4   0   6    0.58    1.07
   4   0   6   -0.31    1.11
  -4   0  -6    0.50    0.94
  -4   0  -6    0.72    1.07
  -4   0  10    3.38    1.84
  -4   0  10    5.42    1.58
   4  -1 -10   45.00    4.63
   4  -1 -10   67.26    4.13
   4   1 -10   63.75    4.87
   4  -1   6    9.22    2.50
   4  -1   6    7.66    2.18
   4   1   6   10.08    2.39
   4   1   6    7.04    2.21
  -4  -1  -6    7.24    2.05
  -4  -1  -6    7.01    2.17
  -4   1  -6    9.24    1.97
  -4   1  -6    4.86    2.00
  -4  -1  10   52.04    4.85
  -4  -1  10   44.86    4.65
  -4   1  10   38.14    4.33
  -4   1  10   48.20    4.02
   4  -2 -10   37.10    4.24
   4   2 -10   49.50    4.69
   4  -2   6    1.24    1.45
   4  -2   6    1.02    1.17
   4   2   6    0.98    1.08
   4   2   6    1.82    1.49
  -4  -2  -6    0.93    1.10
  -4  -2  -6    1.23    1.20
  -4   2  -6    2.83    1.71
  -4  -2  10   36.61    4.12
  -4  -2  10   30.95    4.49
  -4   2  10   33.71    4.21
  -4   2  10   10.09    2.43
   4  -3 -10    0.01    1.25
   4   3 -10    0.21    0.98
   4  -3   6    2.52    1.98
   4  -3   6    4.97    1.95
   4   3   6    3.04    1.97
  -4  -3  -6    2.07    1.45
  -4  -3  -6    3.77    1.81
  -4   3  -6    3.35    1.89
  -4  -3  10    1.28    1.22
  -4  -3  10    0.90    1.18
  -4   3  10   -0.65    0.91
  -4   3  10   -0.23    0.96
   4  -4 -10    0.22    1.31
   4   4 -10    0.20    1.25
   4  -4   6   88.68    7.08
   4  -4   6   66.97    5.26
   4   4   6  103.40    7.66
  -4  -4  -6   77.21    6.35
  -4  -4  -6   69.83    5.41
  -4   4  -6   70.14    6.32
  -4  -4  10   -0.58    0.92
  -4  -4  10    0.12    1.25
  -4   4  10   -1.11    1.05
  -4   4  10    0.11    0.99
   4  -5 -10    4.45    2.23
   4   5 -10    8.51    3.03
   4  -5   6   15.24    3.98
   4   5   6   13.88    3.77
  -4  -5  -6   14.65    3.63
  -4  -5  -6   11.40    2.93
  -4   5  -6   13.61    3.66
  -4   5  -6    7.01    2.39
  -4  -5  10    4.28    1.92
  -4  -5  10    4.96    2.53
  -4   5  10    5.80    2.52
  -4   5  10    9.56    3.11
   4  -6 -10   18.13    4.23
   4  -6 -10   17.97    4.08
   4   6 -10   26.70    5.13
   4  -6   6    5.21    2.82
   4   6   6    5.37    2.69
  -4  -6  -6    3.33    2.25
  -4   6  -6    3.20    1.99
  -4  -6  10   25.78    4.31
  -4  -6  10   25.54    5.11
  -4   6  10   22.14    4.61
   4  -7 -10    1.05    1.59
   4  -7 -10   -0.80    1.81
   4   7 -10    1.39    1.99
   4  -7   6    2.62    2.16
   4   7   6   -0.73    1.77
  -4  -7  -6    1.14    1.31
  -4   7  -6    0.01    1.46
  -4  -7  10    0.19    1.90
  -4   7  10    1.51    1.93
   4  -8 -10    0.17    1.66
   4  -8 -10    0.41    2.00
   4   8 -10    0.84    1.90
   4  -8   6    2.92    2.28
   4   8   6    2.13    2.47
  -4  -8  -6    3.74    2.37
  -4   8  -6    3.08    2.37
  -4  -8  10   -1.11    1.78
  -4   8  10   -0.34    1.75
   4  -9 -10    2.15    2.53
   4   9 -10    2.08    2.34
   4  -9   6   14.71    4.67
   4   9   6   17.13    5.20
  -4  -9  -6    9.34    3.67
  -4   9  -6   13.30    4.31
  -4  -9  10   -0.10    2.33
  -4   9  10    3.17    2.78
   4 -10 -10    0.52    2.52
   4  10 -10    0.64    2.45
   4 -10   6    2.22    3.00
   4  10   6    0.21    2.99
  -4 -10  -6   -0.84    2.69
  -4  10  -6    0.32    2.25
  -4 -10  10   -0.12    2.85
  -4  10  10    0.71    3.06
   4   0 -11   -1.03    1.04
   4   0 -11   -0.42    1.04
   4   0   7    0.59    1.19
   4   0   7    1.23    1.26
  -4   0  -7    0.20    0.88
  -4   0  -7   -0.33    0.98
  -4   0  11   -0.65    0.79
   4  -1 -11    8.88    2.72
   4   1 -11   11.61    2.79
   4  -1   7    6.79    2.41
   4  -1   7    0.12    1.04
   4   1   7    8.52    2.34
   4   1   7    5.60    2.18
  -4  -1  -7    4.31    1.74
  -4  -1  -7    5.51    2.02
  -4   1  -7    5.03    1.71
  -4   1  -7    6.17    2.36
  -4  -1  11    5.50    2.15
  -4   1  11    7.40    2.61
  -4   1  11    5.85    1.89
   4  -2 -11    5.17    2.21
   4   2 -11    6.95    2.47
   4  -2   7   11.66    3.05
   4  -2   7   11.09    2.71
   4   2   7   10.47    2.49
   4   2   7   13.51    3.33
  -4  -2  -7   11.14    2.78
  -4  -2  -7    9.43    2.62
  -4   2  -7    9.59    2.89
  -4  -2  11    4.82    2.03
  -4  -2  11    4.52    1.91
  -4   2  11    3.72    1.77
  -4   2  11    4.56    1.82
   4  -3 -11    1.79    1.67
   4   3 -11    0.24    1.16
   4  -3   7   -1.15    0.97
   4  -3   7   -0.96    1.19
   4   3   7    2.39    1.87
  -4  -3  -7    0.24    1.06
  -4  -3  -7    0.67    1.21
  -4   3  -7   -0.16    1.01
  -4  -3  11    0.53    1.16
  -4  -3  11   -0.94    1.21
  -4   3  11   -0.13    1.13
  -4   3  11    0.14    1.07
   4  -4 -11    1.12    1.74
   4   4 -11    5.33    2.35
   4  -4   7   59.46    6.05
   4   4   7   57.86    6.08
  -4  -4  -7   47.82    5.17
  -4  -4  -7   45.12    4.58
  -4   4  -7   41.54    5.67
  -4  -4  11    4.84    2.15
  -4  -4  11    2.88    2.10
  -4   4  11    2.08    2.03
  -4   4  11    1.39    1.41
   4  -5 -11    1.91    1.95
   4   5 -11    1.74    1.78
   4  -5   7  178.46   10.87
   4   5   7  198.94   11.39
  -4  -5  -7  157.38    9.86
  -4   5  -7  143.21    9.67
  -4  -5  11    1.60    1.53
  -4  -5  11    0.58    1.43
  -4   5  11    0.30    1.71
  -4   5  11    2.74    1.88
   4  -6 -11   11.87    3.50
   4   6 -11   12.28    3.85
   4  -6   7  119.22    9.41
   4   6   7  139.37   10.15
  -4  -6  -7  104.91    8.55
  -4   6  -7  110.70    8.89
  -4  -6  11    3.83    1.85
  -4  -6  11   11.84    3.71
  -4   6  11    7.26    3.19
  -4   6  11   11.84    3.66
   4  -7 -11    0.75    1.42
   4  -7 -11    0.02    1.85
   4   7 -11   -0.15    1.63
   4  -7   7    1.33    1.98
   4   7   7    4.47    2.86
  -4  -7  -7    4.18    2.54
  -4   7  -7    2.76    2.16
  -4  -7  11    0.04    1.72
  -4   7  11    1.05    1.85
   4  -8 -11    1.79    1.82
   4  -8 -11    2.89    2.76
   4   8 -11    2.45    2.61
   4  -8   7    0.91    2.40
   4   8   7    2.88    2.66
  -4  -8  -7    1.54    1.96
  -4   8  -7    1.63    1.93
  -4  -8  11    3.13    2.42
  -4   8  11    4.90    3.00
   4  -9 -11    0.91    2.28
   4   9 -11    0.68    1.98
   4  -9   7    4.62    2.75
   4   9   7   -1.13    2.53
  -4  -9  -7    0.71    1.94
  -4   9  -7    0.97    2.10
  -4  -9  11    1.27    2.72
  -4   9  11   -0.89    2.12
   4 -10 -11    1.61    2.74
  -4  10  -7   -0.40    2.31
  -4 -10  11    0.50    3.03
   4   0 -12   42.58    4.96
   4   0 -12   55.30    4.50
   4   0   8   37.71    4.34
   4   0   8   39.98    4.39
  -4   0  -8   38.57    3.93
  -4   0  -8   37.00    4.44
  -4   0  12   44.77    5.08
   4  -1 -12    1.17    1.48
   4   1 -12    1.87    1.64
   4   1 -12    1.95    1.52
   4  -1   8    4.52    2.29
   4  -1   8    5.32    2.08
   4   1   8    8.32    2.29
   4   1   8    6.59    2.40
  -4  -1  -8    6.13    2.18
  -4  -1  -8    6.66    2.39
  -4   1  -8    5.79    2.40
  -4  -1  12   -0.66    1.06
  -4   1  12    0.24    1.17
   4  -2 -12   19.11    4.05
   4   2 -12   25.56    4.10
   4  -2   8   31.55    4.90
   4  -2   8   30.78    4.04
   4   2   8   26.95    3.84
   4   2   8   27.89    4.51
  -4  -2  -8   28.35    4.16
  -4  -2  -8   19.68    3.69
  -4   2  -8   24.29    4.48
  -4  -2  12   23.11    4.39
  -4  -2  12   18.27    3.92
  -4   2  12   20.44    4.49
  -4   2  12   22.68    3.50
   4  -3 -12   19.71    4.25
   4   3 -12   27.64    4.53
   4  -3   8    0.36    1.64
   4   3   8    1.24    1.80
  -4  -3  -8    0.36    1.15
  -4  -3  -8    0.56    1.27
  -4   3  -8   -0.02    1.27
  -4  -3  12   22.71    4.39
  -4  -3  12   13.30    3.52
  -4   3  12   19.33    4.41
  -4   3  12    0.16    0.87
   4  -4 -12   10.81    3.25
   4   4 -12   15.95    3.88
   4  -4   8    4.11    2.44
   4   4   8    4.41    2.48
  -4  -4  -8    4.49    2.02
  -4  -4  -8    3.36    1.92
  -4   4  -8    3.78    2.22
  -4  -4  12   19.51    4.29
  -4  -4  12   11.01    3.35
  -4   4  12   11.21    3.47
  -4   4  12   13.71    3.51
   4  -5 -12    5.69    2.66
   4   5 -12    7.07    2.89
   4  -5   8   11.82    3.68
   4   5   8   10.88    3.57
  -4  -5  -8   12.34    3.65
  -4   5  -8    5.83    2.74
  -4  -5  12    5.01    2.46
  -4  -5  12    4.80    2.36
  -4   5  12    7.33    2.99
  -4   5  12    7.36    3.05
   4  -6 -12    2.46    2.26
   4   6 -12    3.70    2.47
   4  -6   8   78.88    8.03
   4   6   8   88.37    8.34
  -4  -6  -8   56.39    6.56
  -4   6  -8   61.22    6.88
  -4  -6  12    3.29    2.34
  -4  -6  12    2.51    2.30
  -4   6  12    2.36    2.51
  -4   6  12    4.59    2.37
   4  -7 -12    0.61    1.54
   4  -7 -12    0.03    2.13
   4   7 -12    0.33    1.70
   4  -7   8   -0.44    1.55
   4   7   8    2.65    2.71
  -4  -7  -8    3.98    2.27
  -4   7  -8    1.51    1.92
  -4  -7  12    0.46    1.94
  -4   7  12    2.48    2.08
   4  -8 -12   -0.80    2.07
   4  -8 -12    1.65    2.54
   4   8 -12    0.21    2.27
   4  -8   8   -2.11    1.49
   4   8   8    2.40    2.56
  -4  -8  -8    0.27    1.79
  -4   8  -8   -0.45    1.55
  -4  -8  12    0.99    2.25
  -4   8  12    2.44    2.37
   4  -9 -12    2.88    3.11
   4  -9 -12    2.46    3.10
   4   9 -12    2.66    2.85
   4  -9   8   -0.94    2.41
   4   9   8    1.54    2.68
  -4  -9  -8   -1.35    2.10
  -4   9  -8    0.16    2.11
  -4  -9  12    4.31    3.55
  -4   9  12    2.48    3.06
   4   0 -13   -1.25    1.05
   4   0   9    0.48    1.61
   4   0   9    0.18    1.28
  -4   0  -9   -0.40    1.02
  -4   0  -9    0.21    1.34
  -4   0  13    0.25    1.33
   4  -1 -13    0.67    1.23
   4   1 -13    0.42    1.34
   4   1 -13   -0.19    1.24
   4  -1   9    6.85    2.69
   4  -1   9    6.57    2.43
   4   1   9    9.54    2.81
   4   1   9    5.38    2.27
  -4  -1  -9    6.85    2.33
  -4  -1  -9    5.95    2.43
  -4   1  -9    9.91    3.05
  -4  -1  13   -0.64    1.09
  -4   1  13    0.20    1.22
   4  -2 -13    0.34    1.48
   4   2 -13   -0.76    1.06
   4  -2   9    0.60    1.87
   4   2   9    1.42    1.59
   4   2   9   -1.10    1.39
  -4  -2  -9    0.75    1.33
  -4  -2  -9   -0.04    1.33
  -4   2  -9    1.32    1.70
  -4  -2  13    0.71    1.31
  -4   2  13    2.64    1.91
   4  -3 -13    0.59    1.82
   4   3 -13    1.55    1.66
   4  -3   9   38.73    5.74
   4   3   9   36.94    5.47
  -4  -3  -9   33.57    5.07
  -4  -3  -9   31.50    4.54
  -4   3  -9   29.55    5.22
  -4  -3  13    1.98    1.79
  -4  -3  13    1.92    1.73
  -4   3  13    0.85    1.73
  -4   3  13   -0.01    1.11
   4  -4 -13    6.71    2.92
   4   4 -13    4.63    2.46
   4  -4   9    6.28    2.77
   4   4   9    8.49    3.18
  -4  -4  -9    5.71    2.72
  -4   4  -9    8.70    3.18
  -4  -4  13    5.98    2.69
  -4  -4  13    2.69    1.88
  -4   4  13    7.52    3.04
  -4   4  13    5.16    2.48
   4  -5 -13   12.79    3.96
   4   5 -13   17.54    4.47
   4  -5   9   24.37    5.21
   4   5   9   24.24    5.29
  -4  -5  -9   17.24    4.29
  -4   5  -9   17.90    4.65
  -4  -5  13   21.60    4.66
  -4  -5  13   13.36    4.06
  -4   5  13    7.67    3.18
  -4   5  13   16.87    4.22
   4  -6 -13    6.73    3.18
   4   6 -13    5.11    2.81
   4  -6   9    0.62    2.05
   4   6   9    1.67    2.26
  -4  -6  -9    0.08    1.40
  -4   6  -9    1.05    1.52
  -4  -6  13    6.21    2.60
  -4  -6  13    7.17    3.09
  -4   6  13    6.97    2.89
  -4   6  13    5.89    2.89
   4  -7 -13   -0.08    2.34
   4   7 -13    3.10    2.79
   4  -7   9    1.10    2.08
   4   7   9    1.87    2.93
  -4  -7  -9    3.29    2.65
  -4   7  -9    3.39    2.54
  -4  -7  13    0.82    2.23
  -4   7  13    1.52    2.21
   4  -8 -13    3.87    2.64
   4  -8 -13    1.14    2.81
   4   8 -13    2.47    2.45
   4  -8   9    4.69    3.07
   4   8   9    1.77    2.82
  -4  -8  -9    3.55    2.60
  -4   8  -9    3.01    2.97
  -4  -8  13    1.38    2.94
  -4   8  13    2.61    2.69
   4  -9 -13    0.82    2.76
   4  -9 -13    1.51    3.58
  -4  -9  13   -0.41    2.91
   4   0 -14   -0.14    1.53
   4   0  10   35.09    5.27
   4   0  10   28.65    4.40
  -4   0 -10   30.83    4.26
  -4   0 -10   23.52    4.54
  -4   0  14   -0.45    1.35
   4  -1 -14   12.97    3.80
   4   1 -14    7.29    2.89
   4  -1  10   27.40    5.00
   4   1  10   24.11    4.37
   4   1  10   22.27    4.31
  -4  -1 -10    6.54    2.31
  -4  -1 -10   21.21    4.20
  -4   1 -10   23.30    4.64
  -4  -1  14   15.34    4.07
  -4   1  14   12.68    3.86
   4  -2 -14    6.89    3.11
   4   2 -14    5.82    2.76
   4   2 -14    8.56    2.89
   4  -2  10   27.41    5.14
   4   2  10   29.31    4.91
  -4  -2 -10   27.24    4.66
  -4  -2 -10   16.14    3.70
  -4   2 -10   23.07    4.77
  -4  -2  14    6.35    2.79
  -4   2  14    8.11    3.18
   4  -3 -14    0.35    1.94
   4   3 -14    1.75    1.86
   4  -3  10    3.95    2.44
   4   3  10    3.82    2.47
  -4  -3 -10    2.14    1.61
  -4   3 -10    0.57    1.70
  -4  -3  14   -0.37    1.51
  -4  -3  14    0.08    1.44
  -4   3  14    0.12    1.60
   4  -4 -14    5.21    3.04
   4   4 -14    3.19    2.12
   4  -4  10   19.35    4.89
   4   4  10   27.01    5.28
  -4  -4 -10   17.96    4.51
  -4   4 -10   14.23    4.20
  -4  -4  14    4.79    2.59
  -4  -4  14    2.83    2.26
  -4   4  14    4.28    2.81
  -4   4  14    4.55    2.60
   4  -5 -14    0.52    2.15
   4   5 -14    3.16    2.21
   4  -5  10    0.90    1.96
   4   5  10    3.43    3.11
  -4  -5 -10    3.74    2.35
  -4   5 -10    3.98    2.58
  -4  -5  14    0.93    1.96
  -4  -5  14    1.41    1.85
  -4   5  14    3.06    2.27
  -4   5  14    1.69    2.00
   4  -6 -14    1.02    2.43
   4   6 -14   -0.63    1.80
   4  -6  10   20.41    5.15
   4   6  10   25.33    5.78
  -4  -6 -10   26.34    5.89
  -4   6 -10   16.50    4.80
  -4  -6  14    0.18    1.88
  -4  -6  14   -0.25    1.91
  -4   6  14   -0.32    2.24
  -4   6  14    3.06    2.35
   4  -7 -14    3.76    3.21
   4   7 -14    2.43    2.76
   4  -7  10   -0.58    2.80
   4   7  10    2.07    2.82
  -4  -7 -10    2.59    2.55
  -4   7 -10    2.27    2.58
  -4  -7  14    3.93    3.18
  -4   7  14    1.69    3.01
  -4   7  14    6.70    3.40
   4  -8 -14   -1.61    2.33
   4  -8 -14   -0.81    2.98
   4   8 -14   -0.30    2.20
   4  -8  10    4.77    3.22
   4   8  10   -0.06    2.56
  -4  -8 -10    3.68    2.72
  -4   8 -10    0.47    2.60
  -4  -8  14    2.71    3.03
  -4   8  14    1.35    2.73
   4   0 -15    1.58    2.09
   4   0  11    1.20    2.19
  -4   0 -11    0.23    1.67
  -4   0  15   -0.57    1.61
   4  -1 -15    1.37    2.14
   4   1 -15    1.97    2.02
   4  -1  11    3.47    2.43
   4   1  11    2.53    2.36
   4   1  11    1.77    2.08
  -4  -1 -11   -1.24    1.20
  -4  -1 -11    2.65    2.13
  -4   1 -11    1.10    2.08
  -4  -1  15    0.80    1.49
  -4   1  15   -0.41    1.51
   4  -2 -15   35.12    6.28
   4   2 -15   45.87    6.74
   4  -2  11    1.26    1.90
   4   2  11    0.89    2.23
  -4  -2 -11    0.55    1.59
  -4   2 -11    1.63    2.01
  -4   2  15   35.68    6.21
   4  -3 -15    4.90    3.14
   4   3 -15    3.14    2.05
   4   3 -15    7.61    2.83
   4  -3  11   -0.04    2.27
   4   3  11    0.77    2.19
  -4  -3 -11    0.56    1.62
  -4   3 -11   -0.72    1.57
  -4  -3  15    2.94    2.36
  -4   3  15    4.97    2.96
   4  -4 -15    0.14    1.92
   4   4 -15    0.91    1.78
   4  -4  11    7.55    3.36
   4   4  11    5.27    3.05
  -4  -4 -11    4.30    2.47
  -4   4 -11    6.21    3.03
  -4  -4  15   -0.27    1.46
  -4  -4  15    1.88    2.24
  -4   4  15    0.26    2.34
   4  -5 -15    2.05    2.67
   4   5 -15    4.62    2.85
   4  -5  11    0.24    2.31
   4   5  11    0.48    2.18
  -4  -5 -11    0.37    1.65
  -4   5 -11    0.02    1.60
  -4  -5  15   -0.34    1.64
  -4  -5  15    1.70    2.08
  -4   5  15    3.27    2.87
  -4   5  15    1.81    2.35
   4  -6 -15   -0.65    2.47
   4   6 -15    1.85    2.37
   4  -6  11    2.02    2.96
   4   6  11    7.40    3.68
  -4  -6 -11    3.52    2.76
  -4   6 -11    3.16    2.59
  -4  -6  15    0.12    2.00
  -4  -6  15   -0.33    2.33
  -4   6  15    0.02    2.66
  -4   6  15    2.49    2.23
   4  -7 -15    0.78    3.09
   4   7 -15    0.48    2.17
   4  -7  11    0.81    3.37
   4   7  11    3.08    3.26
  -4  -7 -11    2.68    2.76
  -4   7 -11    1.11    2.34
  -4  -7  15    2.19    2.71
  -4   7  15   -1.13    2.91
  -4   7  15   -1.79    2.06
   4  -8 -15    1.03    2.92
   4  -8 -15   -0.66    3.29
  -4  -8  15   -0.84    2.88
  -4   8  15    2.07    3.10
   4   0 -16   26.62    5.69
   4   0  12   37.98    6.08
  -4   0 -12   30.11    5.42
  -4   0  16   17.93    4.77
   4  -1 -16   16.32    4.67
   4   1 -16   19.64    4.95
   4  -1  12    1.27    2.29
   4   1  12    1.38    2.18
  -4  -1 -12    1.27    1.57
  -4  -1 -12    2.41    2.19
  -4   1 -12    3.30    2.46
  -4  -1  16   17.43    4.55
  -4   1  16   15.06    4.23
   4  -2 -16   42.45    7.03
   4   2 -16   42.96    7.01
   4  -2  12   23.80    5.29
   4   2  12   30.10    5.43
  -4  -2 -12   21.80    4.88
  -4   2 -12   13.19    4.15
  -4  -2  16   28.63    5.80
   4  -3 -16    1.25    2.23
   4   3 -16   -0.38    1.56
   4   3 -16   -0.20    1.71
   4  -3  12    2.91    2.55
   4   3  12    1.12    2.42
  -4  -3 -12    3.66    2.33
  -4   3 -12    3.16    2.54
  -4  -3  16    0.60    1.68
  -4   3  16   -1.19    2.07
   4  -4 -16   14.15    4.70
   4   4 -16    9.69    3.68
   4   4 -16   14.50    4.23
   4  -4  12    1.66    2.50
   4   4  12    1.95    2.70
  -4  -4 -12    1.25    1.79
  -4   4 -12    0.28    1.79
  -4  -4  16   14.59    4.33
  -4   4  16   12.95    4.73
   4  -5 -16    4.24    3.20
   4   5 -16    3.79    2.89
   4  -5  12   -0.38    2.69
   4   5  12    2.09    2.76
  -4  -5 -12    1.59    2.08
  -4   5 -12   -0.94    1.89
  -4  -5  16    4.33    2.59
  -4  -5  16    0.59    2.27
  -4   5  16    0.71    2.29
   4  -6 -16   -0.09    2.64
   4   6 -16   -1.24    2.16
   4  -6  12    6.38    4.01
   4   6  12    6.62    3.83
  -4  -6 -12    7.23    3.68
  -4   6 -12    4.75    3.27
  -4  -6  16   -1.77    2.19
  -4  -6  16    1.62    2.56
  -4   6  16    0.34    2.91
  -4   6  16   -0.07    2.35
   4  -7 -16    0.56    3.51
   4   7 -16    2.01    2.76
   4   7  12    0.80    3.04
  -4  -7 -12    1.00    2.73
  -4  -7  16    0.41    2.80
  -4   7  16    1.64    3.69
  -4   7  16    0.80    2.95
   4   0 -17    1.17    2.07
   4   0  13    1.57    2.36
  -4   0 -13   -1.39    1.73
  -4   0  17    1.89    2.23
   4  -1 -17   10.72    4.23
   4   1 -17   17.20    4.80
   4  -1  13    1.28    2.44
   4   1  13    1.38    2.46
  -4   1 -13    0.87    2.30
  -4  -1  17   12.99    4.01
  -4   1  17    7.76    3.43
   4  -2 -17   19.73    5.26
   4   2 -17   11.21    4.06
   4  -2  13    1.97    2.86
  -4  -2 -13    1.65    2.11
  -4   2 -13    3.01    2.52
  -4  -2  17   15.53    4.72
  -4   2  17   10.52    4.21
   4  -3 -17    0.48    2.53
   4   3 -17    1.99    2.64
   4  -3  13    2.90    2.78
   4   3  13    2.54    3.05
  -4  -3 -13    1.17    1.83
  -4   3 -13    1.88    2.49
  -4  -3  17    1.03    2.40
  -4   3  17   -0.22    2.55
   4  -4 -17    5.12    3.58
   4   4 -17    5.09    3.04
   4   4 -17    5.30    3.20
   4  -4  13    7.66    4.01
   4   4  13   15.55    4.82
  -4  -4 -13    8.87    3.81
  -4   4 -13    9.20    3.82
  -4  -4  17    4.45    2.85
  -4   4  17    1.70    3.13
   4  -5 -17    3.40    3.51
   4   5 -17   -1.52    2.03
   4   5 -17    2.20    2.55
   4  -5  13   -1.50    2.60
   4   5  13    1.31    2.88
  -4  -5 -13    0.34    2.07
  -4   5 -13   -0.35    2.20
  -4  -5  17    2.42    2.60
  -4   5  17    0.97    3.13
   4  -6 -17    3.18    3.62
   4   6 -17    2.09    3.19
   4   6  13   11.67    4.61
  -4  -6 -13    5.03    3.56
  -4   6 -13    3.76    3.18
  -4  -6  17    2.84    3.38
  -4  -6  17    0.38    3.12
  -4   6  17    0.10    3.45
   4   0 -18    1.32    2.29
   4   0  14    2.50    2.88
  -4   0  18    1.21    2.28
   4  -1 -18    2.02    3.01
   4   1 -18    2.68    2.80
   4  -1  14   -0.04    2.95
  -4   1 -14    1.54    2.47
  -4  -1  18    3.50    2.62
  -4   1  18    3.01    2.61
   4  -2 -18    0.73    2.56
   4   2 -18    1.74    2.43
   4  -2  14    0.82    3.06
  -4   2 -14   -1.24    2.36
  -4  -2  18    0.24    2.42
  -4   2  18    0.04    2.54
   4  -3 -18    1.66    3.02
   4   3 -18    0.46    2.32
   4  -3  14    2.20    3.09
  -4  -3 -14    3.66    2.79
  -4   3 -14    0.12    2.62
  -4  -3  18    3.46    2.98
  -4   3  18   -0.26    2.91
   4  -4 -18    1.82    3.62
   4   4 -18    1.29    2.89
   4  -4  14    1.50    3.34
  -4  -4 -14    1.77    2.75
  -4   4 -14    1.08    2.21
  -4  -4  18   -0.43    2.59
  -4   4  18    0.43    3.18
   4   5 -18   -0.30    2.50
   4   5 -18   -0.19    2.63
   4   5  14    1.80    3.19
  -4  -5 -14    0.69    2.90
  -4   5 -14    2.24    2.81
  -4  -5  18    3.14    3.30
   4   0 -19    0.55    2.79
   4   0  15    1.32    3.20
  -4   0  19   -0.49    2.51
   4  -1 -19    1.75    2.80
   4   1 -19    2.39    2.84
   4  -1  15   -1.37    3.20
  -4  -1  19    0.30    2.71
  -4   1  19    0.01    2.80
   4  -2 -19    1.95    3.40
   4   2 -19    4.47    3.46
   4  -2  15    0.54    3.41
  -4   2 -15    0.39    2.57
  -4  -2  19    4.39    3.24
  -4   2  19    5.81    4.03
   4  -3  15    1.69    3.88
  -4  -3 -15    2.77    2.77
  -4   3 -15    0.36    3.02
  -4  -3  19    0.30    2.90
  -4  -4 -15    6.35    3.92
  -4   4 -15    4.12    3.51
   4  -1  16   -0.51    3.67
   5   0  -3    0.02    0.53
   5   0  -2   12.65    1.98
   5   0  -2   12.82    2.55
  -5   0   2   11.05    1.74
  -5   0   2   12.26    2.62
  -5   0   3    0.78    0.80
  -5   0   3    0.66    0.81
  -5   0   3    0.46    0.74
   5  -1  -3   40.64    3.40
   5   1  -3   37.19    2.69
   5   1  -3   35.75    3.47
   5  -1  -2   27.87    2.86
   5   1  -2   27.44    2.22
   5   1  -2   26.33    3.13
  -5  -1   2   24.02    2.56
  -5  -1   2   24.52    3.03
  -5   1   2   27.74    2.03
  -5   1   2   24.27    2.89
  -5   1   2   22.26    3.24
  -5  -1   3   34.18    3.06
  -5  -1   3   31.05    3.31
  -5   1   3   37.40    2.61
  -5   1   3   34.18    3.30
  -5   1   3   37.42    3.69
   5  -2  -3    0.92    0.88
   5  -2  -3    1.42    0.79
   5   2  -3    0.20    0.54
   5   2  -3    0.65    1.05
   5  -2  -2  197.71    8.09
   5  -2  -2  239.97    4.98
   5   2  -2  202.68    4.90
   5   2  -2  226.76    8.85
  -5  -2   2  186.46    7.51
  -5  -2   2  175.28    8.08
  -5   2   2  189.71    7.87
  -5   2   2  168.46    7.91
  -5  -2   3    0.04    0.72
  -5  -2   3    0.91    0.93
  -5   2   3    0.48    0.78
  -5   2   3    1.74    1.18
   5  -3  -3    1.10    0.89
   5  -3  -3    1.24    0.84
   5   3  -3    0.40    0.96
   5  -3  -2    1.48    1.07
   5   3  -2   -0.18    0.89
  -5  -3   2    0.14    0.83
  -5  -3   2    0.67    1.01
  -5   3   2    0.05    0.80
  -5   3   2   -0.22    0.77
  -5  -3   3    1.09    0.98
  -5  -3   3    1.72    1.26
  -5   3   3    0.41    0.83
  -5   3   3    1.39    1.25
   5  -4  -3    4.11    1.86
   5   4  -3    5.58    2.03
   5  -4  -2   31.76    3.78
   5   4  -2   44.91    4.32
  -5  -4   2   29.76    4.09
  -5  -4   2   33.13    3.92
  -5   4   2    0.05    0.77
  -5   4   2   24.52    3.89
  -5  -4   3    3.84    1.70
  -5  -4   3    4.46    1.99
  -5   4   3    2.46    1.36
  -5   4   3    2.97    1.97
   5  -5  -3    0.81    1.19
   5   5  -3    2.52    1.39
   5   5  -3    2.21    1.55
   5  -5  -2    1.66    1.36
   5   5  -2    1.17    1.37
  -5  -5   2    0.40    0.94
  -5  -5   2   -0.41    1.12
  -5   5   2    0.14    0.99
  -5   5   2    0.53    1.18
  -5  -5   3    2.74    1.50
  -5   5   3    2.96    1.48
  -5   5   3    3.02    1.87
   5  -6  -3   -0.48    0.92
   5   6  -3    1.19    1.40
   5   6  -3    1.52    1.63
   5  -6  -2   19.03    3.84
   5   6  -2   24.04    4.30
   5   6  -2   28.84    4.43
  -5  -6   2   19.77    4.05
  -5   6   2   19.16    3.46
  -5   6   2   26.27    4.59
  -5  -6   3    1.28    1.31
  -5   6   3   -0.15    1.04
  -5   6   3    1.52    1.83
   5  -7  -3    4.60    2.35
   5   7  -3    3.47    2.24
   5   7  -3    2.38    2.05
   5  -7  -2   -0.06    1.23
   5   7  -2    0.44    1.33
   5   7  -2   -0.27    1.48
  -5  -7   2   -0.53    1.13
  -5   7   2    0.06    1.36
  -5   7   2   -0.33    1.45
  -5  -7   3    1.16    1.39
  -5   7   3    3.34    2.23
   5  -8  -3    5.15    2.75
   5   8  -3    9.72    3.39
   5   8  -3    7.57    2.94
   5  -8  -2    9.62    3.35
   5   8  -2   10.86    3.26
   5   8  -2   15.99    4.11
  -5  -8   2    7.59    3.09
  -5   8   2   10.05    3.51
  -5  -8   3    4.06    2.59
  -5   8   3    5.89    2.94
   5  -9  -3    2.17    1.84
   5   9  -3    1.09    2.08
   5  -9  -2    4.03    2.17
   5   9  -2    1.06    2.08
   5   9  -2    2.57    2.44
  -5  -9   2    0.58    1.78
  -5   9   2    2.44    2.61
  -5  -9   3    2.56    2.41
  -5   9   3   -0.51    1.87
   5 -10  -3    1.93    2.23
   5  10  -3   -0.07    2.22
   5 -10  -2   -1.07    2.06
   5  10  -2    5.58    2.74
  -5 -10   2    3.00    2.65
  -5  10   2   -0.27    2.24
  -5 -10   3    1.12    2.33
  -5  10   3   -1.02    2.37
   5 -11  -3    2.99    3.33
   5  11  -3    6.80    3.55
   5 -11  -2   -2.30    2.67
  -5 -11   2    0.72    2.85
  -5  11   2    0.44    2.96
  -5 -11   3    3.22    3.48
  -5  11   3    5.49    3.85
   5   0  -4   70.59    4.25
   5   0  -1    0.11    0.57
   5   0  -1   -0.07    0.78
  -5   0   1    0.34    0.57
  -5   0   1    0.14    0.78
  -5   0   4   66.00    4.03
  -5   0   4   70.55    4.74
  -5   0   4   60.12    4.41
   5  -1  -4    4.49    1.51
   5   1  -4    4.98    1.65
   5  -1  -1    0.08    0.69
   5   1  -1   -0.08    0.51
   5   1  -1    0.45    0.91
  -5  -1   1    0.03    0.68
  -5  -1   1    0.35    0.86
  -5   1   1    0.23    0.46
  -5   1   1    1.05    0.86
  -5   1   1    0.44    0.93
  -5  -1   4    6.36    1.56
  -5  -1   4    0.37    0.65
  -5  -1   4    7.74    2.11
  -5   1   4    5.46    1.44
  -5   1   4    4.86    1.65
  -5   1   4    5.59    1.81
   5  -2  -4   32.87    3.43
   5  -2  -4   36.02    2.68
   5   2  -4   37.67    3.52
   5  -2  -1   11.05    2.42
   5   2  -1   12.52    1.31
   5   2  -1   10.73    2.46
  -5  -2   1   -0.06    0.61
  -5  -2   1    9.16    2.34
  -5   2   1    6.99    2.03
  -5   2   1    9.94    2.43
  -5  -2   4   33.96    2.52
  -5  -2   4   30.40    3.24
  -5  -2   4   34.97    3.67
  -5   2   4   19.26    2.70
  -5   2   4   29.32    3.37
   5  -3  -4    5.02    1.82
   5  -3  -4    5.16    1.33
   5   3  -4    6.05    1.78
   5  -3  -1   45.87    4.27
   5   3  -1   55.06    4.64
  -5  -3   1   46.17    4.17
  -5  -3   1   52.06    4.68
  -5   3   1   47.43    4.23
  -5   3   1   39.11    4.05
  -5  -3   4    4.41    1.07
  -5  -3   4    3.38    1.74
  -5  -3   4    5.23    1.88
  -5   3   4    4.36    1.54
  -5   3   4    4.51    1.82
   5  -4  -4   43.29    4.50
   5  -4  -4   50.33    3.29
   5   4  -4   65.42    4.84
   5  -4  -1   19.70    3.60
   5   4  -1   31.54    3.75
  -5  -4   1   22.27    3.65
  -5  -4   1   24.65    4.01
  -5   4   1   17.65    3.14
  -5   4   1   19.17    3.49
  -5  -4   4   46.80    4.68
  -5  -4   4   59.69    5.30
  -5   4   4   44.80    3.78
  -5   4   4   49.65    4.88
   5  -5  -4    8.58    2.75
   5   5  -4   10.13    2.86
   5   5  -4   11.87    2.71
   5  -5  -1    0.52    1.12
   5   5  -1    0.22    1.32
  -5  -5   1    0.62    1.09
  -5  -5   1   -0.83    0.90
  -5   5   1    0.52    1.05
  -5   5   1   -0.81    1.24
  -5  -5   4    7.29    2.43
  -5   5   4   10.06    2.29
  -5   5   4    6.93    2.52
   5  -6  -4    2.16    1.76
   5   6  -4   -0.04    1.23
   5   6  -4    2.72    1.82
   5  -6  -1    7.70    2.74
   5   6  -1    9.34    2.66
   5   6  -1    8.31    2.79
  -5  -6   1    6.46    2.53
  -5   6   1   -0.18    0.94
  -5   6   1    5.37    2.50
  -5  -6   4    2.69    1.73
  -5   6   4    1.58    1.70
   5  -7  -4    2.59    1.88
   5   7  -4   -0.49    1.38
   5   7  -4    0.43    1.75
   5  -7  -1   13.86    3.70
   5   7  -1   14.04    3.56
   5   7  -1   19.71    4.28
  -5  -7   1    8.11    2.92
  -5   7   1   13.60    3.26
  -5   7   1   11.69    3.57
  -5  -7   4    0.09    1.16
  -5   7   4    0.51    1.51
   5  -8  -4    7.45    3.00
   5   8  -4    8.89    3.15
   5  -8  -1    0.35    1.60
   5   8  -1    0.60    1.44
   5   8  -1   -1.09    1.79
  -5  -8   1    1.03    1.43
  -5   8   1    0.24    1.84
  -5  -8   4    8.36    3.49
  -5   8   4    9.66    3.69
   5  -9  -4    2.07    2.07
   5   9  -4    1.68    2.11
   5  -9  -1    0.03    1.77
   5   9  -1    1.04    1.73
   5   9  -1    1.36    2.21
  -5  -9   1    0.44    1.77
  -5   9   1   -0.95    1.99
  -5  -9   4    2.22    2.35
  -5   9   4    2.98    2.53
   5 -10  -4    1.96    2.37
   5  10  -4    0.44    2.26
   5 -10  -1    2.08    2.70
   5  10  -1    6.67    3.27
   5  10  -1    3.23    2.97
  -5 -10   1    2.62    2.99
  -5  10   1    5.66    3.67
  -5 -10   4    1.33    2.63
  -5  10   4    0.64    2.37
   5 -11  -4    4.78    3.54
   5  11  -4    1.94    3.21
   5 -11  -1   -0.51    2.64
  -5  11   1   -0.50    2.82
  -5 -11   4    2.20    3.36
  -5  11   4    2.58    3.46
   5   0   0    3.81    1.19
   5   0   0    1.88    1.26
  -5   0   0    1.99    0.96
  -5   0   0    3.95    1.61
  -5   0   5    0.03    0.54
  -5   0   5   -0.05    0.73
  -5   0   5    0.27    0.76
  -5   0   5   -0.20    0.67
   5   1  -5    8.65    2.10
   5  -1   0   62.35    4.23
   5   1   0   72.06    3.54
   5   1   0   64.12    4.94
  -5  -1   0   56.71    3.73
  -5  -1   0   53.43    4.47
  -5   1   0   58.73    2.51
  -5   1   0   51.34    4.37
  -5  -1   5   10.45    1.99
  -5  -1   5    8.84    2.15
  -5  -1   5   10.86    2.39
  -5   1   5   10.07    1.97
  -5   1   5   -0.11    0.61
  -5   1   5    8.48    2.07
   5  -2  -5   20.83    3.27
   5  -2  -5   18.58    2.23
   5   2  -5   19.89    2.80
   5  -2   0    1.51    0.98
   5   2   0    1.17    0.72
   5   2   0    1.94    1.27
  -5  -2   0    0.02    0.72
  -5  -2   0    1.86    1.25
  -5   2   0    0.48    0.80
  -5   2   0    0.43    1.07
  -5  -2   5   17.31    2.06
  -5  -2   5   17.46    2.98
  -5  -2   5   20.39    3.35
  -5   2   5   19.08    2.72
  -5   2   5   12.80    2.67
   5  -3  -5    1.84    1.17
   5  -3  -5    0.90    0.91
   5   3  -5    0.74    0.83
   5  -3   0   19.70    3.34
   5   3   0   25.45    3.76
  -5  -3   0   19.89    3.19
  -5  -3   0   20.83    3.55
  -5   3   0   16.83    3.18
  -5   3   0   15.17    3.01
  -5  -3   5   -0.20    0.62
  -5  -3   5    0.34    0.97
  -5  -3   5    0.45    1.08
  -5   3   5    0.47    0.85
  -5   3   5   -0.34    0.85
   5  -4  -5   52.41    5.00
   5  -4  -5   66.13    4.15
   5   4  -5   67.17    5.69
   5   4  -5   69.52    4.89
   5  -4   0   14.29    3.23
   5   4   0   16.61    3.44
  -5  -4   0    7.70    2.43
  -5  -4   0   10.89    2.87
  -5   4   0   12.91    2.98
  -5   4   0   13.01    3.03
  -5  -4   5   47.81    4.72
  -5   4   5   48.81    3.74
  -5   4   5   54.06    5.15
   5  -5  -5   26.70    4.53
   5   5  -5   23.80    4.21
   5   5  -5   30.66    3.48
   5  -5   0    5.97    2.23
   5   5   0    8.73    2.80
  -5  -5   0    6.18    2.26
  -5  -5   0    5.18    2.30
  -5   5   0    5.97    2.19
  -5   5   0    4.91    2.06
  -5  -5   5   21.05    4.02
  -5   5   5   23.78    4.20
   5  -6  -5   59.64    5.91
   5   6  -5   79.36    6.88
   5   6  -5   80.88    5.90
   5  -6   0   12.96    3.51
   5   6   0   15.56    3.72
  -5  -6   0   11.63    3.18
  -5  -6   0   15.12    3.54
  -5   6   0   10.98    2.98
  -5   6   0    8.75    2.93
  -5  -6   5   51.47    5.50
  -5   6   5   60.95    6.13
   5  -7  -5    5.53    2.37
   5   7  -5   11.25    3.40
   5  -7   0    5.01    2.43
   5   7   0    5.87    2.21
   5   7   0    5.91    2.73
  -5  -7   0    5.98    2.53
  -5   7   0    3.60    2.35
  -5  -7   5    5.43    2.77
  -5   7   5    9.89    3.44
   5  -8  -5   14.30    3.94
   5   8  -5   20.10    4.69
   5  -8   0    1.22    1.53
   5   8   0   -1.32    1.20
   5   8   0    0.11    1.78
  -5  -8   0   -0.86    1.17
  -5   8   0    1.10    1.48
  -5   8   0    0.64    1.98
  -5  -8   5   13.96    4.12
  -5   8   5   14.32    4.33
   5  -9  -5   -0.32    1.51
   5   9  -5   -0.33    1.79
   5  -9   0    2.55    2.17
   5   9   0    2.71    2.10
   5   9   0    3.69    2.64
  -5  -9   0    4.24    2.67
  -5   9   0    3.43    2.80
  -5  -9   5   -0.58    1.88
  -5   9   5    1.71    2.40
   5 -10  -5    0.45    2.22
   5  10  -5    0.57    2.15
   5 -10   0    2.67    2.63
   5  10   0    1.72    2.65
  -5 -10   0   -0.46    2.46
  -5  10   0    0.79    2.59
  -5 -10   5    0.41    2.54
  -5  10   5    5.80    3.46
   5 -11  -5    0.41    2.83
   5  11  -5    1.29    2.54
   5 -11   0    5.01    3.67
  -5 -11   5    2.57    3.33
  -5  11   5    0.78    3.15
   5   0   1    0.69    0.80
   5   0   1    0.73    0.98
  -5   0  -1    0.23    0.67
  -5   0  -1   -0.45    0.65
  -5   0   6    2.61    1.24
  -5   0   6    2.15    1.17
  -5   0   6    3.15    1.37
  -5   0   6    2.60    1.26
   5  -1   1    0.40    0.80
   5  -1   1    0.26    0.90
   5   1   1    0.18    0.62
   5   1   1   -0.54    0.87
  -5  -1  -1   -0.55    0.69
  -5  -1  -1   -0.20    0.64
  -5   1  -1    0.17    0.45
  -5   1  -1    0.52    0.97
  -5  -1   6    1.91    1.15
  -5  -1   6    1.18    1.08
  -5  -1   6    0.55    0.99
  -5   1   6    0.45    0.88
  -5   1   6    0.51    0.89
  -5   1   6    1.18    0.93
  -5   1   6    0.66    0.91
   5  -2  -6   78.01    4.69
   5   2  -6   68.97    4.45
   5  -2   1    8.49    2.18
   5   2   1    6.16    1.16
   5   2   1    6.94    2.13
  -5  -2  -1    5.87    1.84
  -5  -2  -1    5.23    1.91
  -5   2  -1    4.42    1.87
  -5   2  -1    6.66    2.10
  -5  -2   6   63.26    4.09
  -5  -2   6   65.94    5.01
  -5  -2   6   89.82    5.91
  -5   2   6   62.87    4.95
  -5   2   6   65.01    4.16
  -5   2   6   71.22    5.27
   5  -3  -6   44.46    4.40
   5  -3  -6   54.81    4.04
   5   3  -6   54.19    4.91
   5   3  -6   53.49    4.03
   5  -3   1   86.96    5.96
   5   3   1   99.31    6.59
  -5  -3  -1   69.15    5.14
  -5  -3  -1   73.31    5.57
  -5   3  -1   68.24    5.39
  -5   3  -1   66.62    5.32
  -5  -3   6   45.65    3.41
  -5  -3   6   33.47    3.91
  -5   3   6   42.04    3.30
  -5   3   6   46.40    4.58
   5  -4  -6    2.32    1.46
   5  -4  -6    1.21    1.24
   5   4  -6    2.83    1.80
   5   4  -6    2.60    1.39
   5  -4   1    5.85    2.08
   5   4   1    8.18    2.66
  -5  -4  -1    5.40    1.99
  -5  -4  -1    5.83    2.16
  -5   4  -1    4.95    2.00
  -5   4  -1    2.26    1.60
  -5  -4   6    1.20    1.26
  -5   4   6    1.18    1.36
   5  -5  -6   14.67    3.51
   5  -5  -6   16.53    2.85
   5   5  -6   21.65    4.19
   5   5  -6   24.18    3.28
   5  -5   1    8.10    2.72
   5   5   1    9.20    3.04
  -5  -5  -1    8.75    2.62
  -5  -5  -1    7.91    2.52
  -5   5  -1    7.33    2.45
  -5   5  -1    7.89    2.75
  -5  -5   6   12.67    3.23
  -5   5   6   13.93    3.50
   5  -6  -6   14.69    3.66
   5   6  -6   23.55    4.43
   5  -6   1    2.38    1.84
   5   6   1    4.49    2.34
  -5  -6  -1    3.23    1.83
  -5  -6  -1    4.71    2.17
  -5   6  -1    3.45    1.87
  -5   6  -1    1.45    1.62
  -5  -6   6   15.66    3.87
  -5   6   6   15.95    3.92
   5  -7  -6   30.88    5.50
   5   7  -6   26.52    5.02
   5  -7   1   21.82    4.71
   5   7   1   29.02    4.77
   5   7   1   29.38    5.36
  -5  -7  -1   20.24    4.47
  -5   7  -1   22.36    4.33
  -5   7  -1   21.55    4.45
  -5  -7   6   21.25    4.77
  -5   7   6   28.30    5.29
   5  -8  -6   11.78    3.69
   5   8  -6    8.87    3.31
   5  -8   1    4.00    2.42
   5   8   1    3.46    2.06
   5   8   1    3.07    2.51
  -5  -8  -1    0.94    1.58
  -5   8  -1    1.49    1.77
  -5   8  -1    2.11    2.34
  -5  -8   6    7.25    2.96
  -5   8   6    9.33    3.79
   5  -9  -6    1.61    1.96
   5   9  -6    0.30    1.93
   5  -9   1    1.75    2.07
   5   9   1    5.94    3.13
  -5  -9  -1    0.26    1.61
  -5   9  -1   -0.83    2.10
  -5  -9   6    2.65    2.61
  -5   9   6    0.62    2.37
   5 -10  -6    2.01    2.69
   5  10  -6    0.37    2.36
   5 -10   1    3.64    3.08
   5  10   1    3.65    3.23
  -5 -10  -1    3.65    3.26
  -5 -10   6    1.46    2.58
  -5  10   6    2.01    2.52
   5 -11  -6   -0.84    2.68
   5  11  -6    2.28    3.36
   5  11   1   -1.24    2.70
   5   0   2   12.55    2.27
   5   0   2    7.13    2.26
  -5   0  -2    6.18    1.45
  -5   0  -2    7.99    2.19
  -5   0   7    0.09    0.64
  -5   0   7   -0.16    0.67
  -5   0   7    0.05    0.80
  -5   0   7   -0.15    0.70
   5  -1  -7    1.69    1.13
   5  -1   2   20.06    2.96
   5  -1   2   15.86    3.02
   5   1   2   24.64    2.48
   5   1   2   18.85    3.38
  -5  -1  -2   17.86    2.51
  -5  -1  -2   17.90    3.23
  -5   1  -2   18.13    1.60
  -5   1  -2   18.60    3.39
  -5  -1   7    0.26    0.78
  -5  -1   7    0.86    1.12
  -5  -1   7    1.54    1.12
  -5  -1   7    1.37    0.93
  -5   1   7    0.87    1.03
  -5   1   7    1.18    1.06
  -5   1   7    1.41    1.17
   5  -2  -7   14.51    2.69
   5   2  -7   16.16    3.06
   5   2  -7   13.46    2.33
   5  -2   2   12.05    2.63
   5   2   2   12.40    1.72
   5   2   2   12.60    2.92
  -5  -2  -2   11.06    2.34
  -5  -2  -2   12.85    2.87
  -5   2  -2   10.43    2.72
  -5  -2   7   16.42    2.67
  -5  -2   7   13.84    2.96
  -5   2   7   14.96    3.20
  -5   2   7   14.07    2.27
  -5   2   7   13.95    2.82
   5  -3  -7   27.27    3.13
   5   3  -7   30.41    4.36
   5   3  -7   26.88    2.88
   5  -3   2   53.11    4.85
   5   3   2   62.20    5.46
  -5  -3  -2   50.34    4.47
  -5  -3  -2   48.03    4.59
  -5   3  -2   41.43    4.40
  -5   3  -2   43.72    4.39
  -5  -3   7   25.21    2.83
  -5  -3   7   23.38    3.90
  -5   3   7   28.19    2.67
  -5   3   7   28.31    4.03
   5  -4  -7   25.47    4.22
   5  -4  -7   30.23    3.44
   5   4  -7   38.64    4.56
   5   4  -7   38.71    3.48
   5  -4   2   17.85    3.58
   5   4   2   30.05    4.68
  -5  -4  -2   17.51    3.44
  -5  -4  -2   18.02    3.60
  -5   4  -2   20.19    3.80
  -5   4  -2   16.81    3.48
  -5  -4   7   29.91    3.17
  -5  -4   7   25.27    4.27
  -5   4   7   23.66    4.02
   5  -5  -7  121.46    8.26
   5  -5  -7  129.93    7.00
   5   5  -7  171.50    9.82
   5  -5   2    5.77    2.46
   5   5   2   11.79    3.41
  -5  -5  -2    8.88    2.69
  -5  -5  -2   11.26    3.03
  -5   5  -2    9.15    2.83
  -5   5  -2    6.48    2.44
  -5  -5   7  104.49    7.64
  -5   5   7  110.61    7.85
   5  -6  -7    0.85    1.66
   5   6  -7    1.22    1.65
   5  -6   2   19.30    4.22
   5   6   2   23.71    4.79
  -5  -6  -2   18.15    3.98
  -5  -6  -2   18.33    3.79
  -5   6  -2   16.40    3.75
  -5   6  -2   21.02    4.16
  -5  -6   7    0.87    1.40
  -5   6   7    2.17    1.84
   5  -7  -7    0.28    1.51
   5   7  -7    3.32    2.46
   5  -7   2    6.82    2.85
   5   7   2    8.71    3.39
  -5  -7  -2    6.16    2.74
  -5   7  -2    5.43    2.43
  -5   7  -2    3.29    2.44
  -5  -7   7    1.85    2.03
  -5   7   7    4.43    2.56
   5  -8  -7    2.29    2.05
   5   8  -7    0.83    1.67
   5  -8   2    2.79    2.28
   5   8   2    2.65    1.82
   5   8   2    5.46    3.00
  -5  -8  -2    4.87    2.51
  -5   8  -2    4.09    2.30
  -5   8  -2    3.42    2.56
  -5  -8   7    0.26    1.70
  -5   8   7    0.95    2.27
   5  -9  -7    0.05    1.84
   5   9  -7   -0.04    1.85
   5  -9   2    2.13    2.46
   5   9   2    1.08    2.66
  -5  -9  -2    2.28    2.13
  -5   9  -2    2.52    2.29
  -5   9  -2    3.14    2.78
  -5  -9   7    0.81    1.94
  -5   9   7    0.81    2.22
   5 -10  -7    1.84    2.20
   5  10  -7    2.18    2.78
   5 -10   2   -0.52    2.25
   5  10   2    2.10    2.88
  -5 -10  -2    1.43    2.82
  -5 -10   7   -0.93    2.39
  -5  10   7   -0.49    2.29
   5 -11  -7    1.63    3.18
   5  11   2    0.05    3.15
   5   0  -8   40.85    3.71
   5   0   3   -0.07    0.84
   5   0   3    0.44    0.98
  -5   0  -3    0.52    0.76
  -5   0  -3    0.33    1.02
  -5   0   8   32.63    3.62
  -5   0   8   33.49    3.71
  -5   0   8   29.72    3.13
   5  -1  -8    2.21    1.37
   5   1  -8    1.53    1.19
   5  -1   3   13.55    2.71
   5  -1   3    8.49    2.45
   5   1   3   12.17    2.11
   5   1   3   10.00    2.66
  -5  -1  -3   10.44    2.16
  -5  -1  -3    6.79    2.13
  -5   1  -3    9.00    2.55
  -5  -1   8    0.95    0.94
  -5  -1   8    1.42    1.18
  -5  -1   8    2.19    1.16
  -5   1   8    1.95    1.29
  -5   1   8    0.69    0.97
  -5   1   8    1.13    0.91
   5  -2  -8   10.19    2.49
   5   2  -8   11.30    2.67
   5   2  -8    8.57    2.01
   5  -2   3    9.08    2.35
   5  -2   3    4.91    1.83
   5   2   3    9.26    2.57
  -5  -2  -3    9.75    2.34
  -5  -2  -3    7.42    2.40
  -5   2  -3    7.02    2.24
  -5  -2   8   10.40    2.40
  -5  -2   8   10.60    2.87
  -5   2   8    8.91    2.49
  -5   2   8   11.33    2.08
  -5   2   8    9.56    2.57
   5  -3  -8   17.20    3.12
   5   3  -8   25.59    4.18
   5   3  -8   19.53    2.60
   5  -3   3   21.81    3.79
   5   3   3   32.56    4.62
  -5  -3  -3   24.93    3.74
  -5  -3  -3   24.65    4.00
  -5   3  -3   28.60    4.39
  -5   3  -3   22.32    3.70
  -5  -3   8   17.92    2.94
  -5  -3   8   15.76    3.34
  -5   3   8   17.01    3.62
  -5   3   8   14.11    3.10
   5  -4  -8   -0.09    0.93
   5  -4  -8    0.94    1.24
   5   4  -8    0.07    1.35
   5  -4   3   -0.43    1.10
   5   4   3   -0.52    1.30
  -5  -4  -3    0.84    1.16
  -5  -4  -3    1.46    1.39
  -5   4  -3    0.14    0.96
  -5   4  -3   -0.02    1.19
  -5  -4   8    0.71    0.92
  -5  -4   8    0.49    1.01
  -5   4   8    0.93    1.21
   5  -5  -8    9.42    2.99
   5  -5  -8   14.15    3.07
   5   5  -8   15.36    3.71
   5  -5   3    5.04    2.38
   5   5   3    5.51    2.63
  -5  -5  -3    4.55    2.08
  -5  -5  -3    3.56    1.83
  -5   5  -3    4.99    2.26
  -5   5  -3    2.20    1.80
  -5  -5   8   10.29    3.09
  -5   5   8   14.35    3.63
   5  -6  -8    0.88    1.31
   5  -6  -8    2.59    1.89
   5   6  -8    1.96    2.06
   5  -6   3   38.76    5.95
   5   6   3   44.79    6.26
  -5  -6  -3   32.88    5.33
  -5  -6  -3   38.18    5.25
  -5   6  -3   35.29    5.32
  -5   6  -3   32.64    4.85
  -5  -6   8    2.24    1.84
  -5   6   8    2.25    1.99
   5  -7  -8   -0.93    1.30
   5   7  -8   -0.18    1.30
   5  -7   3    7.32    2.81
   5   7   3   11.38    3.79
  -5  -7  -3    5.19    2.64
  -5  -7  -3    7.87    3.02
  -5   7  -3    5.73    2.49
  -5   7  -3    7.60    3.06
  -5  -7   8   -0.16    1.73
  -5   7   8    1.29    1.69
   5  -8  -8   14.50    4.09
   5   8  -8   11.97    3.71
   5  -8   3   -1.05    1.58
   5   8   3    1.00    2.32
  -5  -8  -3    0.56    1.69
  -5   8  -3   -1.00    1.57
  -5   8  -3   -0.38    1.86
  -5  -8   8    8.33    3.48
  -5   8   8   10.03    3.67
   5  -9  -8   -1.67    1.43
   5   9  -8    4.15    2.76
   5  -9   3    1.89    2.19
   5   9   3    0.51    2.35
  -5  -9  -3    2.88    2.45
  -5   9  -3   -0.96    1.77
  -5  -9   8    1.08    2.32
  -5   9   8    0.75    2.36
   5 -10  -8   -0.38    2.47
   5  10  -8   -1.19    2.24
   5 -10   3    0.60    2.63
   5  10   3    0.03    2.50
  -5 -10  -3    0.29    2.14
  -5  10  -3    2.31    2.90
  -5 -10   8    0.23    2.77
  -5  10   8   -0.32    2.54
   5   0  -9   -1.20    0.80
   5   0   4  133.89    6.64
   5   0   4  114.33    7.10
  -5   0  -4  108.70    5.20
  -5   0  -4   82.13    6.14
  -5   0   9   -0.14    0.75
  -5   0   9   -0.39    0.87
  -5   0   9   -0.39    0.83
   5  -1  -9    4.54    1.87
   5  -1  -9    4.32    1.49
   5   1  -9    5.73    1.94
   5  -1   4   39.37    3.96
   5  -1   4   33.47    3.91
   5   1   4   42.28    3.52
   5   1   4   38.13    4.31
  -5  -1  -4   30.44    3.16
  -5  -1  -4   30.78    4.30
  -5   1  -4   30.51    4.30
  -5  -1   9    6.08    2.03
  -5  -1   9    4.03    1.85
  -5  -1   9    3.67    1.36
  -5   1   9    3.91    1.75
  -5   1   9    4.32    1.65
   5  -2  -9   65.64    5.33
   5   2  -9   82.55    5.97
   5   2  -9   67.70    4.19
   5  -2   4   11.44    2.73
   5  -2   4   12.19    2.92
   5   2   4   12.53    3.13
  -5  -2  -4   11.43    2.61
  -5  -2  -4    8.95    2.62
  -5   2  -4    8.30    2.54
  -5  -2   9    1.99    1.20
  -5  -2   9   58.28    5.27
  -5   2   9   55.09    5.23
  -5   2   9   60.79    5.06
   5  -3  -9    5.24    2.04
   5   3  -9    7.62    2.49
   5  -3   4    6.88    2.43
   5  -3   4    5.82    2.11
   5   3   4    6.43    2.43
  -5  -3  -4    7.41    2.33
  -5  -3  -4    6.39    2.35
  -5   3  -4    5.16    2.17
  -5  -3   9    7.31    2.19
  -5  -3   9    3.06    1.64
  -5   3   9    4.24    2.14
  -5   3   9    5.35    2.06
   5  -4  -9    5.78    2.16
   5   4  -9    8.34    2.85
   5  -4   4   -0.13    1.27
   5   4   4    0.05    1.29
  -5  -4  -4    0.62    1.25
  -5  -4  -4    0.35    1.13
  -5   4  -4   -0.43    0.96
  -5   4  -4   -0.17    1.32
  -5  -4   9    9.07    2.52
  -5  -4   9    7.00    2.52
  -5   4   9    7.85    2.83
  -5   4   9    8.27    2.66
   5  -5  -9    7.00    2.61
   5  -5  -9    7.94    2.60
   5   5  -9   11.21    3.30
   5  -5   4   17.37    4.19
   5   5   4   17.91    4.26
  -5  -5  -4   13.27    3.46
  -5  -5  -4   17.33    3.66
  -5   5  -4   13.46    3.59
  -5   5  -4   11.04    3.04
  -5  -5   9   10.87    3.26
  -5   5   9    9.64    3.18
   5  -6  -9    4.39    2.20
   5  -6  -9    4.88    2.29
   5   6  -9    9.14    3.21
   5  -6   4    2.36    1.94
   5   6   4    0.71    1.83
  -5  -6  -4    2.11    1.79
  -5  -6  -4    2.95    1.92
  -5   6  -4    2.86    2.03
  -5   6  -4   -0.20    1.59
  -5  -6   9    5.90    2.68
  -5   6   9    9.10    3.23
   5  -7  -9    2.06    2.03
   5   7  -9    3.79    2.54
   5  -7   4   10.01    3.77
   5   7   4   12.69    4.27
  -5  -7  -4   10.86    3.65
  -5   7  -4    5.60    2.80
  -5   7  -4   11.30    3.49
  -5  -7   9    1.69    1.83
  -5   7   9    2.30    1.96
   5  -8  -9    2.47    2.24
   5   8  -9    0.39    1.97
   5  -8   4    1.97    2.19
   5   8   4    4.24    2.88
  -5  -8  -4    2.14    2.06
  -5   8  -4    1.91    2.17
  -5  -8   9   -0.09    1.87
  -5   8   9    2.98    2.60
   5  -9  -9    5.38    2.98
   5   9  -9    1.82    2.49
   5  -9   4   -3.93    1.43
   5   9   4    0.56    2.31
  -5  -9  -4    1.66    2.23
  -5   9  -4    0.50    2.01
  -5  -9   9    5.13    3.11
  -5   9   9    0.93    2.29
   5 -10  -9    2.48    2.92
   5  10  -9   -1.88    2.14
   5 -10   4    0.41    2.53
   5  10   4   -1.05    2.68
  -5 -10  -4    3.15    2.36
  -5  10  -4    2.89    2.73
  -5 -10   9    0.61    2.76
  -5  10   9    2.58    3.17
   5   0 -10   13.61    3.21
   5   0 -10   17.83    3.00
   5   0   5    0.87    1.16
   5   0   5    1.37    1.25
  -5   0  -5    0.05    0.84
  -5   0  -5   -0.38    1.12
  -5   0  10   13.72    3.26
  -5   0  10   13.32    2.49
   5  -1 -10   23.59    3.93
   5  -1 -10   24.73    2.82
   5   1 -10   26.08    3.73
   5  -1   5    6.22    2.10
   5  -1   5    3.64    1.85
   5   1   5    6.75    1.93
   5   1   5    3.83    1.88
  -5  -1  -5    4.45    1.75
  -5  -1  -5    4.06    2.06
  -5   1  -5    3.26    1.88
  -5  -1  10   17.60    3.51
  -5  -1  10   13.26    3.10
  -5   1  10   16.53    3.65
  -5   1  10   21.93    3.24
   5  -2 -10    8.12    2.40
   5   2 -10   12.90    3.05
   5  -2   5    8.84    2.79
   5  -2   5    5.76    2.19
   5   2   5    8.99    2.76
  -5  -2  -5    6.59    2.23
  -5  -2  -5    5.88    2.12
  -5   2  -5    6.88    2.49
  -5  -2  10    6.16    2.24
  -5  -2  10    9.21    2.70
  -5   2  10    8.94    2.75
  -5   2  10    4.25    1.78
   5  -3 -10    6.77    2.42
   5   3 -10    6.62    2.38
   5  -3   5   80.82    6.62
   5  -3   5   55.90    5.16
   5   3   5   68.68    6.30
  -5  -3  -5   65.59    5.54
  -5  -3  -5   63.83    5.65
  -5   3  -5   63.95    6.10
  -5  -3  10   -0.39    0.90
  -5  -3  10    1.88    1.49
  -5   3  10    6.11    2.57
  -5   3  10    4.41    2.00
   5  -4 -10    2.01    1.64
   5   4 -10    0.92    1.61
   5  -4   5   35.80    5.34
   5  -4   5    2.35    1.56
   5   4   5   40.52    5.73
  -5  -4  -5   31.79    4.79
  -5  -4  -5   30.52    4.61
  -5   4  -5   24.14    4.50
  -5  -4  10    0.14    1.15
  -5  -4  10    0.05    1.03
  -5   4  10   -0.38    1.25
  -5   4  10    0.66    1.26
   5  -5 -10    4.82    2.44
   5   5 -10    4.96    2.47
   5  -5   5    1.88    1.95
   5   5   5    4.62    2.55
  -5  -5  -5    1.58    1.66
  -5  -5  -5    0.75    1.48
  -5   5  -5    1.35    1.57
  -5   5  -5    1.54    1.74
  -5  -5  10    3.38    2.02
  -5   5  10    2.81    1.75
   5  -6 -10    4.60    2.28
   5  -6 -10    6.33    2.68
   5   6 -10    8.19    3.02
   5  -6   5   -0.72    2.02
   5   6   5    0.42    2.17
  -5  -6  -5    1.18    1.72
  -5  -6  -5    3.68    2.23
  -5   6  -5    0.40    1.53
  -5   6  -5   -0.31    1.50
  -5  -6  10    7.70    3.31
  -5   6  10    9.41    3.32
   5  -7 -10    1.74    2.12
   5   7 -10    0.46    1.79
   5  -7   5   -1.33    1.69
   5   7   5    3.13    2.69
  -5  -7  -5    3.81    2.39
  -5   7  -5    0.28    1.46
  -5  -7  10    1.40    1.89
  -5   7  10    0.51    1.71
   5  -8 -10    3.93    2.60
   5   8 -10    3.88    2.65
   5  -8   5    4.23    2.88
   5   8   5    4.30    3.28
  -5  -8  -5    4.26    2.53
  -5   8  -5    3.89    2.66
  -5  -8  10    1.71    2.33
  -5   8  10    5.45    3.19
   5  -9 -10    1.87    2.63
   5   9 -10    2.81    2.50
   5  -9   5    0.07    2.14
   5   9   5   -0.41    2.43
  -5  -9  -5    0.21    1.81
  -5   9  -5    2.15    2.24
  -5  -9  10    1.06    2.59
  -5   9  10    2.62    2.51
   5 -10 -10    0.76    2.98
  -5  10  -5    2.58    2.89
  -5 -10  10    3.16    3.35
   5   0 -11   -0.59    1.05
   5   0 -11    0.21    1.19
   5   0   6   99.28    6.34
   5   0   6   91.68    6.71
  -5   0  -6   60.44    5.69
  -5   0  11    0.30    1.11
   5  -1 -11   16.12    3.50
   5   1 -11   22.50    3.67
   5  -1   6    0.37    1.37
   5  -1   6    0.84    1.36
   5   1   6    1.63    1.41
   5   1   6    0.31    1.35
  -5  -1  -6    0.57    1.01
  -5  -1  -6    0.57    1.29
  -5   1  -6   -0.68    1.03
  -5  -1  11   14.25    3.47
  -5  -1  11   13.89    3.30
  -5   1  11   14.28    3.63
  -5   1  11   15.83    2.93
   5  -2 -11   -0.32    1.25
   5   2 -11   -0.44    1.09
   5  -2   6   23.01    4.31
   5  -2   6   22.27    3.86
   5   2   6   22.47    4.22
  -5  -2  -6   20.90    3.54
  -5  -2  -6   19.69    3.82
  -5   2  -6   20.20    4.21
  -5  -2  11    0.68    1.16
  -5  -2  11    0.15    1.01
  -5   2  11    0.60    1.30
  -5   2  11    0.07    1.02
   5  -3 -11    0.16    1.39
   5   3 -11   -0.31    1.29
   5  -3   6   76.99    6.77
   5  -3   6    1.27    1.34
   5   3   6   90.48    7.35
  -5  -3  -6   72.15    5.99
  -5  -3  -6   55.13    5.42
  -5   3  -6   64.99    6.30
  -5  -3  11    0.10    1.09
  -5  -3  11   -0.47    1.16
  -5   3  11   -0.10    1.13
  -5   3  11   -0.10    0.98
   5  -4 -11    2.08    1.74
   5   4 -11    1.61    1.83
   5  -4   6   73.55    6.93
   5  -4   6   53.51    5.19
   5   4   6   80.31    7.21
  -5  -4  -6   62.66    5.94
  -5  -4  -6   60.81    5.64
  -5   4  -6   61.73    6.39
  -5  -4  11    0.79    1.17
  -5  -4  11    2.37    1.67
  -5   4  11   -0.40    1.43
  -5   4  11    1.01    1.49
   5  -5 -11    2.09    2.11
   5   5 -11    4.91    2.31
   5  -5   6   18.97    4.67
   5  -5   6    8.46    2.79
   5   5   6   20.05    4.68
  -5  -5  -6   16.49    4.15
  -5  -5  -6   16.68    3.72
  -5   5  -6   16.45    4.28
  -5  -5  11    2.61    1.77
  -5  -5  11    2.33    1.87
  -5   5  11    1.75    2.12
  -5   5  11    3.03    2.11
   5  -6 -11    0.09    1.55
   5  -6 -11   -0.20    1.87
   5   6 -11    0.03    1.73
   5  -6   6   37.73    6.40
   5   6   6   48.75    6.93
  -5  -6  -6   38.07    6.08
  -5   6  -6   34.87    5.87
  -5  -6  11   -0.96    1.50
  -5   6  11    0.63    1.59
   5  -7 -11   -1.85    1.17
   5  -7 -11    0.32    2.11
   5   7 -11   -0.06    1.99
   5  -7   6   11.00    4.10
   5   7   6   11.93    3.97
  -5  -7  -6   15.03    4.50
  -5   7  -6   10.53    3.72
  -5  -7  11    0.81    2.12
  -5   7  11    0.94    2.03
   5  -8 -11    2.38    2.20
   5   8 -11   -0.87    2.00
   5  -8   6   -0.25    2.14
   5   8   6    1.28    2.41
  -5  -8  -6   -0.50    1.50
  -5   8  -6    1.26    1.98
  -5  -8  11    1.93    2.36
  -5   8  11    1.68    2.24
   5  -9 -11    2.87    3.10
   5   9 -11    1.08    2.64
   5  -9   6    1.84    2.80
   5   9   6    1.11    2.95
  -5  -9  -6    2.33    2.68
  -5   9  -6    0.52    2.26
  -5  -9  11    3.79    3.04
  -5   9  11    3.13    2.87
   5   0 -12   13.12    3.48
   5   0   7    1.19    1.47
   5   0   7   -0.31    1.27
  -5   0  -7   -0.70    1.12
  -5   0  12   11.47    3.41
   5  -1 -12   11.47    3.33
   5   1 -12   19.57    3.60
   5  -1   7   20.43    3.97
   5  -1   7   16.94    3.54
   5   1   7   20.79    3.62
   5   1   7   18.11    3.88
  -5  -1  -7   19.61    3.35
  -5  -1  -7   13.36    3.37
  -5   1  -7   13.49    3.47
  -5  -1  12   11.99    3.32
  -5   1  12   14.29    3.73
   5  -2 -12   11.24    3.20
   5   2 -12   14.24    3.38
   5  -2   7   67.09    6.10
   5   2   7   70.42    6.48
  -5  -2  -7   44.05    4.55
  -5  -2  -7   45.11    5.01
  -5   2  -7   47.34    5.44
  -5  -2  12   10.26    3.18
  -5  -2  12    9.84    3.02
  -5   2  12    7.92    3.14
  -5   2  12    7.99    2.55
   5  -3 -12   19.45    4.07
   5   3 -12   20.76    4.22
   5  -3   7    1.64    1.68
   5  -3   7    1.46    1.61
   5   3   7    2.24    2.04
  -5  -3  -7    2.51    1.72
  -5  -3  -7    1.55    1.66
  -5   3  -7    2.00    1.97
  -5  -3  12   21.73    4.30
  -5  -3  12   22.07    4.62
  -5   3  12   16.37    4.05
  -5   3  12   17.83    3.62
   5  -4 -12    6.43    2.90
   5   4 -12    9.22    3.02
   5  -4   7    0.69    1.70
   5   4   7   -0.80    1.59
  -5  -4  -7    1.39    1.52
  -5  -4  -7   -0.14    1.43
  -5   4  -7   -0.07    1.44
  -5  -4  12    6.07    2.41
  -5  -4  12    6.03    2.61
  -5   4  12    5.37    2.75
  -5   4  12    8.07    2.80
   5  -5 -12    7.33    2.96
   5   5 -12   11.68    3.68
   5  -5   7   -0.29    1.59
   5   5   7    1.31    1.90
  -5  -5  -7    0.85    1.42
  -5   5  -7    0.58    1.45
  -5  -5  12    0.53    1.37
  -5  -5  12    6.13    2.92
  -5   5  12    9.22    3.37
  -5   5  12    9.98    3.46
   5  -6 -12    9.68    3.49
   5   6 -12   12.24    3.80
   5  -6   7    0.66    2.41
   5   6   7    1.58    2.50
  -5  -6  -7    1.19    1.62
  -5   6  -7    1.12    1.73
  -5  -6  12    6.95    3.17
  -5   6  12    9.77    3.50
   5  -7 -12    1.97    1.95
   5  -7 -12   -2.19    2.10
   5   7 -12    0.67    2.13
   5  -7   7    2.34    2.87
   5   7   7   -1.07    2.09
  -5  -7  -7    1.22    1.94
  -5   7  -7    1.70    1.94
  -5  -7  12   -0.34    1.81
  -5   7  12    0.29    1.81
   5  -8 -12    1.68    2.02
   5   8 -12    2.95    2.58
   5  -8   7    0.12    2.42
   5   8   7    3.92    3.20
  -5  -8  -7    0.91    2.28
  -5   8  -7    0.95    2.26
  -5  -8  12    0.19    2.36
  -5   8  12    1.66    2.31
   5  -9 -12    1.88    3.09
   5   9 -12    9.41    4.46
   5  -9   7   -0.81    2.71
   5   9   7   -0.90    2.87
  -5  -9  -7   -0.98    2.23
  -5   9  -7   -0.19    2.14
  -5  -9  12    8.43    4.36
  -5   9  12    3.10    3.10
   5   0 -13    0.05    1.39
   5   0   8   13.71    3.43
   5   0   8   17.75    3.75
  -5   0  -8    9.73    3.20
  -5   0  13    1.42    1.64
   5  -1 -13   -0.11    1.39
   5   1 -13   -0.36    1.27
   5   1 -13    0.34    1.25
   5  -1   8    7.18    2.70
   5  -1   8    6.68    2.45
   5   1   8    9.15    2.87
   5   1   8    8.85    2.88
  -5  -1  -8    8.91    2.63
  -5  -1  -8    2.90    2.01
  -5   1  -8    6.33    2.63
  -5  -1  13    0.23    1.43
  -5   1  13    0.88    1.74
   5  -2 -13    0.30    1.62
   5   2 -13    0.42    1.41
   5  -2   8   23.66    4.67
   5  -2   8   17.09    3.55
   5   2   8   26.18    4.70
  -5  -2  -8    7.19    2.44
  -5  -2  -8   16.75    3.75
  -5   2  -8   16.91    4.14
  -5  -2  13    0.45    1.28
  -5  -2  13    1.19    1.37
  -5   2  13   -0.10    1.40
   5  -3 -13    8.32    3.10
   5   3 -13   13.12    3.59
   5  -3   8    0.87    1.80
   5   3   8    2.97    2.23
  -5  -3  -8    1.86    1.49
  -5  -3  -8    0.27    1.41
  -5   3  -8   -0.10    1.37
  -5  -3  13    6.84    2.59
  -5  -3  13    7.65    2.95
  -5   3  13    8.32    3.36
  -5   3  13   -1.06    1.05
   5  -4 -13    2.15    2.14
   5   4 -13    5.18    2.71
   5  -4   8    0.23    1.80
   5   4   8    1.81    2.31
  -5  -4  -8    1.55    1.81
  -5  -4  -8    1.71    1.76
  -5   4  -8    0.02    1.65
  -5  -4  13    4.10    2.29
  -5  -4  13    2.72    2.08
  -5   4  13    2.93    2.33
  -5   4  13    3.76    2.22
   5  -5 -13   12.50    3.83
   5   5 -13   10.02    3.59
   5  -5   8    0.99    2.02
   5   5   8   -0.60    1.82
  -5  -5  -8   -0.12    1.49
  -5   5  -8    0.04    1.33
  -5  -5  13   16.78    4.27
  -5  -5  13   12.82    3.98
  -5   5  13    6.77    3.19
  -5   5  13   10.28    3.59
   5  -6 -13   -0.42    1.94
   5   6 -13    1.71    2.13
   5  -6   8    3.41    2.90
   5   6   8    0.53    2.25
  -5  -6  -8    2.71    2.25
  -5   6  -8    2.97    2.27
  -5  -6  13   -0.13    1.92
  -5   6  13   -0.93    1.79
  -5   6  13   -1.18    1.85
   5  -7 -13    4.55    2.71
   5  -7 -13    3.96    3.12
   5   7 -13    6.89    3.38
   5  -7   8    4.70    3.45
   5   7   8    5.07    3.28
  -5  -7  -8    2.25    2.47
  -5   7  -8    3.06    2.80
  -5  -7  13    3.16    2.69
  -5   7  13    5.09    3.18
   5  -8 -13    1.44    2.24
   5   8 -13   -0.34    2.29
   5  -8   8    0.59    2.59
   5   8   8    1.99    2.81
  -5  -8  -8    0.78    2.70
  -5   8  -8   -0.32    1.84
  -5  -8  13   -2.69    2.17
  -5   8  13    1.65    2.42
   5   0 -14    4.12    2.50
   5   0   9   -0.22    1.58
   5   0   9    1.56    1.79
  -5   0  -9    0.84    1.65
  -5   0  14    2.85    2.12
   5  -1 -14    2.68    2.17
   5   1 -14    1.53    1.79
   5  -1   9    1.40    2.00
   5  -1   9    0.93    1.56
   5   1   9    1.22    1.83
  -5  -1  -9    1.39    1.62
  -5   1  -9   -0.13    1.31
  -5  -1  14    6.54    2.93
  -5   1  14    2.55    2.16
   5  -2 -14    1.43    2.01
   5   2 -14    1.08    1.80
   5   2 -14    0.50    1.58
   5  -2   9   -1.00    1.94
   5   2   9    0.14    1.87
  -5  -2  -9    0.10    1.05
  -5  -2  -9    1.16    1.65
  -5   2  -9    1.29    1.76
  -5  -2  14    1.35    1.64
  -5   2  14    3.13    2.30
   5  -3 -14    8.05    3.18
   5   3 -14   10.92    3.50
   5  -3   9    5.82    2.79
   5   3   9    7.86    3.26
  -5  -3  -9    7.98    2.88
  -5  -3  -9    3.81    2.14
  -5   3  -9    3.66    2.47
  -5  -3  14   11.21    3.53
  -5  -3  14    5.58    2.90
  -5   3  14    4.64    2.56
   5  -4 -14   -0.50    1.72
   5   4 -14    1.39    2.01
   5  -4   9   -0.78    1.70
   5   4   9    1.83    2.27
  -5  -4  -9    2.30    1.98
  -5   4  -9    1.26    1.87
  -5  -4  14    0.70    1.75
  -5  -4  14   -1.60    1.30
  -5   4  14    0.76    1.99
  -5   4  14   -0.18    1.57
   5  -5 -14    0.25    2.06
   5   5 -14    0.97    2.07
   5  -5   9    6.26    3.16
   5   5   9    0.97    2.22
  -5  -5  -9    3.18    2.41
  -5   5  -9    2.84    2.43
  -5  -5  14    3.13    2.32
  -5  -5  14    0.89    1.94
  -5   5  14    1.07    2.15
  -5   5  14    0.23    1.83
   5  -6 -14    3.03    2.57
   5   6 -14    1.68    2.27
   5  -6   9    3.24    2.93
   5   6   9    0.83    2.08
  -5  -6  -9    4.34    2.66
  -5   6  -9    1.33    2.19
  -5  -6  14    0.07    1.94
  -5   6  14    1.49    2.56
  -5   6  14    0.03    2.04
   5  -7 -14    1.50    2.71
   5  -7 -14    3.11    2.93
   5   7 -14    1.75    2.23
   5  -7   9    2.93    3.48
   5   7   9    2.90    3.04
  -5  -7  -9    1.18    2.63
  -5   7  -9    1.98    2.42
  -5  -7  14    1.84    2.67
  -5   7  14    0.37    2.45
   5  -8 -14    0.15    2.76
   5  -8 -14   -0.08    3.35
   5   8 -14    1.44    2.81
   5  -8   9    5.34    4.23
   5   8   9   -1.65    2.40
  -5  -8  -9    1.47    2.96
  -5   8  -9    4.87    3.22
  -5  -8  14   -0.13    2.68
  -5   8  14    0.92    2.60
   5   0 -15    1.26    1.95
   5   0  10   52.27    5.88
   5   0  10   36.44    5.43
  -5   0 -10   29.62    5.36
  -5   0  15    0.47    1.97
   5  -1 -15    3.84    2.49
   5   1 -15    3.40    2.43
   5  -1  10    2.88    2.38
   5   1  10   -0.26    1.86
  -5  -1 -10   -0.20    1.67
  -5   1 -10    0.65    1.78
  -5  -1  15    2.70    2.29
  -5   1  15    0.25    1.80
   5  -2 -15    1.14    2.09
   5   2 -15   -0.27    1.70
   5  -2  10    3.95    2.82
   5   2  10    2.65    2.29
  -5  -2 -10   -0.93    1.19
  -5  -2 -10    3.50    2.26
  -5   2 -10    2.33    2.23
  -5  -2  15    0.98    1.77
  -5   2  15    2.39    1.89
   5  -3 -15    9.99    3.64
   5   3 -15    7.95    2.92
   5  -3  10   11.74    4.11
   5   3  10    7.77    3.40
  -5  -3 -10    8.21    3.18
  -5   3 -10    7.23    3.33
  -5  -3  15    6.25    2.82
  -5  -3  15    7.67    3.05
  -5   3  15    6.67    2.84
   5  -4 -15   -0.15    2.02
   5   4 -15    3.27    2.35
   5  -4  10   10.50    3.81
   5   4  10   12.25    3.99
  -5  -4 -10   12.97    3.89
  -5   4 -10    6.43    3.29
  -5  -4  15    5.14    2.67
  -5  -4  15    2.44    2.35
  -5   4  15    2.23    2.52
   5  -5 -15   -0.84    2.16
   5   5 -15   -0.13    1.60
   5  -5  10    1.58    2.55
   5   5  10   -0.94    2.12
  -5  -5 -10   -3.04    1.44
  -5   5 -10   -0.36    1.76
  -5  -5  15    0.01    1.97
  -5  -5  15   -1.38    1.99
  -5   5  15   -0.44    2.23
  -5   5  15    0.06    1.82
   5  -6 -15    4.48    3.38
   5   6 -15    9.29    3.83
   5  -6  10   -0.30    2.34
   5   6  10   -2.09    2.40
  -5  -6 -10    1.01    2.20
  -5   6 -10   -0.52    1.89
  -5  -6  15    3.49    2.87
  -5   6  15    4.68    3.19
  -5   6  15    3.76    2.77
   5  -7 -15   -0.38    2.78
   5   7 -15   -0.22    2.39
   5  -7  10    3.36    3.42
   5   7  10    1.91    3.35
  -5  -7 -10    4.04    3.28
  -5   7 -10    3.88    3.03
  -5  -7  15    1.63    2.93
  -5   7  15    0.19    2.56
   5  -8 -15    2.43    3.94
   5   0 -16    4.54    2.72
   5   0  11    1.67    2.35
  -5   0 -11    0.66    1.94
  -5   0  16    2.85    2.41
   5  -1 -16    4.13    2.84
   5   1 -16    2.24    2.05
   5  -1  11    1.49    2.36
   5   1  11    0.80    2.28
  -5  -1 -11    0.20    1.92
  -5   1 -11    1.36    2.07
  -5  -1  16    1.36    1.65
  -5   1  16    2.01    2.16
   5  -2 -16   17.20    4.80
   5   2 -16   17.16    4.62
   5  -2  11    7.66    3.36
   5   2  11    5.83    3.14
  -5   2 -11    8.22    3.58
  -5  -2  16    9.04    3.49
  -5   2  16   14.67    4.46
   5  -3 -16    1.85    2.36
   5   3 -16    0.24    1.97
   5  -3  11    2.36    2.58
   5   3  11    1.32    2.01
  -5  -3 -11    1.47    2.15
  -5   3 -11    0.11    1.96
  -5  -3  16   -0.60    1.99
  -5   3  16   -0.91    1.90
   5  -4 -16    4.66    3.32
   5   4 -16    9.07    3.57
   5  -4  11    6.67    3.75
   5   4  11    3.59    2.93
  -5  -4 -11    1.59    2.33
  -5   4 -11    3.30    2.68
  -5  -4  16    7.35    3.38
  -5  -4  16    8.22    4.01
  -5   4  16    6.33    3.64
   5  -5 -16   -1.53    2.35
   5   5 -16    0.45    2.24
   5  -5  11   17.57    5.30
   5   5  11   18.45    5.15
  -5  -5 -11   17.41    4.99
  -5   5 -11   14.90    4.83
  -5  -5  16    2.36    2.50
  -5  -5  16   -0.15    2.29
  -5   5  16   -0.76    2.41
   5  -6 -16    0.62    2.97
   5   6 -16    2.10    2.78
   5  -6  11    1.24    3.43
   5   6  11    1.32    2.98
  -5  -6 -11    2.77    3.04
  -5   6 -11    0.88    2.54
  -5  -6  16    1.11    2.42
  -5   6  16   -0.55    2.92
  -5   6  16   -0.07    2.52
   5  -7 -16    1.54    3.39
   5   7 -16    1.40    3.04
  -5  -7 -11   -0.94    2.46
  -5   7  16    0.00    2.77
   5   0 -17    2.16    2.52
   5   0  12   25.79    5.44
  -5   0 -12   21.65    5.09
  -5   0  17   -0.92    1.93
   5  -1 -17    1.78    2.62
   5   1 -17    1.36    2.35
   5  -1  12    0.68    2.44
  -5  -1 -12   -0.27    2.09
  -5   1 -12   -0.73    1.95
  -5  -1  17    0.74    1.87
  -5   1  17   -0.76    1.97
   5  -2 -17    2.38    3.00
   5   2 -17   -1.02    1.74
   5  -2  12   -0.58    2.38
   5   2  12    1.15    2.39
  -5   2 -12   -0.42    1.83
  -5  -2  17    1.63    2.52
  -5   2  17    0.22    1.96
   5  -3 -17    1.34    2.79
   5   3 -17    1.80    2.47
   5  -3  12   -1.91    2.39
   5   3  12   -1.93    2.18
  -5   3 -12    1.01    2.35
  -5  -3  17   -0.93    1.89
  -5   3  17    1.08    2.79
   5  -4 -17    1.41    3.10
   5   4 -17    4.03    2.99
   5  -4  12    1.58    3.06
   5   4  12    2.12    3.06
  -5  -4 -12    3.83    2.88
  -5   4 -12    2.26    2.71
  -5  -4  17    3.96    2.87
  -5   4  17   -1.61    2.66
   5  -5 -17   -0.80    2.69
   5   5 -17   -0.32    2.45
   5  -5  12    1.68    3.41
   5   5  12    4.87    3.89
  -5  -5 -12   -0.52    2.17
  -5   5 -12    1.31    2.67
  -5  -5  17    0.52    2.65
  -5  -5  17   -1.31    2.51
  -5   5  17    1.64    3.47
   5  -6 -17    0.85    3.25
   5   6 -17    0.88    2.35
   5   6  12    1.39    3.14
  -5  -6 -12   -2.31    2.31
   5   0 -18    2.26    3.04
  -5   0 -13   -0.44    1.96
  -5   0  18    2.59    2.66
   5  -1 -18   -0.30    2.62
   5   1 -18    0.31    2.19
   5  -1  13    2.95    3.07
  -5   1 -13   -1.03    2.26
  -5  -1  18    1.33    2.41
  -5   1  18    0.79    2.37
   5  -2 -18   -0.46    2.71
   5   2 -18    1.04    2.48
   5  -2  13    1.42    3.05
  -5   2 -13    2.28    2.77
  -5  -2  18    1.59    2.58
  -5   2  18    1.01    2.27
   5  -3 -18   -0.85    2.81
   5   3 -18    0.07    2.77
   5  -3  13   -0.60    2.94
   5   3  13    0.97    2.88
  -5   3 -13    2.10    2.50
  -5  -3  18    0.96    2.71
  -5   3  18    1.10    2.99
   5  -4 -18    1.11    3.32
   5   4 -18    1.28    2.72
   5  -4  13    9.18    4.77
   5   4  13   10.33    4.64
  -5  -4 -13    8.70    3.70
  -5   4 -13    8.59    4.11
  -5  -4  18    0.27    2.60
  -5   4  18   -0.13    3.22
   5  -5 -18    0.72    3.40
   5   5  13   34.98    7.45
  -5  -5 -13   29.61    6.74
  -5  -5  18    1.34    3.17
   5   0 -19   -1.74    2.65
  -5   0  19    0.71    2.84
   5  -1 -19    0.54    3.16
   5   1 -19   -0.98    2.56
   5  -1  14   -0.30    3.13
  -5   1 -14    0.80    2.78
  -5  -1  19    2.42    3.11
  -5   1  19   -0.53    2.76
   5  -2 -19    0.48    3.22
   5   2 -19   -0.14    2.65
   5  -2  14    2.02    3.44
  -5   2 -14    0.35    2.54
  -5  -2  19   -0.66    2.48
  -5   2  19   -3.14    2.65
   5  -3  14    2.10    3.64
  -5   3 -14   -0.76    2.38
  -5  -3  19    1.67    3.13
   6   0  -3   -0.53    0.59
   6   0  -3   -0.24    0.89
  -6   0   3    0.41    0.88
  -6   0   3    0.21    0.77
   6  -1  -3   19.42    2.97
   6   1  -3   21.21    2.26
   6   1  -3   18.69    3.26
  -6  -1   3   21.26    2.87
  -6  -1   3   17.72    3.40
  -6   1   3   19.59    2.12
  -6   1   3   20.03    3.36
  -6   1   3   19.46    3.52
   6  -2  -3    0.98    0.97
   6   2  -3    1.63    1.32
  -6  -2   3    0.46    0.85
  -6  -2   3    0.52    0.99
  -6   2   3    1.21    1.15
  -6   2   3    0.62    0.95
   6  -3  -3    0.75    1.23
   6   3  -3    2.03    1.35
  -6  -3   3    0.95    1.15
  -6  -3   3   -0.38    0.93
  -6   3   3    0.03    0.97
  -6   3   3   -0.27    1.09
   6  -4  -3   -0.08    0.95
   6   4  -3    0.41    1.24
  -6  -4   3    0.18    0.95
  -6  -4   3   -0.63    1.01
  -6   4   3   -0.73    0.79
  -6   4   3    0.02    1.16
   6  -5  -3    2.07    1.56
   6   5  -3    5.78    2.41
  -6  -5   3    2.04    1.53
  -6  -5   3    1.17    1.60
  -6   5   3    1.08    1.32
  -6   5   3    2.24    1.70
   6  -6  -3   17.32    4.05
   6   6  -3   15.63    3.81
   6   6  -3   25.92    4.52
  -6  -6   3   16.36    4.01
  -6   6   3   14.78    3.25
  -6   6   3   17.99    4.39
   6  -7  -3   12.89    3.77
   6   7  -3   11.62    3.46
   6   7  -3   13.68    3.82
  -6  -7   3   10.92    3.46
  -6   7   3   11.48    3.81
   6  -8  -3    0.72    1.81
   6   8  -3    1.02    1.78
   6   8  -3    1.50    2.42
  -6  -8   3    1.53    1.69
  -6   8   3    0.95    2.27
   6  -9  -3   -0.64    2.04
   6   9  -3   -0.61    1.95
  -6  -9   3    1.42    2.00
  -6   9   3    0.85    2.56
   6 -10  -3    1.03    2.60
   6  10  -3    2.68    2.59
  -6 -10   3    0.11    2.52
  -6  10   3    2.70    3.33
   6   0  -4  112.83    5.76
   6   0  -2  263.80    8.43
  -6   0   2  231.47    7.23
  -6   0   2  229.79    9.72
  -6   0   4  104.90    5.36
  -6   0   4  102.16    6.36
  -6   0   4  100.46    6.36
   6  -1  -4   37.96    3.67
   6   1  -4   42.98    3.31
   6   1  -4   38.61    4.01
   6  -1  -2    0.75    0.84
   6   1  -2    1.29    0.92
   6   1  -2    0.51    0.90
  -6  -1   2    0.68    0.92
  -6  -1   2    0.69    1.09
  -6   1   2    0.76    0.77
  -6   1   2   -0.52    0.89
  -6   1   2    1.06    1.09
  -6  -1   4   34.92    3.41
  -6  -1   4   37.14    3.95
  -6   1   4   42.33    3.20
  -6   1   4   41.88    4.09
  -6   1   4   37.86    4.11
   6  -2  -4   19.36    3.29
   6  -2  -4   22.18    2.26
   6   2  -4   17.95    2.02
   6   2  -4   23.13    3.55
   6  -2  -2   29.93    3.42
   6   2  -2   28.90    4.04
  -6  -2   2   15.38    2.73
  -6  -2   2   26.90    4.13
  -6   2   2   29.73    3.54
  -6   2   2   23.76    3.89
  -6  -2   4   20.25    3.23
  -6  -2   4   19.52    3.73
  -6   2   4   15.49    2.93
  -6   2   4   16.55    3.31
   6  -3  -4    6.82    2.31
   6   3  -4    9.19    2.51
   6  -3  -2   -0.27    0.93
   6   3  -2    0.43    1.14
  -6  -3   2    0.06    1.04
  -6  -3   2    0.17    1.04
  -6   3   2    0.56    1.08
  -6   3   2   -0.34    0.90
  -6  -3   4    5.33    2.03
  -6  -3   4    7.53    2.52
  -6   3   4    2.89    1.51
  -6   3   4    6.14    2.30
   6  -4  -4   14.19    3.36
   6   4  -4   16.68    3.24
   6  -4  -2   10.49    2.85
   6   4  -2   12.15    3.22
  -6  -4   2   10.13    2.75
  -6  -4   2    9.24    2.81
  -6   4   2    9.24    2.58
  -6   4   2    8.70    2.76
  -6  -4   4   13.14    3.14
  -6  -4   4   12.47    3.23
  -6   4   4   13.06    2.76
  -6   4   4   11.73    3.19
   6  -5  -4    0.98    1.37
   6   5  -4    0.50    1.04
   6   5  -4    3.26    2.00
   6  -5  -2    0.54    1.26
   6   5  -2    1.23    1.62
  -6  -5   2    1.09    1.14
  -6  -5   2    0.38    1.25
  -6   5   2    0.10    1.03
  -6   5   2    1.11    1.55
  -6  -5   4    0.71    1.06
  -6   5   4    1.28    1.25
  -6   5   4    2.04    1.74
   6  -6  -4   37.52    5.77
   6   6  -4   54.28    5.94
   6   6  -4   57.43    5.64
   6  -6  -2   -0.29    1.27
   6   6  -2   -0.86    1.42
  -6  -6   2   -0.93    0.88
  -6   6   2    0.81    1.25
  -6   6   2    1.30    1.78
  -6  -6   4   35.80    5.55
  -6   6   4   47.20    6.31
   6  -7  -4    7.57    3.04
   6   7  -4    4.40    2.22
   6   7  -4   13.58    3.68
   6  -7  -2    5.42    2.79
   6   7  -2    4.15    2.29
   6   7  -2    5.13    2.75
  -6  -7   2    3.91    1.94
  -6   7   2    4.07    2.56
  -6  -7   4    7.84    2.92
  -6   7   4    8.83    3.64
   6  -8  -4    3.01    2.17
   6   8  -4    0.72    1.86
   6  -8  -2    1.15    1.86
   6   8  -2   -0.03    1.66
   6   8  -2   -0.78    1.97
  -6  -8   2    0.62    1.31
  -6   8   2    1.13    2.23
  -6  -8   4    1.99    1.96
  -6   8   4    1.52    2.24
   6  -9  -4    9.63    3.63
   6   9  -4    6.13    3.16
   6  -9  -2    6.25    3.23
   6   9  -2    5.53    2.67
   6   9  -2    9.90    3.90
  -6  -9   2    5.24    3.05
  -6   9   2    2.95    2.69
  -6  -9   4    2.71    2.41
  -6   9   4    7.85    3.78
   6 -10  -4    3.25    3.44
   6  10  -4    0.44    2.18
   6 -10  -2    7.02    3.30
   6  10  -2    5.48    3.09
  -6 -10   2    5.04    3.25
  -6  10   2    4.40    3.54
  -6 -10   4    1.52    2.85
  -6  10   4    0.56    2.73
   6   0  -5   -1.01    0.62
   6   0  -1    0.09    0.78
   6   0  -1   -0.04    0.95
  -6   0   1   -0.31    0.70
  -6   0   1    0.05    0.91
  -6   0   5   -0.05    0.76
  -6   0   5    0.56    1.09
  -6   0   5    0.83    1.16
   6  -1  -5   15.68    2.89
   6   1  -5   15.04    2.46
   6   1  -5   14.95    2.93
   6  -1  -1   11.78    2.46
   6   1  -1    9.47    1.73
   6   1  -1   10.17    2.71
  -6  -1   1    6.95    1.85
  -6  -1   1    9.55    2.60
  -6   1   1    8.40    2.43
  -6  -1   5   -0.24    0.75
  -6  -1   5   15.82    3.16
  -6   1   5   16.28    2.43
  -6   1   5   11.64    2.58
  -6   1   5   12.22    2.80
   6  -2  -5   10.18    2.61
   6  -2  -5   11.29    2.07
   6   2  -5    7.55    2.22
   6  -2  -1    1.16    1.11
   6   2  -1    1.73    1.35
  -6  -2   1    1.54    1.13
  -6  -2   1    0.99    1.17
  -6   2   1    0.52    1.05
  -6   2   1    1.50    1.39
  -6  -2   5    8.78    1.84
  -6  -2   5    7.36    2.19
  -6  -2   5    8.78    2.48
  -6   2   5    3.95    1.61
  -6   2   5    6.65    2.19
   6  -3  -5   13.66    3.15
   6   3  -5   19.32    3.26
   6  -3  -1   14.08    3.08
   6   3  -1   16.72    3.53
  -6  -3   1   11.89    2.83
  -6  -3   1   14.05    3.30
  -6   3   1   11.74    2.91
  -6   3   1    8.25    2.72
  -6  -3   5   13.87    3.10
  -6  -3   5   19.92    3.89
  -6   3   5   12.23    2.64
  -6   3   5   18.56    3.67
   6  -4  -5    7.48    2.63
   6   4  -5    7.88    2.29
   6  -4  -1   -1.03    0.86
   6   4  -1    0.25    1.28
  -6  -4   1    0.36    1.12
  -6  -4   1   -0.63    0.87
  -6   4   1   -0.52    0.97
  -6   4   1   -0.43    1.12
  -6  -4   5    6.39    2.27
  -6  -4   5    7.97    2.72
  -6   4   5    7.05    2.06
  -6   4   5    6.42    2.45
   6  -5  -5    4.60    2.28
   6   5  -5    1.81    1.58
   6   5  -5    1.14    1.49
   6  -5  -1    8.74    2.76
   6   5  -1   10.18    3.22
  -6  -5   1    6.90    2.36
  -6  -5   1    7.02    2.56
  -6   5   1    6.58    2.32
  -6   5   1    5.62    2.39
  -6  -5   5    0.41    1.18
  -6   5   5    0.15    1.20
   6  -6  -5   24.22    4.98
   6   6  -5   30.30    5.30
   6   6  -5   36.27    4.44
   6  -6  -1    3.55    2.12
   6   6  -1    8.97    3.15
  -6  -6   1    3.11    1.84
  -6  -6   1    5.66    2.40
  -6   6   1    6.14    2.42
  -6   6   1    3.45    2.24
  -6  -6   5   20.75    4.34
  -6   6   5   33.98    5.61
   6  -7  -5    4.50    2.42
   6   7  -5    8.37    3.32
   6  -7  -1    2.17    1.99
   6   7  -1    4.56    2.27
   6   7  -1    4.83    2.82
  -6  -7   1    4.56    2.30
  -6   7   1    0.50    1.59
  -6   7   1    5.08    2.76
  -6  -7   5    5.07    2.51
  -6   7   5    8.24    3.65
   6  -8  -5    1.05    1.79
   6   8  -5   -1.20    1.43
   6  -8  -1   -1.37    1.42
   6   8  -1    4.00    2.37
   6   8  -1   -0.35    2.19
  -6  -8   1   -0.76    1.45
  -6   8   1    0.66    2.15
  -6  -8   5   -1.84    1.22
  -6   8   5    1.28    2.47
   6  -9  -5   -0.68    1.99
   6   9  -5   -0.07    1.79
   6  -9  -1    0.00    1.78
   6   9  -1   -0.74    1.60
   6   9  -1    1.08    2.50
  -6  -9   1   -0.65    1.49
  -6   9   1   -0.84    2.20
  -6  -9   5    1.15    2.43
  -6   9   5    0.43    2.31
   6 -10  -5   -0.07    2.70
   6  10  -5    0.73    2.23
   6 -10  -1    1.79    2.72
   6  10  -1    5.23    3.24
   6  10  -1    5.69    3.60
  -6 -10   1    4.49    3.21
  -6  10   1    4.24    3.52
  -6 -10   5   -0.34    2.66
  -6  10   5    0.37    2.67
   6   0   0   12.90    2.26
   6   0   0    9.09    2.71
  -6   0   0    9.92    1.80
  -6   0   0    8.26    2.41
  -6   0   6  156.17    7.27
  -6   0   6  175.16    7.61
  -6   0   6  174.76    8.17
  -6   0   6  156.67    7.81
   6  -1  -6    3.04    1.50
   6   1  -6    1.23    1.39
   6  -1   0    2.80    1.37
   6  -1   0    1.19    1.13
   6   1   0    2.13    1.01
   6   1   0    1.56    1.49
  -6  -1   0    1.81    1.19
  -6  -1   0    1.74    1.46
  -6   1   0    1.62    1.34
  -6  -1   6    3.40    1.44
  -6  -1   6    4.57    1.80
  -6  -1   6    3.42    1.74
  -6   1   6    2.66    1.38
  -6   1   6    0.28    0.84
  -6   1   6    2.74    1.46
   6  -2  -6    0.09    1.04
   6  -2  -6   -0.29    0.90
   6   2  -6    0.04    0.99
   6  -2   0   18.50    3.28
   6   2   0   17.86    3.59
  -6  -2   0   16.10    2.87
  -6  -2   0   15.30    3.38
  -6   2   0   12.14    2.98
  -6   2   0   18.58    3.69
  -6  -2   6    0.68    0.88
  -6  -2   6   -0.20    0.95
  -6  -2   6   -0.22    0.96
  -6   2   6    0.27    0.96
  -6   2   6    0.49    1.11
   6  -3  -6    4.02    1.99
   6  -3  -6    4.18    1.64
   6   3  -6    3.68    1.63
   6  -3   0   59.40    5.28
   6   3   0   69.24    5.93
  -6  -3   0   49.58    4.59
  -6  -3   0   53.68    5.21
  -6   3   0   49.96    4.94
  -6   3   0   43.78    4.76
  -6  -3   6    2.95    1.64
  -6  -3   6    4.70    1.99
  -6   3   6    2.48    1.48
  -6   3   6    1.46    1.32
   6  -4  -6    2.83    1.80
   6   4  -6    3.41    1.97
   6   4  -6    4.08    1.80
   6  -4   0    3.29    1.82
   6   4   0    6.13    2.60
  -6  -4   0    3.39    1.65
  -6  -4   0    3.38    1.84
  -6   4   0    1.37    1.55
  -6   4   0    4.17    2.05
  -6  -4   6    0.58    1.17
  -6   4   6    2.00    1.63
   6  -5  -6   17.61    4.05
   6   5  -6   27.04    4.91
   6   5  -6   22.54    3.68
   6  -5   0    2.82    1.94
   6   5   0    1.89    2.03
  -6  -5   0    2.97    1.82
  -6  -5   0    1.42    1.71
  -6   5   0    0.98    1.53
  -6   5   0    0.78    1.80
  -6  -5   6   11.87    3.17
  -6   5   6   20.66    4.39
   6  -6  -6   50.52    5.97
   6   6  -6   57.35    6.17
   6  -6   0    1.59    1.64
   6   6   0    0.87    2.05
  -6  -6   0    1.69    1.76
  -6  -6   0    1.82    2.05
  -6   6   0    1.23    1.49
  -6   6   0    0.67    1.51
  -6  -6   6   56.81    6.13
  -6   6   6   44.98    5.56
   6  -7  -6   -0.46    1.14
   6   7  -6   -0.83    1.55
   6  -7   0   18.31    4.59
   6   7   0   15.93    3.89
   6   7   0   32.46    5.72
  -6  -7   0   16.32    4.37
  -6   7   0   13.69    3.71
  -6   7   0   14.07    3.99
  -6  -7   6    1.56    1.62
  -6   7   6   -0.16    1.93
   6  -8  -6    8.49    3.32
   6   8  -6   15.99    4.39
   6  -8   0    4.50    2.65
   6   8   0    1.91    1.89
   6   8   0    6.39    3.36
  -6  -8   0    2.93    2.32
  -6   8   0    3.75    2.53
  -6   8   0    4.59    2.99
  -6  -8   6    9.78    3.52
  -6   8   6   10.38    4.06
   6  -9  -6    0.83    2.21
   6   9  -6    0.54    1.96
   6  -9   0    1.80    2.27
   6   9   0    1.44    2.17
   6   9   0    0.15    2.53
  -6  -9   0    0.64    2.13
  -6   9   0    0.16    2.54
  -6  -9   6    1.35    2.38
  -6   9   6    0.50    2.40
   6 -10  -6    3.47    3.08
   6  10  -6    1.76    2.88
   6 -10   0    1.78    2.77
   6  10   0    1.23    3.11
  -6 -10   0    3.03    2.99
  -6  10   0    4.17    3.49
  -6 -10   6    1.48    2.82
  -6  10   6    3.41    3.57
   6   0   1    0.16    0.86
   6   0   1   -0.35    0.89
  -6   0  -1   -0.25    0.87
  -6   0   7    0.52    0.88
  -6   0   7   -0.09    0.78
  -6   0   7   -0.18    0.84
  -6   0   7    0.34    0.87
   6   1  -7   28.59    3.37
   6  -1   1   32.24    3.46
   6  -1   1   25.61    3.94
   6   1   1   34.36    2.92
   6   1   1   31.24    4.40
  -6  -1  -1   29.00    2.99
  -6  -1  -1   25.19    4.06
  -6   1  -1   23.74    3.94
  -6  -1   7   31.95    3.39
  -6  -1   7   28.78    3.52
  -6  -1   7   36.32    3.97
  -6   1   7   28.03    4.00
  -6   1   7   36.71    3.66
  -6   1   7   27.91    3.49
   6  -2  -7   11.56    2.90
   6  -2  -7   16.14    2.82
   6   2  -7   18.41    3.03
   6  -2   1    5.63    1.97
   6   2   1    4.58    2.02
  -6  -2  -1    2.29    1.44
  -6  -2  -1    3.11    1.71
  -6   2  -1    2.65    1.62
  -6  -2   7   14.12    2.57
  -6  -2   7   12.33    2.90
  -6  -2   7   16.36    3.36
  -6   2   7   14.50    2.70
  -6   2   7   15.30    3.22
   6  -3  -7    4.53    2.03
   6  -3  -7    5.59    1.89
   6   3  -7    4.96    2.00
   6   3  -7    2.79    1.45
   6  -3   1    5.54    2.10
   6   3   1    6.07    2.42
  -6  -3  -1    3.96    1.80
  -6  -3  -1    4.49    2.17
  -6   3  -1    4.34    1.98
  -6   3  -1    5.45    2.34
  -6  -3   7    2.24    1.50
  -6   3   7    2.40    1.39
  -6   3   7    2.66    1.64
   6  -4  -7   65.18    6.11
   6   4  -7   83.66    6.88
   6   4  -7   93.30    5.91
   6  -4   1   21.99    4.12
   6   4   1   23.12    4.45
  -6  -4  -1   20.41    3.75
  -6  -4  -1   27.53    4.66
  -6   4  -1   18.79    3.91
  -6   4  -1   22.23    4.15
  -6  -4   7   66.27    6.01
  -6   4   7   62.65    5.99
   6  -5  -7  200.97   11.13
   6   5  -7  247.56   12.31
   6  -5   1    7.76    2.69
   6   5   1    7.54    2.86
  -6  -5  -1    3.81    1.96
  -6  -5  -1    4.07    2.08
  -6   5  -1    3.49    2.15
  -6   5  -1    4.41    2.41
  -6  -5   7  195.51   10.84
  -6   5   7  193.14   10.89
   6  -6  -7   61.09    6.54
   6   6  -7   72.24    7.07
   6  -6   1    0.68    1.76
   6   6   1    1.34    1.98
  -6  -6  -1    1.35    1.55
  -6  -6  -1    0.49    1.58
  -6   6  -1   -0.36    1.38
  -6   6  -1    0.96    1.90
  -6  -6   7   50.27    5.83
  -6   6   7   56.46    6.30
   6  -7  -7    3.19    2.03
   6   7  -7    3.71    2.34
   6  -7   1   -0.01    1.77
   6   7   1    1.31    2.16
  -6  -7  -1    1.27    1.82
  -6  -7  -1   -0.81    1.78
  -6   7  -1   -0.04    1.58
  -6   7  -1    1.94    2.16
  -6  -7   7    3.35    2.29
  -6   7   7    2.53    2.05
   6  -8  -7    3.83    2.68
   6   8  -7    3.46    2.67
   6  -8   1    1.53    1.62
   6   8   1   -0.36    1.54
   6   8   1   -0.93    1.86
  -6  -8  -1   -0.12    1.61
  -6   8  -1   -0.73    1.67
  -6   8  -1   -0.52    2.10
  -6  -8   7    1.95    2.37
  -6   8   7    5.50    3.49
   6  -9  -7    3.11    2.45
   6   9  -7    6.21    3.01
   6  -9   1   10.45    4.05
   6   9   1    4.38    2.98
  -6  -9  -1    9.77    4.02
  -6   9  -1    6.22    3.35
  -6  -9   7    5.39    2.95
  -6   9   7    4.59    3.30
   6 -10  -7    0.01    2.45
   6  10  -7   -0.72    2.66
   6 -10   1   -1.69    2.50
   6  10   1   -0.30    2.92
  -6 -10  -1    0.00    2.15
  -6 -10   7    1.11    2.84
  -6  10   7   -0.14    2.93
   6   0   2    0.73    0.98
   6   0   2    2.18    1.43
  -6   0  -2    0.01    1.02
  -6   0   8    1.60    1.33
  -6   0   8    0.62    1.18
  -6   0   8    0.27    0.89
  -6   0   8    0.48    0.87
   6  -1  -8    0.54    1.02
   6  -1   2   13.76    2.79
   6  -1   2    8.62    2.60
   6   1   2   13.91    2.38
   6   1   2    9.99    2.80
  -6  -1  -2    8.52    2.08
  -6  -1  -2   10.13    2.88
  -6   1  -2    6.37    2.31
  -6  -1   8    0.82    1.02
  -6  -1   8    0.64    1.02
  -6  -1   8    0.62    1.04
  -6  -1   8    0.31    0.95
  -6   1   8   -0.02    1.06
  -6   1   8    0.53    1.03
  -6   1   8    0.01    0.88
   6  -2  -8    8.78    2.37
   6   2  -8    3.88    1.82
   6   2  -8    4.74    1.78
   6  -2   2   94.55    6.41
   6  -2   2   76.50    6.24
   6   2   2  109.82    7.54
  -6  -2  -2   74.77    5.27
  -6  -2  -2   74.91    6.20
  -6   2  -2   81.08    6.49
  -6  -2   8    4.73    1.75
  -6  -2   8    3.88    1.74
  -6   2   8    3.88    1.85
  -6   2   8    5.41    1.81
  -6   2   8    4.24    1.86
   6  -3  -8   -0.18    0.97
   6  -3  -8    1.91    1.32
   6   3  -8    1.12    1.26
   6   3  -8    0.07    1.22
   6  -3   2    7.24    2.52
   6   3   2    9.43    2.95
  -6  -3  -2    2.10    1.44
  -6  -3  -2    9.93    3.05
  -6   3  -2    7.64    2.82
  -6   3  -2    6.37    2.46
  -6  -3   8    0.76    1.03
  -6  -3   8   -0.65    0.90
  -6   3   8   -0.45    1.05
   6  -4  -8   15.36    3.67
   6  -4  -8   23.13    3.52
   6   4  -8   23.77    4.52
   6  -4   2   32.81    5.01
   6   4   2   34.33    5.33
  -6  -4  -2   23.81    4.09
  -6  -4  -2   27.54    4.68
  -6   4  -2   33.21    5.06
  -6   4  -2   26.15    4.50
  -6  -4   8   20.48    4.21
  -6   4   8   22.97    4.40
   6  -5  -8   -0.11    1.42
   6   5  -8   -0.32    1.48
   6  -5   2   13.00    3.50
   6   5   2   18.54    4.40
  -6  -5  -2    7.71    2.74
  -6  -5  -2   11.89    3.36
  -6   5  -2   11.49    3.53
  -6   5  -2   12.96    3.69
  -6  -5   8    1.63    1.54
  -6   5   8   -0.62    1.36
   6  -6  -8   -0.53    1.22
   6   6  -8    2.15    2.12
   6  -6   2    1.44    1.88
   6   6   2    2.43    2.31
  -6  -6  -2    2.75    1.85
  -6  -6  -2    1.35    1.71
  -6   6  -2    2.40    1.91
  -6   6  -2    0.93    1.91
  -6  -6   8   -1.13    1.32
  -6   6   8   -0.80    1.34
   6  -7  -8   10.83    3.69
   6   7  -8   20.64    4.96
   6  -7   2    1.44    2.00
   6   7   2   -0.95    1.93
  -6  -7  -2    0.64    1.41
  -6  -7  -2    0.95    1.92
  -6   7  -2   -0.28    1.51
  -6   7  -2    0.71    1.96
  -6  -7   8    9.87    3.52
  -6   7   8   15.56    4.33
   6  -8  -8    1.65    2.30
   6   8  -8    0.22    1.82
   6  -8   2   -0.72    2.03
   6   8   2   -0.47    1.66
   6   8   2    1.63    2.53
  -6  -8  -2   -1.94    1.21
  -6   8  -2    0.04    1.85
  -6   8  -2    1.45    2.37
  -6  -8   8   -0.22    2.00
  -6   8   8    0.55    1.86
   6  -9  -8    3.79    3.34
   6   9  -8    2.92    2.73
   6  -9   2    0.97    2.22
   6   9   2    0.72    2.46
  -6  -9  -2    1.07    1.98
  -6   9  -2   -1.28    1.76
  -6  -9   8   -0.79    2.33
  -6   9   8    2.52    2.99
   6 -10  -8    0.16    2.94
   6  10  -8    2.01    3.05
   6 -10   2   -0.11    2.73
   6  10   2    1.42    3.21
  -6 -10   8    0.46    2.51
   6   0  -9   -0.63    0.80
   6   0   3   -0.87    1.05
   6   0   3    0.19    1.14
  -6   0  -3   -0.16    0.99
  -6   0   9    0.08    0.95
  -6   0   9    0.51    1.16
  -6   0   9    0.01    0.91
   6  -1  -9   11.47    2.84
   6   1  -9   10.10    2.60
   6  -1   3   -0.17    1.01
   6  -1   3    0.94    1.39
   6   1   3    0.53    1.12
  -6  -1  -3    0.30    0.99
  -6  -1  -3    0.67    1.05
  -6   1  -3    0.44    1.23
  -6  -1   9    7.68    2.36
  -6  -1   9    9.26    2.64
  -6  -1   9    6.42    1.95
  -6   1   9   10.27    2.91
  -6   1   9   13.43    2.79
  -6   1   9    6.89    2.20
   6  -2  -9   17.03    3.30
   6   2  -9   14.45    3.27
   6   2  -9   13.96    2.66
   6  -2   3   16.69    3.46
   6  -2   3   11.07    2.98
   6   2   3   18.04    3.83
  -6  -2  -3   14.21    2.97
  -6  -2  -3   13.58    3.37
  -6   2  -3   12.89    3.33
  -6  -2   9   14.10    3.01
  -6  -2   9    9.87    2.74
  -6   2   9   14.09    3.48
  -6   2   9   13.25    3.12
   6  -3  -9   -0.22    1.23
   6   3  -9   -0.23    1.22
   6  -3   3   66.19    5.99
   6  -3   3   57.63    5.63
   6   3   3   75.49    6.65
  -6  -3  -3   -0.34    0.76
  -6  -3  -3   46.64    5.13
  -6   3  -3   49.58    5.39
  -6  -3   9    0.17    0.96
  -6  -3   9    0.45    1.21
  -6   3   9    1.01    1.38
  -6   3   9   -0.78    1.09
   6  -4  -9    1.19    1.63
   6  -4  -9    3.29    1.92
   6   4  -9    2.23    2.04
   6  -4   3    2.03    1.96
   6   4   3    3.59    2.29
  -6  -4  -3    4.49    1.98
  -6  -4  -3    4.66    2.27
  -6   4  -3    1.35    1.54
  -6   4  -3    1.30    1.79
  -6  -4   9    1.89    1.55
  -6   4   9   -0.07    1.13
   6  -5  -9   52.03    5.93
   6   5  -9   76.37    7.14
   6  -5   3    1.17    1.61
   6   5   3    1.50    2.25
  -6  -5  -3   -0.13    1.24
  -6  -5  -3    0.34    1.52
  -6   5  -3   -0.54    1.21
  -6   5  -3   -1.17    1.41
  -6  -5   9   57.74    6.19
  -6   5   9   60.96    6.42
   6  -6  -9    1.51    1.79
   6   6  -9    3.59    2.23
   6  -6   3    0.01    1.45
   6   6   3   -0.51    1.94
  -6  -6  -3   -0.64    1.23
  -6  -6  -3   -0.45    1.55
  -6   6  -3   -0.21    1.57
  -6   6  -3   -0.51    1.74
  -6  -6   9    2.13    1.90
  -6   6   9    0.80    1.70
   6  -7  -9    3.89    2.50
   6   7  -9    8.74    3.33
   6  -7   3   24.31    5.55
   6   7   3   25.20    5.74
  -6  -7  -3   20.64    4.93
  -6  -7  -3   24.04    5.01
  -6   7  -3   20.15    4.89
  -6   7  -3   15.64    4.29
  -6  -7   9    6.52    2.72
  -6   7   9    6.81    3.31
   6  -8  -9    0.76    2.11
   6   8  -9   -0.67    1.93
   6  -8   3    3.34    2.91
   6   8   3    5.03    3.02
  -6  -8  -3    2.18    2.57
  -6   8  -3    1.69    1.99
  -6  -8   9    0.18    1.93
  -6   8   9   -0.59    1.93
   6  -9  -9   -0.81    1.85
   6   9  -9    0.48    2.59
   6  -9   3    0.15    2.37
   6   9   3   -1.06    2.30
  -6  -9  -3    1.23    2.33
  -6   9  -3    1.19    2.00
  -6  -9   9   -0.16    2.13
  -6   9   9    1.36    2.41
   6  10   3    3.03    3.37
   6   0 -10   41.95    4.17
   6   0   4   44.21    4.21
   6   0   4   35.93    4.92
  -6   0  -4   25.45    4.41
  -6   0  10   38.39    4.46
  -6   0  10   26.58    4.16
  -6   0  10   31.77    3.61
   6  -1 -10    4.25    1.94
   6  -1 -10    3.14    1.59
   6   1 -10    4.48    1.91
   6  -1   4    2.20    1.50
   6  -1   4    1.07    1.37
   6   1   4    1.90    1.55
  -6  -1  -4    1.59    1.51
  -6   1  -4    0.90    1.56
  -6  -1  10    4.02    1.99
  -6  -1  10    3.20    1.87
  -6  -1  10    2.79    1.53
  -6   1  10    4.78    2.13
  -6   1  10    2.09    1.42
   6  -2 -10    5.67    2.11
   6   2 -10   10.82    3.01
   6  -2   4   83.23    6.45
   6  -2   4   62.34    5.77
   6   2   4   79.86    6.78
  -6  -2  -4   71.22    5.44
  -6  -2  -4   64.49    6.01
  -6   2  -4   58.43    5.90
  -6  -2  10    0.48    1.00
  -6  -2  10    3.57    1.76
  -6   2  10    6.23    2.45
  -6   2  10    6.97    2.35
   6  -3 -10    2.92    1.75
   6   3 -10    0.28    1.33
   6  -3   4  132.46    8.53
   6  -3   4  112.08    7.74
   6   3   4  145.61    9.42
  -6  -3  -4    0.69    0.91
  -6  -3  -4  120.79    8.25
  -6   3  -4  113.05    8.28
  -6  -3  10    0.50    1.23
  -6  -3  10    1.72    1.40
  -6   3  10    1.70    1.57
  -6   3  10   -0.36    1.08
   6  -4 -10   26.93    4.27
   6   4 -10   33.58    5.39
   6  -4   4    0.21    1.47
   6  -4   4    2.08    1.68
   6   4   4   -0.25    1.41
  -6  -4  -4    0.22    1.22
  -6  -4  -4    0.16    1.27
  -6   4  -4    0.64    1.47
  -6  -4  10   28.50    4.97
  -6   4  10   23.22    4.46
   6  -5 -10    1.71    1.71
   6  -5 -10    1.18    1.55
   6   5 -10    1.07    1.85
   6  -5   4    6.68    3.01
   6   5   4    4.57    2.69
  -6  -5  -4    4.92    2.57
  -6  -5  -4    1.29    1.83
  -6   5  -4    6.23    2.83
  -6   5  -4    2.36    2.14
  -6  -5  10    0.37    1.33
  -6   5  10    0.77    1.58
   6  -6 -10   13.07    3.82
   6   6 -10   14.14    4.20
   6  -6   4    4.16    2.61
   6   6   4    6.39    3.27
  -6  -6  -4    3.29    2.10
  -6  -6  -4    2.84    2.16
  -6   6  -4    1.72    1.99
  -6   6  -4   -0.50    1.74
  -6  -6  10   12.15    3.65
  -6   6  10   17.10    4.43
   6  -7 -10    6.96    3.03
   6   7 -10    5.33    3.20
   6  -7   4   12.41    4.31
   6   7   4    9.94    3.91
  -6  -7  -4    4.68    2.82
  -6   7  -4    5.38    2.88
  -6  -7  10    1.83    2.12
  -6   7  10    3.92    2.56
   6  -8 -10    1.21    2.14
   6   8 -10    1.64    2.32
   6  -8   4   11.69    4.45
   6   8   4   17.16    5.12
  -6  -8  -4   13.82    4.42
  -6   8  -4   13.45    4.51
  -6  -8  10   -0.59    1.67
  -6   8  10    0.27    2.29
   6  -9 -10    1.96    2.81
   6   9 -10   -1.48    2.08
   6  -9   4    5.47    3.70
   6   9   4    6.07    3.98
  -6  -9  -4    8.52    3.71
  -6   9  -4    2.36    2.57
  -6  -9  10   -0.78    2.53
  -6   9  10    2.24    2.62
   6   0 -11   -0.52    1.13
   6   0 -11   -1.38    0.92
   6   0   5   -0.86    1.22
   6   0   5    0.60    1.41
  -6   0  -5   -0.86    1.01
  -6   0  11    0.36    1.27
  -6   0  11    0.08    1.02
   6  -1 -11   39.95    4.72
   6   1 -11   48.14    4.85
   6  -1   5    7.35    2.60
   6  -1   5    5.75    2.35
   6   1   5    6.41    2.48
  -6  -1  -5    3.18    1.90
  -6   1  -5    6.72    2.66
  -6  -1  11   35.71    4.35
  -6  -1  11   41.43    4.90
  -6   1  11   38.62    5.48
  -6   1  11   37.37    4.13
   6  -2 -11    8.03    2.63
   6   2 -11   12.63    3.17
   6  -2   5   67.81    6.06
   6  -2   5   58.82    5.69
   6   2   5   58.16    6.00
  -6  -2  -5   53.58    4.97
  -6  -2  -5   46.47    5.22
  -6   2  -5   50.23    5.75
  -6  -2  11    9.56    2.92
  -6  -2  11   10.27    3.04
  -6   2  11    8.38    2.93
  -6   2  11    3.68    1.83
   6  -3 -11    5.05    2.38
   6   3 -11    6.86    2.69
   6  -3   5   42.11    5.22
   6  -3   5   31.82    4.75
   6   3   5   34.60    5.50
  -6  -3  -5   -0.94    0.93
  -6  -3  -5   30.84    5.07
  -6   3  -5   30.07    5.26
  -6  -3  11    5.99    2.35
  -6  -3  11    3.47    2.08
  -6   3  11    6.39    2.63
  -6   3  11    8.12    2.81
   6  -4 -11    1.34    1.69
   6   4 -11    6.25    2.53
   6  -4   5    2.01    2.02
   6  -4   5    2.24    1.82
   6   4   5    0.07    1.70
  -6  -4  -5    2.09    1.68
  -6  -4  -5    2.03    1.89
  -6   4  -5    1.83    1.77
  -6  -4  11    3.33    2.19
  -6   4  11    4.27    2.48
  -6   4  11    3.64    2.31
   6  -5 -11    0.44    1.63
   6  -5 -11    1.76    1.75
   6   5 -11    2.26    2.09
   6  -5   5    3.58    2.61
   6  -5   5    5.56    2.61
   6   5   5    3.42    2.64
  -6  -5  -5    2.77    1.92
  -6  -5  -5    3.94    2.27
  -6   5  -5    4.20    2.53
  -6  -5  11    1.37    1.92
  -6   5  11   -1.73    1.26
   6  -6 -11    3.40    2.25
   6   6 -11    1.43    2.09
   6  -6   5    0.35    1.95
   6   6   5    0.42    2.33
  -6  -6  -5    1.38    1.77
  -6  -6  -5    1.15    1.96
  -6   6  -5    0.57    1.51
  -6  -6  11    4.22    2.20
  -6   6  11    2.75    2.17
   6  -7 -11    4.36    2.68
   6   7 -11    5.00    2.98
   6  -7   5   35.96    6.97
   6   7   5   47.28    7.57
  -6  -7  -5   28.87    5.97
  -6   7  -5   29.43    5.95
  -6  -7  11    2.38    2.28
  -6   7  11    4.49    3.01
   6  -8 -11    3.59    2.84
   6   8 -11   11.70    4.47
   6  -8   5   32.74    7.07
   6   8   5   34.32    6.99
  -6  -8  -5   32.19    6.82
  -6   8  -5   22.16    5.70
  -6  -8  11    4.91    3.26
  -6   8  11    5.28    3.11
   6  -9 -11    5.51    3.55
   6   9 -11    3.40    3.37
   6  -9   5   -1.19    2.74
   6   9   5    2.18    3.17
  -6  -9  -5    0.30    2.30
  -6   9  -5   -1.07    2.07
  -6  -9  11    2.52    3.06
  -6   9  11    1.45    2.61
   6   0 -12    2.10    1.71
   6   0   6    6.93    2.48
   6   0   6    4.44    2.25
  -6   0  -6    2.92    2.09
  -6   0  12    3.15    2.05
   6  -1 -12   13.46    3.48
   6   1 -12   18.82    3.68
   6  -1   6   27.28    4.44
   6  -1   6   27.81    4.61
   6   1   6   28.26    4.88
  -6  -1  -6   24.49    4.69
  -6   1  -6   24.89    4.83
  -6  -1  12   12.81    3.52
  -6  -1  12   15.65    3.72
  -6   1  12   13.38    3.73
  -6   1  12   10.41    2.77
   6  -2 -12    3.31    2.07
   6   2 -12    6.51    2.58
   6  -2   6    8.41    3.18
   6  -2   6    5.51    2.32
   6   2   6    7.64    3.02
  -6  -2  -6    7.84    2.61
  -6  -2  -6    5.70    2.69
  -6   2  -6    6.44    2.61
  -6  -2  12    6.94    2.69
  -6  -2  12    5.34    2.37
  -6   2  12    8.13    3.01
  -6   2  12    4.02    1.95
   6  -3 -12    9.87    3.12
   6   3 -12    7.56    2.94
   6  -3   6    1.19    2.04
   6  -3   6    3.29    1.94
   6   3   6    1.20    1.94
  -6  -3  -6    0.58    1.23
  -6  -3  -6    1.69    1.88
  -6   3  -6    1.76    1.80
  -6  -3  12    8.27    2.82
  -6  -3  12    6.88    2.91
  -6   3  12    6.89    3.09
  -6   3  12    5.45    2.35
   6  -4 -12   -0.98    1.49
   6   4 -12   -0.19    1.45
   6  -4   6   -1.03    1.67
   6  -4   6   -1.17    1.30
   6   4   6   -1.53    1.69
  -6  -4  -6    1.21    1.72
  -6  -4  -6   -1.02    1.54
  -6   4  -6    1.05    1.47
  -6  -4  12    0.64    1.29
  -6  -4  12   -0.50    1.33
  -6   4  12    1.23    1.77
  -6   4  12    0.30    1.46
   6  -5 -12    0.29    1.78
   6   5 -12   -0.31    1.48
   6  -5   6    5.17    3.11
   6   5   6    7.36    3.22
  -6  -5  -6    7.10    3.11
  -6  -5  -6    5.81    2.77
  -6   5  -6    3.94    2.41
  -6  -5  12    0.18    1.55
  -6   5  12   -1.32    1.33
  -6   5  12    0.96    1.80
   6  -6 -12    3.11    2.37
   6   6 -12    3.06    2.59
   6  -6   6    9.69    3.90
   6   6   6   12.64    4.36
  -6  -6  -6    8.34    3.30
  -6   6  -6    6.39    3.15
  -6  -6  12    3.31    2.46
  -6   6  12    3.54    2.55
   6  -7 -12    2.52    2.38
   6   7 -12    1.11    2.29
   6  -7   6    2.13    3.06
   6   7   6    4.54    3.10
  -6  -7  -6    2.27    2.09
  -6   7  -6    1.55    2.15
  -6  -7  12    0.42    1.99
  -6   7  12   -0.67    1.60
   6  -8 -12    0.81    2.37
   6   8 -12   -1.46    2.19
   6  -8   6   12.29    5.30
   6   8   6   11.18    4.61
  -6  -8  -6    9.55    4.00
  -6   8  -6    9.84    4.07
  -6  -8  12    1.85    2.58
  -6   8  12   -0.33    2.65
  -6   9  -6    1.12    2.85
   6   0 -13   -0.16    1.45
   6   0   7    0.64    1.70
   6   0   7    2.33    1.91
  -6   0  -7   -0.40    1.31
  -6   0  13    0.60    1.51
   6  -1 -13    1.96    2.02
   6   1 -13   -0.11    1.39
   6   1 -13    1.27    1.57
   6  -1   7   14.74    3.63
   6  -1   7   14.00    3.39
   6   1   7   13.85    3.64
  -6  -1  -7   12.20    3.57
  -6   1  -7    7.15    2.98
  -6  -1  13   -0.34    1.55
  -6   1  13   -1.44    1.37
   6  -2 -13    0.45    1.58
   6   2 -13   -1.86    1.37
   6  -2   7    0.23    1.70
   6  -2   7    1.56    1.78
   6   2   7    2.55    2.08
  -6  -2  -7    2.09    1.99
  -6   2  -7    0.20    1.48
  -6  -2  13   -0.23    1.14
  -6  -2  13   -0.30    1.18
  -6   2  13    1.05    1.62
   6  -3 -13    3.57    2.27
   6   3 -13    4.33    2.50
   6  -3   7    5.37    2.98
   6  -3   7    3.48    2.18
   6   3   7    5.55    2.89
  -6  -3  -7   -1.54    0.99
  -6  -3  -7    5.94    2.75
  -6   3  -7    3.14    2.26
  -6  -3  13    3.41    2.30
  -6  -3  13    1.82    1.64
  -6   3  13   -1.35    1.54
  -6   3  13    2.09    1.72
   6  -4 -13   -0.44    1.76
   6   4 -13    2.30    2.03
   6  -4   7    6.45    3.07
   6   4   7    5.76    2.86
  -6  -4  -7    4.31    2.55
  -6  -4  -7    1.07    1.85
  -6   4  -7    4.78    2.72
  -6  -4  13    1.91    1.65
  -6  -4  13    1.95    1.77
  -6   4  13    0.38    1.62
  -6   4  13    0.04    1.63
   6  -5 -13    0.27    2.09
   6   5 -13    2.24    2.09
   6  -5   7    0.19    2.17
   6   5   7   -1.41    1.79
  -6  -5  -7   -0.28    1.53
  -6   5  -7    0.59    1.61
  -6  -5  13    0.90    1.60
  -6   5  13   -0.23    1.68
  -6   5  13    0.23    1.67
   6  -6 -13    2.86    2.40
   6  -6 -13    1.09    2.34
   6   6 -13    1.02    2.13
   6  -6   7   18.84    5.32
   6   6   7   15.05    4.67
  -6  -6  -7   13.58    4.13
  -6   6  -7   12.58    4.17
  -6  -6  13   -0.25    1.92
  -6   6  13    1.31    2.08
   6  -7 -13    3.74    2.73
   6   7 -13    5.58    3.38
   6  -7   7    0.65    2.80
   6   7   7    1.02    2.72
  -6  -7  -7    0.03    1.86
  -6   7  -7    1.83    2.28
  -6  -7  13    2.65    2.95
  -6   7  13    7.98    3.81
   6  -8 -13    1.18    2.42
   6   8 -13    0.08    2.38
   6  -8   7    2.76    3.63
   6   8   7    5.09    3.69
  -6  -8  -7    1.68    2.81
  -6   8  -7    4.78    3.09
  -6  -8  13    3.48    3.55
  -6   8  13   -1.36    2.37
   6   0 -14    3.42    2.39
   6   0   8   46.35    5.65
  -6   0  -8   37.88    5.97
  -6   0  14    3.51    2.45
   6  -1 -14    3.98    2.46
   6   1 -14    1.00    1.92
   6  -1   8   21.75    4.58
   6  -1   8   19.96    4.39
   6   1   8   20.75    4.57
  -6  -1  -8   14.04    4.07
  -6   1  -8   18.01    4.55
  -6  -1  14    4.25    2.26
  -6   1  14    7.67    3.09
   6  -2 -14   31.60    5.58
   6   2 -14   45.42    5.28
   6  -2   8   -0.96    1.90
   6  -2   8    0.28    1.86
   6   2   8    0.77    1.84
  -6  -2  -8   -0.63    1.60
  -6   2  -8    0.40    1.64
  -6  -2  14   27.76    5.17
  -6  -2  14   21.62    4.79
  -6   2  14   25.72    5.41
   6  -3 -14    1.61    1.89
   6   3 -14    3.51    2.44
   6  -3   8   -0.77    1.95
   6   3   8   -1.24    1.44
  -6  -3  -8    0.47    1.63
  -6  -3  -8    0.11    1.71
  -6   3  -8    0.70    1.80
  -6  -3  14   -0.03    1.51
  -6  -3  14    2.81    2.09
  -6   3  14   -0.23    1.55
   6  -4 -14    1.99    2.47
   6   4 -14    7.36    3.22
   6  -4   8   52.37    6.47
   6   4   8   54.62    6.76
  -6  -4  -8   44.04    6.32
  -6  -4  -8   43.82    6.20
  -6   4  -8   38.40    6.54
  -6  -4  14    8.81    3.46
  -6  -4  14    1.90    1.87
  -6   4  14    5.40    2.72
  -6   4  14    4.20    2.51
   6  -5 -14    3.83    2.92
   6   5 -14    4.56    3.19
   6  -5   8   16.88    4.76
   6   5   8   13.58    4.29
  -6  -5  -8   13.14    4.05
  -6   5  -8   10.95    4.09
  -6  -5  14    1.19    2.34
  -6   5  14    4.22    3.17
  -6   5  14    4.53    2.95
   6  -6 -14    2.50    2.61
   6   6 -14    1.26    2.57
   6  -6   8   -0.14    2.81
   6   6   8    2.61    3.02
  -6  -6  -8    0.61    2.05
  -6   6  -8    0.56    2.11
  -6  -6  14    0.89    2.23
  -6   6  14   -1.35    2.23
   6  -7 -14   -0.26    2.33
   6   7 -14    0.85    2.71
   6  -7   8   -1.18    2.60
   6   7   8    1.86    2.79
  -6  -7  -8   -0.73    1.98
  -6   7  -8    0.71    2.14
  -6  -7  14   -0.37    2.53
  -6   7  14    0.27    2.53
  -6  -8  -8    8.17    4.06
  -6   8  14    7.75    3.97
   6   0 -15   -0.05    1.73
   6   0   9    0.20    1.95
  -6   0  -9    0.95    1.93
  -6   0  15    0.67    1.56
   6  -1 -15   -0.44    1.86
   6   1 -15    0.12    1.79
   6  -1   9   -0.05    1.88
   6  -1   9    1.45    1.97
   6   1   9   -2.11    1.87
  -6  -1  -9    0.55    1.81
  -6   1  -9   -0.33    1.70
  -6  -1  15    1.37    1.92
  -6   1  15    0.62    1.95
   6  -2 -15    1.76    2.21
   6   2 -15    0.25    2.04
   6  -2   9   24.90    5.35
   6   2   9   25.08    5.26
  -6  -2  -9   20.09    4.70
  -6   2  -9   17.99    4.69
  -6  -2  15    2.89    2.17
  -6   2  15    1.19    1.87
   6  -3 -15    2.18    2.42
   6   3 -15    1.80    2.02
   6  -3   9    4.25    3.12
   6   3   9    0.18    2.00
  -6  -3  -9    2.35    2.31
  -6   3  -9    3.98    2.80
  -6  -3  15   -0.56    1.79
  -6  -3  15   -1.07    1.39
  -6   3  15    1.14    2.00
   6  -4 -15    0.06    1.96
   6   4 -15   -0.06    1.99
   6  -4   9    2.09    2.70
   6   4   9    0.38    2.34
  -6  -4  -9    1.88    1.97
  -6   4  -9    2.39    2.52
  -6  -4  15    1.27    2.02
  -6  -4  15    0.12    1.55
  -6   4  15    0.49    1.96
   6  -5 -15    3.72    2.93
   6   5 -15   -0.92    1.98
   6  -5   9   -1.18    2.21
   6   5   9    1.60    2.60
  -6  -5  -9   -1.08    1.71
  -6   5  -9    0.03    1.87
  -6  -5  15   -0.13    1.97
  -6   5  15    1.02    2.44
  -6   5  15   -0.02    1.94
   6  -6 -15    1.03    2.87
   6   6 -15    2.74    2.96
   6  -6   9    1.21    3.15
   6   6   9    0.59    2.64
  -6  -6  -9    0.69    2.03
  -6   6  -9   -0.17    2.21
  -6  -6  15   -0.21    2.34
  -6   6  15    0.35    2.92
  -6   6  15    0.97    2.39
   6  -7 -15   -0.71    2.72
   6   7 -15    5.44    3.52
   6  -7   9    7.69    4.74
   6   7   9    9.28    4.33
  -6  -7  -9    7.16    3.93
  -6  -7  15    3.23    3.30
  -6   7  15    2.06    3.12
   6   0 -16    4.39    3.01
   6   0  10   18.62    4.53
  -6   0 -10   10.72    3.99
  -6   0  16    5.56    2.96
   6  -1 -16    1.63    2.32
   6   1 -16    1.38    2.65
   6  -1  10    2.39    2.53
   6   1  10    0.57    2.08
  -6  -1 -10    2.59    2.36
  -6   1 -10    2.33    2.18
  -6  -1  16    2.95    2.41
  -6   1  16    2.70    2.23
   6  -2 -16    1.41    2.34
   6   2 -16   -0.53    1.94
   6  -2  10    6.18    3.50
   6   2  10    7.27    3.26
  -6  -2 -10    6.80    3.23
  -6   2 -10    6.45    3.25
  -6  -2  16    2.61    2.17
  -6   2  16    1.10    2.00
   6  -3 -16    1.19    2.59
   6  -3  10    3.04    3.21
   6   3  10    4.39    3.10
  -6   3 -10    2.79    2.41
  -6  -3  16    1.06    2.06
  -6   3  16    1.68    2.07
   6  -4 -16    0.36    2.49
   6   4 -16   -1.63    1.57
   6  -4  10   17.45    5.13
   6   4  10   24.72    5.76
  -6   4 -10   17.47    5.32
  -6  -4  16   -0.21    1.95
  -6  -4  16   -0.46    2.26
  -6   4  16    1.13    2.04
   6  -5 -16    0.38    2.79
   6   5 -16    0.34    2.26
   6  -5  10    1.77    2.76
   6   5  10    3.26    3.03
  -6  -5 -10    3.03    2.39
  -6   5 -10    0.56    2.16
  -6  -5  16    0.14    2.65
  -6   5  16    0.02    3.02
   6  -6 -16    1.12    3.29
   6   6 -16    0.46    2.36
   6  -6  10   -2.06    2.55
   6   6  10    2.31    3.02
  -6  -6 -10   -0.68    2.32
  -6   6 -10   -0.30    2.41
  -6  -6  16    0.34    2.85
  -6   6  16    1.33    3.15
  -6   6  16   -1.34    2.29
   6   0 -17   -0.75    2.20
  -6   0 -11    1.17    2.08
  -6   0  17   -0.47    1.90
   6  -1 -17    1.73    2.72
   6   1 -17    1.02    2.57
   6   1  11    0.77    2.28
  -6  -1 -11    1.09    2.20
  -6   1 -11   -1.71    1.64
  -6  -1  17    1.64    2.10
  -6   1  17   -1.01    1.68
   6  -2 -17    1.22    2.57
   6   2 -17    1.41    2.53
   6  -2  11    6.35    3.63
   6   2  11    8.35    3.66
  -6   2 -11    3.77    2.95
  -6  -2  17    1.11    2.29
  -6   2  17    2.88    2.80
   6  -3 -17    6.36    3.61
   6   3 -17    8.09    4.04
   6  -3  11    0.74    2.89
   6   3  11    0.21    2.65
  -6   3 -11   -0.09    2.14
  -6  -3  17    4.21    3.02
  -6   3  17    3.90    3.18
   6  -4 -17    8.62    4.16
   6  -4  11    4.40    3.71
   6   4  11    1.56    3.10
  -6   4 -11    1.47    2.46
  -6  -4  17    7.82    3.66
  -6   4  17    9.24    4.24
   6  -5 -17    5.06    3.83
   6   5 -17    3.25    3.02
   6  -5  11   -0.10    3.39
   6   5  11    5.34    3.90
  -6  -5 -11    4.29    3.23
  -6   5 -11    6.17    3.90
  -6  -5  17    2.21    3.16
  -6   5  17    3.28    3.73
   6  -6 -17    0.78    3.60
   6   6 -17   -0.16    2.76
  -6  -6 -11    2.60    3.09
   6   0 -18    0.71    2.59
  -6   0 -12    1.80    2.70
  -6   0  18   -0.40    2.59
   6  -1 -18    0.63    2.96
   6   1 -18    0.07    2.74
  -6   1 -12   -1.24    2.20
  -6  -1  18    1.65    2.77
  -6   1  18    1.14    2.46
   6  -2 -18   -0.54    2.74
   6   2 -18   -0.81    2.69
   6  -2  12    2.01    3.37
   6   2  12    4.03    3.33
  -6   2 -12    4.85    3.31
  -6  -2  18    1.60    2.63
  -6   2  18    4.57    3.42
   6  -3 -18   -0.78    2.66
   6   3 -18    2.95    3.16
   6  -3  12    0.54    3.48
   6   3  12    1.12    2.88
  -6   3 -12    0.60    2.46
  -6  -3  18    4.04    3.35
  -6   3  18    2.05    2.98
   6  -4 -18   15.69    5.67
   6  -4  12    0.47    3.57
   6   4  12    3.04    3.70
  -6   4 -12   -1.03    2.34
  -6  -4  18   18.66    5.57
   6   0 -19    1.53    3.11
  -6   0 -13    2.39    3.00
  -6   0  19    0.44    3.07
   6  -1 -19    0.48    3.45
   6   1 -19   -2.00    2.94
  -6   1 -13    2.75    3.06
  -6  -1  19    3.04    3.28
  -6   1  19   -2.88    2.35
   6  -2 -19    1.49    3.54
   6  -2  13   -1.35    3.12
  -6   2 -13    2.63    3.10
  -6  -2  19   -0.93    2.99
   6  -3  13    2.05    3.93
  -6  -3  19    9.15    4.50
   7   0  -4   25.99    3.43
   7   0  -4   18.08    3.66
   7   0  -3   -0.22    0.92
   7   0  -3   -0.36    1.08
  -7   0   3    0.98    1.03
  -7   0   3   -0.58    0.85
  -7   0   4   21.10    2.93
  -7   0   4   23.16    4.00
   7  -1  -4   21.98    3.46
   7   1  -4   20.51    2.80
   7   1  -4   17.50    3.54
   7  -1  -3    2.99    1.57
   7   1  -3    2.16    1.88
  -7  -1   3    2.05    1.30
  -7  -1   3    1.94    1.63
  -7   1   3    1.74    1.61
  -7   1   3    2.21    1.59
  -7  -1   4   19.89    3.12
  -7  -1   4   14.45    3.36
  -7   1   4   17.97    3.63
  -7   1   4   17.53    3.66
   7  -2  -4   10.58    2.79
   7   2  -4   12.97    3.14
   7  -2  -3   16.12    3.27
   7   2  -3   17.60    3.67
  -7  -2   3   12.81    2.84
  -7  -2   3   16.51    3.63
  -7   2   3    8.56    2.57
  -7   2   3   15.38    3.52
  -7  -2   4   -0.28    0.86
  -7  -2   4    7.44    2.56
  -7   2   4    9.63    2.77
  -7   2   4    7.56    2.57
   7  -3  -4   -0.59    0.90
   7   3  -4    0.15    1.53
   7  -3  -3    1.80    1.43
   7   3  -3    1.81    1.69
  -7  -3   3    0.68    1.10
  -7  -3   3    0.70    1.53
  -7   3   3    0.42    1.21
  -7   3   3   -0.18    1.07
  -7  -3   4    0.00    0.87
  -7  -3   4   -0.17    1.20
  -7   3   4    0.89    1.38
  -7   3   4    0.77    1.26
   7  -4  -4    7.77    2.71
   7   4  -4    9.34    2.82
   7  -4  -3    2.10    1.62
   7   4  -3    2.44    1.93
  -7  -4   3    3.28    1.78
  -7  -4   3    1.95    1.49
  -7   4   3    2.72    1.71
  -7   4   3    1.91    1.90
  -7  -4   4    6.42    2.40
  -7  -4   4    8.48    2.87
  -7   4   4    3.61    1.76
  -7   4   4    5.38    2.44
   7  -5  -4   -0.06    1.43
   7   5  -4    1.37    1.85
   7  -5  -3   11.11    3.28
   7   5  -3   15.99    4.01
  -7  -5   3   10.01    3.02
  -7  -5   3    9.45    3.05
  -7   5   3    0.30    1.27
  -7   5   3    7.27    2.97
  -7  -5   4    0.75    1.26
  -7  -5   4   -0.50    1.20
  -7   5   4    0.29    1.36
  -7   5   4   -0.87    1.50
   7  -6  -4   -0.11    1.46
   7   6  -4    0.31    1.60
   7   6  -4    0.86    2.08
   7  -6  -3    0.30    1.40
   7   6  -3    0.35    1.96
  -7  -6   3   -0.43    1.17
  -7   6   3    1.71    1.79
  -7   6   3    2.00    2.23
  -7  -6   4    0.65    1.50
  -7   6   4    0.22    2.02
   7  -7  -4   -0.53    1.56
   7   7  -4   -0.05    1.42
   7   7  -4    0.55    2.12
   7  -7  -3    0.94    1.90
   7   7  -3    1.25    1.75
   7   7  -3   -1.28    2.13
  -7  -7   3    1.51    1.79
  -7   7   3    3.24    2.48
  -7  -7   4   -0.84    1.28
  -7   7   4   -0.67    1.70
   7  -8  -4    3.88    2.83
   7   8  -4    2.05    2.25
   7  -8  -3    3.83    2.95
   7   8  -3    0.30    1.84
   7   8  -3    1.36    2.52
  -7  -8   3    1.32    1.79
  -7   8   3    0.49    2.18
  -7  -8   4    2.94    2.42
  -7   8   4    2.11    2.64
   7  -9  -4    1.62    2.55
   7   9  -4   -0.72    2.00
   7  -9  -3    2.72    2.53
   7   9  -3    2.11    2.49
  -7  -9   3    0.27    2.08
  -7   9   3    3.46    3.40
  -7  -9   4    2.50    2.29
  -7   9   4   -0.20    2.73
   7  10  -4    7.46    3.65
   7  10  -3   -1.03    2.77
  -7  10   3   -1.89    2.63
  -7  10   4    1.86    3.36
   7   0  -5   -0.44    0.81
   7   0  -2    8.80    2.10
   7   0  -2    4.07    2.07
  -7   0   2    6.07    2.29
  -7   0   5    0.81    1.05
  -7   0   5    0.13    1.13
   7  -1  -5   20.36    3.39
   7   1  -5   22.17    2.76
   7   1  -5   26.62    4.07
   7  -1  -2   39.18    3.94
   7   1  -2   39.33    4.61
  -7  -1   2   36.04    3.54
  -7  -1   2   38.92    4.58
  -7   1   2   29.09    4.48
  -7  -1   5   22.62    3.37
  -7  -1   5   22.30    4.05
  -7   1   5   22.30    3.84
  -7   1   5   20.49    3.86
   7  -2  -5    0.16    0.89
   7   2  -5   -0.91    1.01
   7  -2  -2   38.94    4.19
   7   2  -2   41.97    4.76
  -7  -2   2   37.86    3.96
  -7  -2   2   32.60    4.92
  -7   2   2   28.23    4.35
  -7   2   2   34.17    4.95
  -7  -2   5    0.78    1.21
  -7  -2   5    1.62    1.43
  -7   2   5    0.02    1.01
  -7   2   5    0.87    1.22
   7  -3  -5    0.64    1.24
   7   3  -5    0.63    1.49
   7  -3  -2    2.69    1.76
   7   3  -2    3.64    2.04
  -7  -3   2    1.44    1.29
  -7  -3   2    1.88    1.57
  -7   3   2    0.03    1.25
  -7   3   2    1.31    1.58
  -7  -3   5    2.84    1.72
  -7  -3   5    0.92    1.30
  -7   3   5    1.54    1.31
  -7   3   5    0.59    1.23
   7  -4  -5    5.15    2.37
   7   4  -5    5.41    2.38
   7  -4  -2   40.11    4.87
   7   4  -2   43.86    5.33
  -7  -4   2   36.29    4.45
  -7  -4   2   39.28    5.69
  -7   4   2   26.02    4.30
  -7   4   2   40.22    5.66
  -7  -4   5    6.53    2.30
  -7  -4   5    6.27    2.65
  -7   4   5    4.47    1.95
  -7   4   5    6.16    2.46
   7  -5  -5    0.80    1.57
   7   5  -5    1.83    1.49
   7   5  -5   -0.57    1.48
   7  -5  -2    2.20    1.89
   7   5  -2    2.46    2.35
  -7  -5   2    7.47    2.96
  -7  -5   2    5.79    2.50
  -7   5   2    6.16    2.59
  -7   5   2    5.93    2.71
  -7  -5   5    0.42    1.20
  -7   5   5   -1.48    1.22
   7  -6  -5    0.75    1.63
   7   6  -5   -0.58    1.31
   7   6  -5   -0.04    1.77
   7  -6  -2    8.63    3.19
   7   6  -2    8.72    3.33
  -7  -6   2    4.01    2.30
  -7  -6   2    5.47    2.62
  -7   6   2    3.54    2.17
  -7   6   2    2.27    2.42
  -7  -6   5   -0.60    1.11
  -7   6   5   -0.62    1.32
   7  -7  -5   -0.24    1.52
   7   7  -5   -0.62    1.60
   7  -7  -2    4.84    2.83
   7   7  -2    4.15    2.44
   7   7  -2    6.12    3.17
  -7  -7   2    6.16    2.61
  -7   7   2    5.60    2.93
  -7  -7   5    0.19    1.54
  -7   7   5    0.16    1.93
   7  -8  -5    0.51    2.13
   7   8  -5   -0.15    1.87
   7  -8  -2    0.80    2.84
   7   8  -2    2.42    2.33
   7   8  -2    3.53    3.08
  -7  -8   2    2.48    2.19
  -7   8   2    3.01    2.60
  -7  -8   5    0.69    1.73
  -7   8   5   -0.64    2.11
   7  -9  -5   -1.67    1.98
   7   9  -5   -0.45    2.21
   7  -9  -2   -1.32    2.13
   7   9  -2    1.06    2.26
   7   9  -2    1.57    2.93
  -7  -9   2   -0.92    2.06
  -7   9   2    0.71    2.45
  -7  -9   5    3.37    2.89
  -7   9   5    0.28    2.67
   7  10  -5    0.96    2.53
   7  10  -2   -1.52    2.44
  -7  10   2    2.19    3.38
   7   0  -6    7.79    2.35
   7   0  -1    0.55    1.01
   7   0  -1   -0.45    1.02
  -7   0   1   -0.44    0.90
  -7   0   6   10.00    2.47
  -7   0   6   10.59    2.76
  -7   0   6    9.19    2.63
   7  -1  -6    9.50    2.62
   7   1  -6    8.98    2.25
   7   1  -6    8.84    2.66
   7  -1  -1   12.61    2.71
   7  -1  -1    7.59    2.55
   7   1  -1    7.88    2.76
  -7  -1   1   10.79    2.37
  -7  -1   1    9.41    2.91
  -7   1   1    5.04    2.04
  -7  -1   6    6.83    2.13
  -7  -1   6    9.83    2.80
  -7   1   6    6.95    1.99
  -7   1   6    7.06    2.26
  -7   1   6    6.64    2.42
   7  -2  -6    1.56    1.48
   7   2  -6    2.11    1.59
   7  -2  -1   -0.17    1.03
   7   2  -1    2.02    1.65
  -7  -2   1    2.47    1.54
  -7  -2   1    0.06    1.20
  -7   2   1    1.08    1.29
  -7   2   1    1.39    1.86
  -7  -2   6    1.55    1.24
  -7  -2   6    1.08    1.39
  -7   2   6   -0.17    1.01
  -7   2   6    1.67    1.49
   7  -3  -6    6.12    2.29
   7   3  -6    7.36    2.51
   7  -3  -1   -0.46    1.07
   7   3  -1   -0.19    1.53
  -7  -3   1    0.51    0.83
  -7  -3   1   -0.09    1.23
  -7   3   1    0.28    1.27
  -7   3   1    0.57    1.45
  -7  -3   6    4.87    2.25
  -7  -3   6    6.45    2.49
  -7   3   6    8.17    2.39
  -7   3   6    4.73    2.27
   7  -4  -6   10.72    3.22
   7   4  -6   16.76    3.59
   7  -4  -1    9.82    3.17
   7   4  -1   13.20    3.77
  -7  -4   1    9.66    2.79
  -7  -4   1    8.51    2.83
  -7   4   1    4.04    2.15
  -7   4   1    5.74    2.54
  -7  -4   6   10.45    3.04
  -7  -4   6   17.25    4.06
  -7   4   6    9.37    3.07
   7  -5  -6    3.42    2.11
   7   5  -6    2.92    2.25
   7   5  -6    3.37    2.37
   7  -5  -1   50.16    5.84
   7   5  -1   55.59    6.16
  -7  -5   1   43.85    5.17
  -7  -5   1   46.43    5.54
  -7   5   1   39.53    4.92
  -7   5   1   32.68    5.45
  -7  -5   6    0.96    1.57
  -7   5   6    2.68    2.00
   7  -6  -6    5.10    2.56
   7   6  -6   13.00    3.98
   7  -6  -1    2.19    2.04
   7   6  -1   -0.22    2.14
  -7  -6   1    1.97    1.73
  -7  -6   1   -1.57    1.34
  -7   6   1    2.28    1.95
  -7   6   1    0.53    1.67
  -7  -6   6   12.97    3.87
  -7   6   6    7.64    3.20
   7  -7  -6    0.95    2.29
   7   7  -6    0.24    1.70
   7  -7  -1   11.96    3.90
   7   7  -1    7.25    2.80
   7   7  -1   16.62    4.42
  -7  -7   1    5.78    2.75
  -7   7   1    3.64    2.48
  -7   7   1    7.89    3.42
  -7  -7   6    2.51    2.04
  -7   7   6    1.44    2.33
   7  -8  -6   -1.99    1.66
   7   8  -6   -0.76    1.91
   7  -8  -1   -0.92    2.20
   7   8  -1    0.96    1.87
   7   8  -1   -0.02    1.95
  -7  -8   1    0.74    1.81
  -7   8   1    1.23    2.42
  -7  -8   6    0.80    1.63
  -7   8   6    0.82    2.70
   7  -9  -6    3.31    2.73
   7   9  -6    3.07    2.95
   7  -9  -1    1.33    2.62
   7   9  -1    1.88    2.40
   7   9  -1    0.46    2.85
  -7  -9   1    1.85    2.46
  -7   9   1   -0.80    2.68
  -7  -9   6    1.26    2.21
  -7   9   6    1.44    3.00
   7  10  -1   -0.55    2.40
  -7  10   1    0.96    2.97
   7   0  -7   -0.54    0.93
   7   0   0   25.28    3.35
   7   0   0   20.97    4.02
  -7   0   0   19.48    3.99
  -7   0   7    0.50    1.06
  -7   0   7   -0.09    1.22
  -7   0   7    0.57    1.20
   7  -1  -7   15.47    3.28
   7   1  -7   14.65    3.23
   7  -1   0    0.31    1.11
   7  -1   0   -0.59    1.11
   7   1   0    0.92    1.38
  -7  -1   0   -0.36    1.11
  -7   1   0   -0.50    1.13
  -7  -1   7   14.17    2.82
  -7  -1   7   13.38    3.07
  -7  -1   7   18.75    3.73
  -7   1   7   19.46    3.17
  -7   1   7    0.25    1.10
  -7   1   7   16.27    3.41
   7  -2  -7   34.82    4.26
   7   2  -7   35.20    4.03
   7  -2   0    0.83    1.16
   7  -2   0    0.50    1.35
   7   2   0   -0.29    1.48
  -7  -2   0   -0.09    1.06
  -7  -2   0    0.67    1.49
  -7   2   0    1.66    1.40
  -7  -2   7   32.11    3.96
  -7  -2   7   47.85    5.18
  -7   2   7   38.97    4.11
  -7   2   7   29.06    4.47
   7  -3  -7    3.18    1.83
   7   3  -7    3.15    1.84
   7  -3   0    1.32    1.45
   7   3   0    3.66    2.27
  -7  -3   0    0.26    0.83
  -7  -3   0    0.88    1.29
  -7   3   0    2.07    1.62
  -7   3   0    2.58    2.02
  -7  -3   7    0.99    1.34
  -7  -3   7    2.86    2.01
  -7   3   7    3.24    1.51
  -7   3   7    1.80    1.61
   7  -4  -7   -0.18    1.26
   7   4  -7   -0.75    1.27
   7   4  -7   -1.18    1.35
   7  -4   0   -0.28    1.39
   7   4   0    0.44    1.76
  -7  -4   0    1.11    1.25
  -7  -4   0   -0.46    1.39
  -7   4   0   -0.60    1.25
  -7   4   0   -1.54    1.27
  -7  -4   7    0.00    1.14
  -7   4   7    0.00    1.30
   7  -5  -7   12.10    3.85
   7   5  -7    8.07    3.21
   7  -5   0   -1.22    1.11
   7   5   0    0.32    1.77
  -7  -5   0    1.69    1.53
  -7  -5   0    1.24    1.65
  -7   5   0   -0.03    1.39
  -7   5   0   -0.63    1.35
  -7  -5   7    5.67    2.36
  -7   5   7    6.07    2.87
   7  -6  -7    8.21    3.32
   7   6  -7    9.17    3.29
   7  -6   0    2.25    2.14
   7   6   0    1.94    2.33
  -7  -6   0    1.66    1.90
  -7  -6   0    2.19    1.77
  -7   6   0    1.47    1.91
  -7   6   0    2.43    2.27
  -7  -6   7    3.98    2.37
  -7   6   7    4.18    2.55
   7  -7  -7    2.14    2.13
   7   7  -7    0.43    1.70
   7  -7   0    0.16    1.85
   7   7   0    0.70    2.46
  -7  -7   0    0.99    1.51
  -7  -7   0    0.74    2.12
  -7   7   0    0.28    1.63
  -7   7   0    1.32    2.28
  -7  -7   7   -0.88    1.31
  -7   7   7    0.84    1.92
   7  -8  -7    3.48    2.71
   7   8  -7    7.45    3.35
   7  -8   0   -0.61    2.49
   7   8   0    1.74    1.94
   7   8   0    0.53    2.61
  -7  -8   0    1.18    2.15
  -7   8   0   -0.17    2.22
  -7  -8   7    4.18    2.85
  -7   8   7    5.07    3.26
   7  -9  -7   -0.37    2.27
   7   9  -7    1.61    2.58
   7  -9   0   -0.07    2.31
   7   9   0    0.55    2.22
   7   9   0   -0.13    2.66
  -7  -9   0    1.12    2.16
  -7   9   0    0.88    2.79
  -7  -9   7   -1.75    2.10
  -7   9   7    3.98    3.45
   7  10   0    1.67    3.23
  -7  10   0    2.85    3.55
   7   0   1   -0.32    1.10
   7   0   1    0.26    1.22
  -7   0  -1    0.36    1.12
  -7   0   8   -0.10    0.90
  -7   0   8    0.54    1.03
  -7   0   8   13.73    3.23
  -7   0   8   10.47    2.82
   7  -1  -8    1.10    1.26
   7   1  -8    0.91    1.38
   7  -1   1    8.38    2.43
   7  -1   1    7.25    2.50
   7   1   1    7.79    2.63
  -7  -1  -1    5.75    2.45
  -7   1  -1    9.02    2.96
  -7  -1   8    0.45    1.18
  -7  -1   8    0.13    0.92
  -7  -1   8    0.87    1.47
  -7   1   8    0.55    1.08
  -7   1   8    0.90    1.26
   7  -2  -8   10.88    3.01
   7  -2  -8   16.30    3.13
   7   2  -8   13.91    2.99
   7  -2   1   12.10    3.12
   7  -2   1    9.52    2.97
   7   2   1   15.59    3.78
  -7  -2  -1   11.96    2.73
  -7  -2  -1   12.98    3.54
  -7   2  -1   12.05    3.29
  -7  -2   8   14.98    3.43
  -7  -2   8   14.55    3.64
  -7   2   8   14.69    3.03
  -7   2   8   10.96    3.15
   7  -3  -8   54.91    5.68
   7   3  -8   62.60    5.27
   7  -3   1   -0.49    1.25
   7   3   1    1.01    1.71
  -7  -3  -1    1.04    1.15
  -7  -3  -1   -0.10    1.35
  -7   3  -1    0.45    1.36
  -7   3  -1    0.88    1.40
  -7  -3   8   53.67    5.49
  -7   3   8   49.80    5.48
   7  -4  -8   18.05    4.24
   7   4  -8   22.04    4.79
   7  -4   1   30.27    5.06
   7   4   1   33.57    5.55
  -7  -4  -1   30.53    4.65
  -7  -4  -1   23.59    4.73
  -7   4  -1   28.37    5.13
  -7   4  -1   27.82    5.00
  -7  -4   8   16.62    3.89
  -7   4   8   16.02    4.04
   7  -5  -8   15.64    4.06
   7   5  -8   31.71    5.70
   7  -5   1   12.19    3.62
   7   5   1   17.03    4.43
  -7  -5  -1   11.21    3.32
  -7  -5  -1   13.54    3.68
  -7   5  -1   11.30    3.39
  -7   5  -1   12.60    3.76
  -7  -5   8   19.72    4.55
  -7   5   8   22.50    4.86
   7  -6  -8   12.50    3.77
   7   6  -8   22.80    5.35
   7  -6   1    6.00    2.96
   7   6   1    6.63    3.20
  -7  -6  -1    2.98    2.08
  -7  -6  -1    4.78    2.48
  -7   6  -1    3.20    2.37
  -7   6  -1    4.28    2.76
  -7  -6   8   13.62    3.92
  -7   6   8   17.46    4.70
   7  -7  -8    5.54    3.17
   7   7  -8    4.80    2.62
   7  -7   1    3.21    2.64
   7   7   1    2.93    2.69
  -7  -7  -1    1.60    2.12
  -7  -7  -1    4.02    2.48
  -7   7  -1    0.34    1.92
  -7   7  -1    2.08    2.53
  -7  -7   8    2.60    2.22
  -7   7   8    4.35    2.84
   7  -8  -8    0.36    2.13
   7   8  -8    1.17    2.39
   7  -8   1    0.86    2.67
   7   8   1    1.83    1.96
   7   8   1    1.09    2.57
  -7  -8  -1    1.66    2.15
  -7   8  -1    0.53    1.80
  -7   8  -1    1.15    2.56
  -7  -8   8    1.11    2.07
  -7   8   8    0.60    2.19
   7  -9  -8    0.70    2.66
   7   9  -8    0.87    2.41
   7  -9   1   -0.32    2.90
   7   9   1    0.98    2.80
  -7  -9  -1    2.66    2.41
  -7   9  -1   -0.25    2.81
  -7  -9   8    1.24    2.39
  -7   9   8    0.55    2.85
   7   0   2   66.65    6.30
  -7   0  -2   52.08    5.60
  -7   0   9    0.88    1.26
  -7   0   9    0.12    0.99
  -7   0   9   -1.53    0.99
  -7   0   9    0.04    0.88
   7  -1  -9    0.64    1.32
   7   1  -9    0.60    1.40
   7  -1   2    7.07    2.24
   7  -1   2    6.29    2.48
   7   1   2    7.63    2.67
  -7  -1  -2    4.24    2.27
  -7   1  -2    8.02    2.89
  -7  -1   9    0.50    1.16
  -7  -1   9    1.29    1.30
  -7  -1   9    2.03    1.58
  -7   1   9    0.86    1.30
  -7   1   9    0.51    1.29
  -7   1   9    0.63    1.21
   7  -2  -9    2.49    1.76
   7   2  -9    1.21    1.58
   7   2  -9    0.83    1.44
   7  -2   2    0.80    1.40
   7  -2   2    0.50    1.44
   7   2   2    1.01    1.62
  -7  -2  -2    0.29    1.17
  -7  -2  -2    1.86    1.69
  -7   2  -2   -0.61    1.24
  -7  -2   9    2.30    1.35
  -7  -2   9   -0.70    0.85
  -7   2   9    0.26    1.05
   7  -3  -9   41.81    5.09
   7   3  -9   45.71    5.35
   7  -3   2    1.65    1.69
   7  -3   2    1.30    1.66
   7   3   2    0.92    1.76
  -7  -3  -2    0.62    1.11
  -7  -3  -2   -1.27    1.05
  -7   3  -2    1.89    1.67
  -7  -3   9   30.55    5.01
  -7   3   9   38.22    5.29
   7  -4  -9   -0.14    1.40
   7   4  -9    0.19    1.48
   7  -4   2   26.17    4.88
   7   4   2   22.52    4.86
  -7  -4  -2   22.75    4.22
  -7  -4  -2   22.99    4.84
  -7   4  -2   23.33    4.83
  -7   4  -2   20.32    4.41
  -7  -4   9    0.04    1.42
  -7   4   9    0.67    1.41
   7  -5  -9    0.47    1.43
   7   5  -9    0.67    1.82
   7  -5   2    4.99    2.66
   7   5   2    7.76    3.50
  -7  -5  -2    6.87    2.80
  -7  -5  -2    6.93    2.79
  -7   5  -2    7.70    3.04
  -7   5  -2    1.83    2.01
  -7  -5   9    0.79    1.51
  -7   5   9   -0.01    1.44
   7  -6  -9    3.06    2.30
   7   6  -9    3.37    2.62
   7  -6   2    3.58    2.56
   7   6   2    5.39    3.21
  -7  -6  -2    4.27    2.46
  -7  -6  -2    5.98    3.01
  -7   6  -2    4.15    2.56
  -7   6  -2    3.59    2.63
  -7  -6   9    0.56    1.37
  -7   6   9    1.80    2.30
   7  -7  -9    0.71    2.02
   7   7  -9    3.38    2.65
   7  -7   2   11.41    4.23
   7   7   2    9.14    3.79
  -7  -7  -2    5.76    2.78
  -7  -7  -2   11.54    3.95
  -7   7  -2    4.72    2.81
  -7   7  -2    6.49    3.46
  -7  -7   9    2.95    2.26
  -7   7   9    1.92    2.30
   7  -8  -9    1.55    2.61
   7   8  -9    1.98    2.49
   7  -8   2    1.91    2.86
   7   8   2    1.47    1.91
   7   8   2   -1.03    2.26
  -7  -8  -2    2.05    2.22
  -7   8  -2    1.93    2.40
  -7   8  -2   -0.35    2.40
  -7  -8   9    0.16    1.63
  -7   8   9    0.45    2.37
   7  -9  -9   -1.40    2.44
   7   9  -9    0.46    2.78
   7  -9   2    3.15    3.81
   7   9   2    4.04    3.51
  -7  -9  -2    2.82    3.10
  -7   9  -2    2.55    2.69
  -7  -9   9    1.96    3.07
  -7   9   9   -1.49    2.80
   7   0 -10    6.76    2.38
   7   0   3   -1.22    1.17
  -7   0  -3    0.02    1.34
  -7   0  10    7.13    2.57
  -7   0  10    5.66    2.27
  -7   0  10    3.46    1.74
   7  -1 -10    3.10    1.85
   7   1 -10    2.56    1.66
   7  -1   3   55.18    5.11
   7  -1   3   65.60    6.36
   7   1   3   71.48    6.66
  -7  -1  -3   49.33    5.59
  -7   1  -3   49.03    5.60
  -7  -1  10    0.42    1.09
  -7  -1  10    3.87    1.86
  -7   1  10    5.45    2.40
  -7   1  10    3.22    1.71
  -7   1  10    2.78    1.64
   7  -2 -10    4.32    2.06
   7   2 -10    4.81    2.42
   7  -2   3   -0.87    1.38
   7  -2   3   -0.75    1.50
   7   2   3    0.45    1.61
  -7  -2  -3    1.23    1.65
  -7   2  -3    1.61    1.63
  -7  -2  10    3.89    1.93
  -7  -2  10    3.95    1.94
  -7   2  10    2.48    1.91
  -7   2  10    1.85    1.66
   7  -3 -10    8.99    2.78
   7   3 -10   11.62    3.38
   7  -3   3   17.29    4.07
   7  -3   3   16.31    3.92
   7   3   3   14.64    3.94
  -7  -3  -3   14.79    3.28
  -7  -3  -3   14.28    3.88
  -7   3  -3   14.39    4.03
  -7  -3  10   10.33    3.26
  -7   3  10    9.20    2.96
   7  -4 -10   30.00    5.41
   7   4 -10   35.72    5.82
   7  -4   3    3.11    2.26
   7  -4   3    2.95    2.12
   7   4   3    2.08    2.47
  -7  -4  -3    4.51    2.12
  -7  -4  -3    3.74    2.05
  -7   4  -3    3.40    2.06
  -7  -4  10   25.76    5.02
  -7   4  10   31.57    5.28
   7  -5 -10    0.09    1.59
   7   5 -10    1.49    2.04
   7  -5   3    7.70    3.19
   7   5   3   13.53    4.10
  -7  -5  -3    9.79    3.20
  -7  -5  -3   14.07    3.85
  -7   5  -3    8.95    3.40
  -7   5  -3    7.10    3.13
  -7  -5  10    0.44    1.42
  -7   5  10    1.05    1.78
   7  -6 -10    5.59    2.93
   7   6 -10    3.86    2.75
   7  -6   3    2.77    2.62
   7   6   3    1.63    2.87
  -7  -6  -3    4.07    2.41
  -7  -6  -3    2.78    2.43
  -7   6  -3    0.81    1.76
  -7   6  -3    2.55    2.51
  -7  -6  10    6.10    2.83
  -7   6  10    5.06    2.78
   7  -7 -10    0.69    2.01
   7   7 -10   -1.31    2.03
   7  -7   3    0.70    2.63
   7   7   3    0.61    2.43
  -7  -7  -3   -0.53    1.64
  -7  -7  -3    1.96    2.37
  -7   7  -3    0.41    1.97
  -7   7  -3    0.51    2.17
  -7  -7  10   -0.10    1.65
  -7   7  10   -0.11    1.82
   7  -8 -10    1.00    2.32
   7   8 -10    1.32    2.61
   7  -8   3    0.21    2.93
   7   8   3    3.36    3.36
  -7  -8  -3    3.70    3.03
  -7   8  -3    4.41    3.14
  -7  -8  10   -1.34    1.92
  -7   8  10    0.15    2.57
   7   9   3    4.90    3.82
  -7  -9  -3    3.23    3.11
  -7   9  -3    4.74    3.48
   7   0 -11   -0.10    1.24
   7   0   4   34.86    5.34
  -7   0  -4   36.45    5.59
  -7   0  11    0.07    1.22
  -7   0  11   -0.32    1.17
   7  -1 -11    3.16    1.92
   7   1 -11    7.17    2.52
   7  -1   4   82.72    6.66
   7  -1   4   64.23    6.42
   7   1   4   79.84    7.24
  -7  -1  -4   63.42    6.46
  -7   1  -4   59.41    6.28
  -7  -1  11    4.01    2.17
  -7  -1  11    2.97    1.70
  -7   1  11    2.07    1.73
  -7   1  11    0.53    1.19
   7  -2 -11    0.55    1.61
   7   2 -11    0.93    1.45
   7  -2   4  128.67    8.46
   7  -2   4  108.25    8.23
   7   2   4  110.91    8.69
  -7  -2  -4   85.99    7.47
  -7   2  -4   77.52    7.27
  -7  -2  11    2.44    1.57
  -7  -2  11    0.89    1.56
  -7   2  11    1.09    1.72
  -7   2  11    0.65    1.41
   7  -3 -11    2.80    1.92
   7   3 -11    3.70    2.08
   7  -3   4   -0.14    1.65
   7  -3   4    1.32    1.74
   7   3   4    0.11    1.63
  -7  -3  -4    2.11    1.40
  -7  -3  -4   -0.76    1.35
  -7   3  -4    0.12    1.37
  -7  -3  11    0.34    1.38
  -7   3  11    1.71    1.87
  -7   3  11    1.03    1.65
   7  -4 -11    0.22    1.50
   7   4 -11    0.64    1.67
   7  -4   4   35.15    5.73
   7  -4   4   27.89    4.99
   7   4   4   42.26    6.54
  -7  -4  -4   28.24    4.87
  -7  -4  -4   31.69    5.57
  -7   4  -4   28.43    5.50
  -7  -4  11   -0.47    1.28
  -7   4  11    1.37    1.82
   7  -5 -11    4.30    2.46
   7   5 -11    6.19    3.09
   7  -5   4    2.31    2.39
   7  -5   4    1.88    2.24
   7   5   4   -2.15    2.11
  -7  -5  -4    1.96    1.93
  -7  -5  -4    0.04    1.84
  -7   5  -4    1.17    1.76
  -7  -5  11    0.75    1.34
  -7   5  11    0.76    2.04
   7  -6 -11    1.80    2.61
   7   6 -11    3.11    2.60
   7  -6   4   11.94    4.15
   7   6   4   13.47    4.36
  -7  -6  -4    7.57    3.27
  -7  -6  -4   10.45    3.77
  -7   6  -4    8.87    3.54
  -7   6  -4   10.17    3.87
  -7  -6  11    2.28    1.98
  -7   6  11    6.02    3.00
   7  -7 -11    1.23    2.23
   7   7 -11    0.06    2.24
   7  -7   4    1.98    2.82
   7   7   4    1.29    3.05
  -7  -7  -4    2.54    2.34
  -7   7  -4    0.09    1.99
  -7  -7  11    0.72    2.19
  -7   7  11   -0.91    2.14
   7  -8 -11   -1.95    1.89
   7   8 -11    1.34    2.35
   7  -8   4    0.64    3.40
   7   8   4    2.52    3.10
  -7  -8  -4    5.23    3.46
  -7   8  -4    2.25    2.75
  -7  -8  11   -2.06    2.10
  -7   8  11    0.40    2.62
  -7   9  -4   -0.25    2.76
   7   0 -12    1.84    1.93
   7   0   5   -0.66    1.70
  -7   0  -5   -0.02    1.35
  -7   0  12   -0.57    1.40
   7  -1 -12    4.48    2.28
   7   1 -12    2.51    1.96
   7  -1   5    3.25    2.04
   7  -1   5    1.06    1.77
   7   1   5    1.81    2.00
  -7  -1  -5    3.15    2.19
  -7   1  -5    1.78    1.86
  -7  -1  12    4.12    2.22
  -7  -1  12    4.04    2.24
  -7   1  12    4.28    2.43
  -7   1  12    0.19    1.23
   7  -2 -12    5.32    2.29
   7   2 -12    3.39    2.19
   7  -2   5   -0.77    1.80
   7  -2   5    0.41    1.75
   7   2   5    0.86    1.73
  -7  -2  -5   -0.25    1.46
  -7   2  -5   -0.34    1.16
  -7  -2  12    0.79    1.64
  -7  -2  12    4.19    2.17
  -7   2  12    3.85    2.22
  -7   2  12    1.41    1.47
   7  -3 -12   19.18    4.27
   7   3 -12   19.48    4.35
   7  -3   5    1.90    2.20
   7  -3   5    1.05    1.87
   7   3   5    1.96    2.13
  -7  -3  -5   -2.21    1.15
  -7   3  -5    0.79    1.66
  -7  -3  12   14.20    3.69
  -7   3  12    9.21    3.41
  -7   3  12   15.03    3.92
   7  -4 -12   10.61    3.37
   7   4 -12   11.83    3.69
   7  -4   5    6.97    3.31
   7  -4   5    6.45    2.83
   7   4   5    6.98    3.17
  -7  -4  -5    7.92    3.03
  -7  -4  -5    4.76    2.83
  -7   4  -5   11.95    3.82
  -7  -4  12    8.54    3.12
  -7   4  12    9.36    3.23
   7  -5 -12    0.35    1.77
   7   5 -12   -0.87    1.66
   7  -5   5    0.97    2.29
   7  -5   5   -0.72    1.95
   7   5   5   -0.08    1.83
  -7  -5  -5    0.41    1.75
  -7  -5  -5    2.38    2.32
  -7   5  -5    1.05    1.87
  -7  -5  12    1.31    1.72
  -7   5  12    0.17    1.58
   7  -6 -12    2.99    2.63
   7   6 -12    3.48    2.66
   7  -6   5   -0.26    2.11
   7   6   5    0.44    2.58
  -7  -6  -5    1.67    1.86
  -7  -6  -5    1.15    2.17
  -7   6  -5   -0.81    1.73
  -7  -6  12    0.08    1.74
  -7   6  12    2.95    2.71
   7  -7 -12    2.82    2.82
   7   7 -12    2.77    2.91
   7  -7   5    1.62    3.01
   7   7   5    2.23    3.21
  -7  -7  -5    3.30    2.74
  -7   7  -5    2.58    2.57
  -7  -7  12    0.97    1.81
  -7   7  12    2.98    2.71
   7  -8 -12   -2.12    2.38
   7   8 -12    1.35    2.86
   7  -8   5    4.19    3.89
   7   8   5    8.43    4.04
  -7  -8  -5    6.71    3.87
  -7   8  -5    7.13    3.96
  -7  -8  12   -2.56    2.43
  -7   8  12   -0.84    2.48
   7   0 -13   -0.83    1.30
   7   0   6   46.45    5.74
  -7   0  -6   35.94    5.93
  -7   0  13   -0.89    1.45
   7  -1 -13   -0.96    1.48
   7  -1   6    5.16    2.79
   7   1   6    5.13    2.76
  -7  -1  -6    2.14    1.99
  -7   1  -6    3.83    2.47
  -7  -1  13    0.34    1.61
  -7   1  13   -0.50    1.39
   7  -2 -13    0.13    1.70
   7   2 -13   -0.32    1.57
   7  -2   6    1.59    2.08
   7  -2   6   -1.83    1.51
   7   2   6   -0.17    1.98
  -7  -2  -6    0.92    1.76
  -7   2  -6    1.76    1.82
  -7  -2  13    0.69    1.69
  -7  -2  13    0.31    1.52
  -7   2  13    1.62    2.05
   7  -3 -13   10.97    3.54
   7   3 -13    8.82    3.39
   7  -3   6    9.02    3.47
   7  -3   6    8.30    2.99
   7   3   6    7.20    3.11
  -7  -3  -6    5.89    2.78
  -7   3  -6    5.14    2.81
  -7  -3  13    7.47    2.91
  -7   3  13    5.51    2.69
  -7   3  13    7.22    3.08
   7  -4 -13   -0.81    1.84
   7   4 -13    0.83    2.07
   7  -4   6   -0.81    1.73
   7  -4   6    0.85    2.09
   7   4   6    1.92    2.38
  -7  -4  -6   -0.30    1.48
  -7  -4  -6   -0.06    1.85
  -7   4  -6    0.21    1.63
  -7  -4  13    2.20    2.02
  -7   4  13   -1.35    1.51
  -7   4  13    0.96    1.90
   7  -5 -13    0.45    1.87
   7   5 -13    1.35    2.55
   7  -5   6    2.91    2.57
   7   5   6    1.82    2.52
  -7  -5  -6    0.63    1.89
  -7  -5  -6   -0.14    2.06
  -7   5  -6    0.90    2.01
  -7  -5  13    1.75    2.08
  -7   5  13    3.41    2.55
   7  -6 -13    0.81    2.75
   7   6 -13    2.50    2.72
   7  -6   6    2.13    3.03
   7   6   6    5.44    3.24
  -7  -6  -6    7.62    3.21
  -7   6  -6    5.29    3.40
  -7  -6  13   -1.19    1.65
  -7   6  13    0.65    2.11
   7  -7 -13    7.31    3.78
   7   7 -13    6.67    3.72
   7  -7   6    3.61    3.91
   7   7   6    1.74    3.02
  -7  -7  -6    2.76    2.91
  -7   7  -6   -0.04    2.23
  -7  -7  13    2.57    2.80
  -7   7  13    0.22    2.68
  -7  -8  -6    1.45    2.82
   7   0 -14   10.23    3.57
   7   0   7   -0.66    1.72
  -7   0  -7    0.51    1.66
  -7   0  14    7.83    3.17
   7  -1 -14   13.43    3.88
   7   1 -14   13.06    4.02
   7  -1   7    7.52    3.15
   7   1   7    9.38    3.47
  -7  -1  -7    8.06    3.34
  -7   1  -7    8.46    3.53
  -7  -1  14    9.81    3.39
  -7   1  14    9.11    3.29
   7  -2 -14    7.41    3.19
   7   2 -14    9.47    3.29
   7  -2   7    2.70    2.50
   7  -2   7    1.39    2.14
   7   2   7    5.34    2.81
  -7  -2  -7    2.25    2.21
  -7   2  -7    1.18    2.06
  -7  -2  14    5.66    2.79
  -7  -2  14    5.56    2.74
  -7   2  14    6.44    3.02
   7  -3 -14    3.14    2.63
   7   3 -14    3.97    2.56
   7  -3   7    2.77    2.45
   7  -3   7    0.07    1.86
   7   3   7    1.48    2.10
  -7  -3  -7    0.32    1.98
  -7   3  -7    1.39    1.98
  -7  -3  14    6.21    2.85
  -7  -3  14    7.80    3.11
  -7   3  14    4.88    2.94
   7  -4 -14    2.79    2.88
   7   4 -14    3.93    2.47
   7  -4   7    2.02    2.67
   7   4   7    2.11    2.67
  -7  -4  -7    1.89    2.24
  -7   4  -7   -0.32    1.60
  -7  -4  14    2.76    2.38
  -7   4  14    0.41    1.87
  -7   4  14    2.95    2.38
   7   5 -14    2.05    2.63
   7  -5   7    3.54    3.11
   7   5   7    1.68    2.66
  -7  -5  -7    0.23    1.87
  -7   5  -7    2.50    2.53
  -7  -5  14    0.12    1.82
  -7   5  14    1.07    2.04
   7  -6 -14   -0.30    1.96
   7   6 -14    1.11    2.64
   7  -6   7   -1.77    2.88
   7   6   7    0.68    2.60
  -7  -6  -7    1.09    2.26
  -7   6  -7   -0.49    1.88
  -7  -6  14   -0.27    1.96
  -7   6  14   -1.80    1.83
   7  -7 -14    5.43    3.83
   7   7 -14    2.33    3.01
   7  -7   7    1.41    3.98
   7   7   7    0.09    2.89
  -7  -7  -7    1.11    2.62
  -7   7  -7    1.78    2.64
  -7  -7  14    1.90    2.88
  -7   7  14    2.43    2.95
   7   0 -15    2.16    2.32
   7   0   8   28.20    5.51
  -7   0  -8   18.15    4.87
  -7   0  15   -0.46    1.81
   7  -1 -15    6.50    3.19
   7   1 -15    6.59    3.24
   7  -1   8    8.98    3.32
   7   1   8    9.45    3.50
  -7  -1  -8    7.94    3.34
  -7   1  -8    7.85    3.51
  -7  -1  15    5.04    2.57
  -7   1  15    7.49    3.09
   7  -2 -15    0.87    2.10
   7  -2   8   25.28    5.32
   7  -2   8   22.88    4.85
   7   2   8   20.78    5.00
  -7  -2  -8   18.22    4.67
  -7   2  -8   15.19    4.69
  -7  -2  15   -1.22    2.02
  -7   2  15    1.12    1.97
   7  -3 -15    1.33    2.35
   7   3 -15    0.85    2.19
   7  -3   8    0.15    2.26
   7   3   8    5.90    3.04
  -7  -3  -8    2.27    2.72
  -7   3  -8    2.08    2.44
  -7  -3  15    2.13    2.18
  -7  -3  15   -1.01    1.83
  -7   3  15    0.93    2.07
   7  -4 -15    1.74    2.55
   7   4 -15   -1.20    1.85
   7  -4   8    1.76    2.94
   7   4   8    2.24    2.62
  -7  -4  -8    0.65    2.34
  -7   4  -8   -1.60    1.45
  -7  -4  15    0.94    1.99
  -7   4  15    0.90    2.23
   7  -5 -15    3.86    3.35
   7   5 -15    3.00    2.92
   7  -5   8    0.50    3.16
   7   5   8   -0.29    2.23
  -7   5  -8    0.61    1.95
  -7  -5  15    0.59    2.14
  -7   5  15    1.17    2.63
  -7   5  15    1.62    2.58
   7  -6 -15    1.49    2.66
   7   6 -15   -0.86    2.35
   7  -6   8    6.14    4.15
   7   6   8    3.19    3.20
  -7  -6  -8    5.85    3.40
  -7   6  -8    2.94    3.11
  -7  -6  15    0.93    2.34
  -7   6  15   -0.58    2.25
  -7  -7  -8    0.24    2.60
  -7   7  15    1.77    2.96
   7   0 -16   -1.15    2.10
   7   0   9    0.80    2.37
  -7   0  -9   -1.34    1.86
  -7   0  16    2.14    2.34
   7  -1 -16    8.43    3.40
   7   1 -16   11.80    3.98
   7  -1   9    1.96    2.27
   7   1   9   -0.33    2.18
  -7  -1  -9    0.14    2.00
  -7   1  -9   -0.34    1.96
  -7  -1  16    5.79    3.03
  -7   1  16    5.26    2.87
   7  -2 -16    0.23    2.23
   7   2 -16    2.61    2.56
   7  -2   9    8.19    3.76
   7   2   9    7.29    3.52
  -7  -2  -9    7.38    3.40
  -7   2  -9    6.15    3.36
  -7  -2  16    0.39    1.87
  -7   2  16    1.00    2.19
   7  -3 -16    0.14    2.49
   7  -3   9    8.06    3.88
   7   3   9    7.93    3.53
  -7  -3  -9    5.04    3.11
  -7   3  -9    5.02    3.23
  -7  -3  16    1.23    2.23
  -7  -3  16    2.25    2.18
  -7   3  16    1.41    2.57
   7  -4 -16   -0.03    2.44
   7   4 -16    1.06    2.63
   7  -4   9    2.22    2.90
   7   4   9    0.62    2.62
  -7   4  -9   -1.24    1.72
  -7  -4  16    0.15    1.91
  -7   4  16    0.74    2.51
   7  -5 -16   -0.75    2.82
   7   5 -16    0.67    2.68
   7  -5   9    2.32    3.67
   7   5   9    0.94    2.81
  -7   5  -9    2.98    3.22
  -7  -5  16   -0.74    2.26
  -7   5  16    0.59    2.81
   7   6 -16    3.86    3.14
  -7  -6  -9    2.19    2.98
   7   0 -17    0.82    2.64
   7   0  10    0.40    2.58
  -7   0 -10   -0.17    2.17
  -7   0  17    3.92    2.82
   7  -1 -17   -1.14    2.42
   7   1 -17   -0.34    2.66
   7   1  10    0.65    2.44
  -7  -1 -10    1.16    2.38
  -7   1 -10    0.73    2.39
  -7  -1  17    0.86    2.37
  -7   1  17    0.34    2.27
   7  -2 -17    1.95    2.81
   7   2 -17    0.50    2.62
   7   2  10   -0.39    2.49
  -7  -2 -10    1.75    2.54
  -7   2 -10    0.30    2.28
  -7  -2  17    1.29    2.35
  -7   2  17    1.63    2.53
   7  -3 -17    3.19    3.20
   7   3 -17    1.26    2.99
   7  -3  10   10.61    4.47
   7   3  10    5.37    3.38
  -7   3 -10    4.41    3.30
  -7  -3  17    2.99    2.73
  -7   3  17   -0.36    2.42
   7  -4 -17    2.20    3.21
   7  -4  10    1.13    3.41
   7   4  10   -2.59    2.71
  -7   4 -10   -0.09    2.34
  -7  -4  17    3.16    2.93
  -7   4  17    0.91    3.16
   7  -5 -17    2.14    3.49
   7   5 -17   -0.03    2.54
   7  -5  10    1.17    3.95
   7   0 -18    4.79    3.88
  -7   0 -11    1.61    2.73
  -7   0  18    5.69    3.72
   7  -1 -18    2.40    3.09
   7   1 -18    0.38    3.06
   7   1  11    2.67    3.07
  -7  -1 -11    0.85    2.59
  -7   1 -11    0.21    2.01
  -7  -1  18   -1.58    2.50
  -7   1  18    1.62    3.07
   7  -2 -18    1.24    3.22
   7   2 -18   -0.37    2.89
   7   2  11   11.71    4.49
  -7   2 -11    4.97    3.45
  -7  -2  18    0.50    2.83
  -7   2  18    1.31    2.66
   7  -3 -18    2.00    3.49
   7  -3  11   19.94    6.02
   7   3  11   22.49    5.92
  -7   3 -11   13.05    4.75
  -7  -3  18    4.43    3.27
   7  -4 -18    0.89    3.56
   7  -4  11    1.38    3.68
  -7   0 -12   -0.73    2.62
  -7   1 -12    1.13    2.79
  -7  -1  19    1.46    3.36
  -7  -2  19   -0.36    3.28
   8   0  -4    0.20    1.68
  -8   0   4    2.15    1.71
   8  -1  -4    1.33    1.28
   8   1  -4    0.31    1.51
  -8  -1   4   -0.62    1.25
  -8   1   4    0.66    1.53
   8  -2  -4   37.56    4.49
   8   2  -4   44.38    5.27
  -8  -2   4   35.52    4.06
  -8  -2   4   44.21    5.39
  -8   2   4   38.70    5.46
  -8   2   4   38.38    5.54
   8  -3  -4   -0.34    1.16
   8   3  -4    1.37    1.82
  -8  -3   4    0.39    1.13
  -8  -3   4   -0.84    1.35
  -8   3   4    0.64    1.41
  -8   3   4   -0.24    1.25
   8  -4  -4    2.57    1.96
   8   4  -4    0.36    1.85
  -8  -4   4   -0.11    1.22
  -8  -4   4   -0.01    1.55
  -8   4   4    0.16    1.34
  -8   4   4    0.02    1.53
   8  -5  -4    2.52    1.86
   8   5  -4    1.87    2.37
  -8  -5   4    3.11    2.05
  -8  -5   4    3.49    2.29
  -8   5   4    0.18    1.56
  -8   5   4    1.62    2.30
   8  -6  -4    2.13    2.27
   8   6  -4    3.85    2.86
  -8  -6   4    4.44    2.42
  -8   6   4    0.76    2.29
   8  -7  -4    0.67    2.30
   8   7  -4    1.50    1.95
   8   7  -4   -0.16    2.31
  -8  -7   4   -0.14    1.56
  -8   7   4    0.85    2.29
   8  -8  -4   -0.26    2.30
   8   8  -4   -0.67    2.00
  -8  -8   4    3.77    2.63
  -8   8   4   -1.65    2.52
   8  -9  -4    0.50    3.13
   8   9  -4   -1.18    2.47
  -8  -9   4    0.12    2.53
  -8   9   4   -1.35    3.04
   8   0  -5   -0.22    0.81
   8   0  -5    1.58    1.78
   8   0  -3    0.19    1.45
  -8   0   3    0.27    1.20
  -8   0   5   -0.03    1.42
   8  -1  -5    8.21    2.56
   8   1  -5    8.55    3.00
   8  -1  -3    1.31    1.32
   8  -1  -3    1.22    1.72
   8   1  -3    0.76    1.46
  -8  -1   3   -0.38    1.06
  -8   1   3    0.06    1.36
  -8  -1   5    7.63    2.30
  -8  -1   5    9.54    3.07
  -8   1   5    6.32    2.51
  -8   1   5    5.55    2.32
   8  -2  -5   16.54    3.59
   8   2  -5   26.80    4.62
   8  -2  -3    1.32    1.29
   8   2  -3    2.06    1.88
  -8  -2   3   -0.24    1.17
  -8  -2   3    1.81    1.67
  -8   2   3    1.01    1.78
  -8   2   3    0.63    1.34
  -8  -2   5   18.38    3.49
  -8  -2   5   21.61    4.47
  -8   2   5   14.70    3.58
  -8   2   5   20.12    4.28
   8  -3  -5   -0.67    1.11
   8   3  -5   -0.09    1.63
   8  -3  -3    4.29    1.96
   8   3  -3    0.46    1.99
  -8  -3   3   -0.81    0.82
  -8  -3   3    1.83    1.81
  -8   3   3    2.09    1.73
  -8   3   3    2.38    1.98
  -8  -3   5   -0.81    1.00
  -8  -3   5   -0.08    1.31
  -8   3   5   -1.43    1.30
  -8   3   5   -0.52    1.29
   8  -4  -5    5.57    2.45
   8   4  -5    6.57    2.90
   8  -4  -3    1.97    1.86
   8   4  -3    1.13    1.79
  -8  -4   3    0.71    1.37
  -8  -4   3   -0.12    1.20
  -8   4   3   -1.49    1.23
  -8   4   3   -1.13    1.51
  -8  -4   5    4.38    2.27
  -8  -4   5    6.95    2.98
  -8   4   5    2.79    1.92
  -8   4   5    3.37    2.15
   8  -5  -5   12.16    3.82
   8   5  -5   17.24    4.22
   8  -5  -3   14.98    4.08
   8   5  -3   17.11    4.42
  -8  -5   3   15.79    3.97
  -8  -5   3   11.85    3.67
  -8   5   3    8.87    3.09
  -8   5   3   15.72    4.43
  -8  -5   5   10.30    3.39
  -8  -5   5   10.83    3.52
  -8   5   5   12.72    3.89
   8  -6  -5    1.15    1.93
   8   6  -5    0.65    1.89
   8   6  -5    1.23    2.45
   8  -6  -3    3.16    2.51
   8   6  -3    2.10    2.55
  -8  -6   3    2.88    2.24
  -8  -6   3    1.68    1.86
  -8   6   3    2.79    2.79
  -8  -6   5   -0.31    1.62
  -8   6   5   -0.87    1.98
   8  -7  -5    2.01    2.22
   8   7  -5    2.50    2.34
   8  -7  -3   -0.97    1.88
   8   7  -3   -0.91    1.62
   8   7  -3   -0.53    2.38
  -8  -7   3    2.46    1.81
  -8   7   3    0.17    2.44
  -8  -7   5    3.29    2.35
  -8   7   5    3.44    3.16
   8  -8  -5    0.58    2.71
   8   8  -5    0.00    2.08
   8  -8  -3    1.15    2.67
   8   8  -3   -0.34    2.02
   8   8  -3    1.63    3.00
  -8  -8   3    0.34    1.92
  -8   8   3   -0.61    2.68
  -8  -8   5    1.00    2.43
  -8   8   5    1.55    2.84
   8  -9  -5    1.30    3.04
   8   9  -5    1.27    2.64
   8   9  -3    1.49    2.53
  -8  -9   3    0.82    2.30
  -8   9   3    0.51    2.80
  -8  -9   5   -0.69    2.01
  -8   9   5   -0.06    2.95
   8   0  -6    1.47    1.44
   8   0  -6    1.23    1.81
   8   0  -2    1.62    1.83
  -8   0   2    0.60    1.31
  -8   0   6    0.80    1.61
   8  -1  -6   19.31    3.65
   8   1  -6   15.56    3.76
   8  -1  -2   26.28    3.87
   8  -1  -2   19.35    4.30
   8   1  -2   25.01    4.71
  -8  -1   2   20.90    4.45
  -8   1   2   16.51    3.96
  -8  -1   6   15.64    3.28
  -8  -1   6   15.90    3.83
  -8   1   6   13.96    3.34
  -8   1   6   13.73    3.62
   8  -2  -6    3.99    2.15
   8   2  -6    3.83    2.14
   8  -2  -2    8.60    2.67
   8   2  -2    6.66    2.94
  -8  -2   2    5.79    2.45
  -8   2   2    6.06    2.52
  -8   2   2    5.37    2.53
  -8  -2   6   -0.13    0.99
  -8  -2   6    4.60    2.26
  -8   2   6    4.37    2.08
  -8   2   6    4.87    2.13
   8  -3  -6   -0.05    1.33
   8   3  -6   -0.08    1.50
   8  -3  -2    0.71    1.33
   8   3  -2    1.80    1.97
  -8  -3   2    0.40    1.07
  -8  -3   2   -0.14    1.35
  -8   3   2   -0.54    1.12
  -8   3   2   -0.88    1.20
  -8  -3   6   -0.53    0.95
  -8  -3   6    1.86    1.71
  -8   3   6    1.62    1.64
  -8   3   6    0.96    1.68
   8  -4  -6    3.51    2.12
   8   4  -6    2.11    2.21
   8  -4  -2    5.98    2.71
   8   4  -2    0.59    1.87
  -8  -4   2    3.13    1.82
  -8  -4   2    3.10    2.17
  -8   4   2    0.42    1.65
  -8   4   2    1.93    2.03
  -8  -4   6    1.16    1.54
  -8  -4   6    2.84    2.24
  -8   4   6   -0.81    1.38
   8  -5  -6   15.97    4.34
   8   5  -6   20.95    4.66
   8   5  -6   19.52    4.42
   8  -5  -2   -0.16    1.56
   8   5  -2    0.75    2.35
  -8  -5   2   -0.21    1.36
  -8  -5   2    1.44    1.91
  -8   5   2   -0.20    1.63
  -8   5   2    0.63    1.94
  -8  -5   6   16.52    4.28
  -8   5   6   14.86    4.20
   8  -6  -6    3.61    2.49
   8   6  -6    4.30    2.56
   8  -6  -2   12.74    3.97
   8   6  -2   16.75    4.48
  -8  -6   2    8.85    3.31
  -8  -6   2   12.93    4.10
  -8   6   2   11.50    3.60
  -8   6   2    8.06    3.51
  -8  -6   6    0.42    1.66
  -8   6   6    2.01    2.04
   8  -7  -6    0.86    2.18
   8   7  -6   -0.26    1.96
   8  -7  -2    2.40    2.65
   8   7  -2    3.10    2.25
   8   7  -2   -0.29    2.34
  -8  -7   2    2.59    1.95
  -8   7   2    0.38    2.45
  -8  -7   6    1.34    1.73
  -8   7   6   -1.91    1.84
   8  -8  -6    1.68    2.67
   8   8  -6    0.73    2.43
   8  -8  -2   -0.07    2.62
   8   8  -2   -1.52    1.85
   8   8  -2    1.93    2.73
  -8  -8   2    0.29    2.11
  -8   8   2    1.82    2.86
  -8  -8   6   -0.84    1.96
  -8   8   6    0.96    2.56
   8   9  -6    2.06    2.84
   8   9  -2   -0.63    2.29
  -8  -9   2    0.51    2.60
  -8   9   2    1.81    3.03
   8   0  -7    0.25    1.20
   8   0  -1   -0.30    1.36
  -8   0   1    0.18    1.42
  -8   0   7   -0.16    1.07
  -8   0   7    0.22    1.19
   8  -1  -7   10.05    2.91
   8   1  -7    6.58    2.67
   8  -1  -1    2.41    1.59
   8  -1  -1    1.55    1.66
   8   1  -1    2.19    1.97
  -8  -1   1    0.88    1.73
  -8   1   1    4.99    2.44
  -8  -1   7   11.08    3.41
  -8   1   7    5.54    2.45
  -8   1   7    4.91    2.37
   8  -2  -7   -0.54    1.08
   8   2  -7   -0.10    1.32
   8  -2  -1    0.82    1.46
   8  -2  -1    2.33    1.91
   8   2  -1    1.03    1.69
  -8  -2   1   -0.01    1.30
  -8   2   1    0.64    1.42
  -8  -2   7    0.46    1.00
  -8  -2   7    0.74    1.50
  -8   2   7    0.38    1.22
  -8   2   7    0.83    1.45
   8  -3  -7    1.44    1.68
   8   3  -7    3.64    2.15
   8  -3  -1   -0.38    1.39
   8   3  -1   -0.61    1.45
  -8  -3   1    0.53    1.13
  -8  -3   1    0.80    1.50
  -8   3   1   -0.61    1.24
  -8   3   1    0.56    1.61
  -8  -3   7    1.38    1.50
  -8  -3   7    2.70    2.19
  -8   3   7    1.37    1.55
  -8   3   7    2.36    1.85
   8  -4  -7    0.36    1.44
   8   4  -7    1.32    2.06
   8  -4  -1    4.28    2.57
   8   4  -1    2.21    2.49
  -8  -4   1    2.36    1.69
  -8  -4   1    4.22    2.49
  -8   4   1    5.65    2.67
  -8   4   1    2.60    2.28
  -8  -4   7    0.41    1.51
  -8   4   7    0.09    1.29
   8  -5  -7    0.08    1.62
   8   5  -7    0.25    1.76
   8  -5  -1   14.53    4.25
   8   5  -1   10.50    3.85
  -8  -5   1    9.85    3.19
  -8  -5   1   11.69    3.78
  -8   5   1    6.83    2.89
  -8   5   1   12.79    4.09
  -8  -5   7    1.83    1.89
  -8   5   7   -1.37    1.33
   8  -6  -7    5.15    2.74
   8   6  -7    7.53    3.48
   8  -6  -1    3.92    2.65
   8   6  -1    8.49    3.53
  -8  -6   1    4.38    2.59
  -8  -6   1    7.86    3.23
  -8   6   1    7.71    3.18
  -8   6   1    3.76    2.85
  -8  -6   7    2.60    2.13
  -8   6   7   11.17    3.88
   8  -7  -7    0.85    2.41
   8   7  -7    1.32    2.10
   8  -7  -1    2.26    2.75
   8   7  -1    3.30    3.08
  -8  -7   1    3.04    2.63
  -8  -7   1    3.54    2.89
  -8   7   1    2.97    2.48
  -8   7   1    1.25    2.71
  -8  -7   7   -0.53    1.67
  -8   7   7    0.48    2.09
   8  -8  -7    7.17    3.98
   8   8  -7   12.39    4.63
   8  -8  -1    1.07    2.86
   8   8  -1    1.20    2.31
   8   8  -1    1.15    2.93
  -8  -8   1   -0.17    2.02
  -8   8   1    1.58    2.75
  -8  -8   7    6.50    3.64
  -8   8   7   10.99    4.82
   8   9  -1    3.52    2.89
   8   9  -1    0.34    3.00
  -8  -9   1   -0.91    2.52
  -8   9   1    0.76    3.02
   8   0  -8    2.31    1.62
   8   0   0   79.63    7.23
  -8   0   0   72.50    6.86
  -8   0   8    1.81    1.46
  -8   0   8    2.40    1.79
  -8   0   8    2.13    1.63
   8  -1  -8    8.30    2.66
   8   1  -8    7.64    2.77
   8  -1   0    6.92    2.46
   8  -1   0    6.18    2.53
   8   1   0    4.07    2.45
  -8  -1   0    6.88    2.97
  -8   1   0    3.08    2.18
  -8  -1   8   -0.86    0.84
  -8  -1   8    5.95    2.60
  -8   1   8    3.28    1.87
  -8   1   8    5.37    2.30
   8  -2  -8    0.53    1.51
   8   2  -8   -0.56    1.36
   8  -2   0    1.36    1.53
   8  -2   0    0.87    1.68
   8   2   0    0.82    1.69
  -8  -2   0    1.85    1.77
  -8   2   0    0.12    1.32
  -8  -2   8   -1.24    0.90
  -8  -2   8   -0.26    1.60
  -8   2   8    0.08    1.40
  -8   2   8   -1.06    1.19
   8  -3  -8    0.00    1.25
   8   3  -8    0.44    1.69
   8  -3   0   -0.28    1.49
   8   3   0    0.10    1.86
  -8  -3   0    0.74    1.19
  -8  -3   0    0.78    1.57
  -8   3   0    0.30    1.56
  -8  -3   8   -0.40    1.16
  -8  -3   8    0.06    1.48
  -8   3   8    0.99    1.74
   8  -4  -8   -1.01    1.29
   8   4  -8    1.31    1.77
   8  -4   0   31.05    5.48
   8   4   0   34.82    6.06
  -8  -4   0   25.72    4.63
  -8  -4   0   28.18    5.50
  -8   4   0   21.56    4.73
  -8   4   0   20.65    4.76
  -8  -4   8    0.30    1.39
  -8   4   8    0.12    1.57
   8  -5  -8    6.41    3.00
   8   5  -8    9.90    3.59
   8  -5   0    1.13    1.84
   8   5   0   -0.08    2.12
  -8  -5   0    1.48    1.75
  -8  -5   0   -0.39    1.44
  -8   5   0    0.45    1.57
  -8   5   0   -0.28    2.01
  -8  -5   8    3.31    2.41
  -8   5   8    4.70    2.94
   8  -6  -8    5.50    3.04
   8   6  -8    7.43    3.44
   8  -6   0    6.97    3.22
   8   6   0    9.54    4.02
  -8  -6   0   11.69    3.78
  -8  -6   0    4.40    3.01
  -8   6   0   10.92    3.81
  -8   6   0    9.93    3.79
  -8  -6   8    3.13    2.24
  -8   6   8    3.40    2.48
   8  -7  -8    6.96    3.46
   8   7  -8    3.64    2.81
   8  -7   0    1.19    2.49
   8   7   0    0.89    2.47
  -8  -7   0   -1.28    1.67
  -8  -7   0    2.56    2.50
  -8   7   0    0.03    1.97
  -8   7   0   -0.37    2.23
  -8  -7   8    1.04    1.97
  -8   7   8    4.68    2.87
   8  -8  -8    9.36    4.26
   8   8  -8    7.57    4.13
   8  -8   0    4.17    3.18
   8   8   0    2.92    2.64
   8   8   0    3.39    3.55
  -8  -8   0    1.62    2.49
  -8   8   0    1.60    2.77
  -8  -8   8    5.23    3.16
  -8   8   8   10.33    4.19
   8   9   0   -0.12    2.49
   8   9   0    1.29    3.21
  -8   9   0   -0.42    2.95
   8   0   1    0.82    1.51
  -8   0  -1    0.72    1.52
  -8   0   9    0.26    1.02
  -8   0   9   -0.47    1.27
  -8   0   9   -0.06    1.19
   8  -1  -9   -0.45    1.20
   8  -1  -9    0.92    1.33
   8   1  -9    0.28    1.58
   8  -1   1   64.60    6.64
   8   1   1   75.84    7.25
  -8  -1  -1   67.14    6.78
  -8   1  -1   62.87    6.49
  -8  -1   9   -0.19    1.01
  -8  -1   9    2.20    1.99
  -8   1   9    1.65    1.62
  -8   1   9    0.10    1.38
   8  -2  -9   27.84    4.87
   8   2  -9   25.73    4.19
   8  -2   1    1.40    1.92
   8  -2   1    1.61    1.90
   8   2   1    0.51    1.91
  -8  -2  -1    1.68    1.77
  -8   2  -1    0.96    1.47
  -8  -2   9   33.72    5.06
  -8   2   9   24.03    4.55
   8  -3  -9   39.45    5.85
   8  -3   1    5.69    2.66
   8  -3   1    4.63    2.40
   8   3   1    6.71    3.10
  -8  -3  -1    5.16    2.65
  -8   3  -1    3.96    2.31
  -8  -3   9   30.95    5.16
  -8   3   9   34.46    5.43
   8  -4  -9   -0.07    1.47
   8   4  -9    2.20    2.11
   8  -4   1    2.85    2.26
   8   4   1   -0.42    2.10
  -8  -4  -1   -0.06    1.27
  -8  -4  -1    0.55    1.78
  -8   4  -1    1.55    1.81
  -8   4  -1    0.61    1.89
  -8  -4   9    1.05    1.60
  -8   4   9    1.16    1.73
   8  -5  -9    1.03    1.67
   8   5  -9   -0.50    1.74
   8  -5   1    0.45    1.93
   8   5   1    1.58    2.45
  -8  -5  -1    2.48    2.00
  -8  -5  -1    2.87    2.20
  -8   5  -1   -1.60    1.29
  -8   5  -1    0.85    2.18
  -8  -5   9   -0.02    1.59
  -8   5   9   -0.67    1.49
   8  -6  -9    0.82    2.25
   8   6  -9    1.81    2.64
   8  -6   1   -0.41    2.02
   8   6   1   -1.35    2.09
  -8  -6  -1    2.45    2.06
  -8  -6  -1    2.65    2.46
  -8   6  -1    1.65    2.08
  -8   6  -1   -0.07    2.02
  -8  -6   9    1.23    1.84
  -8   6   9    2.70    2.41
   8  -7  -9   34.75    7.21
   8   7  -9   39.78    7.44
[truncated: 61,140 more chars]
