# Supplementary material for: Hydrogen-bonded network in the salt 4-methyl-1H-imidazol-3-ium picrate
Source: Acta Crystallogr E Crystallogr Commun. 2016 May 4;72(Pt 6):772–5. doi: 10.1107/S205698901600712X (PMC4908564; doi:10.1107/S205698901600712X)
Supplement: Supplementary file 2 [file e-72-00772-Isup2.hkl]

data_I                                                                          
_shelx_title ' t in P2(1)/c'                                                    
_shelx_refln_list_code          4                                               
_shelx_F_calc_maximum      223.47                                               
_exptl_crystal_F_000       640.00                                               
_reflns_d_resolution_high  0.8111                                               
                                                                                
loop_                                                                           
 _space_group_symop_operation_xyz                                               
 'x, y, z'                                                                      
 '-x, y+1/2, -z+1/2'                                                            
 '-x, -y, -z'                                                                   
 'x, -y-1/2, z-1/2'                                                             
                                                                                
_cell_length_a     9.3079                                                       
_cell_length_b     9.4339                                                       
_cell_length_c    15.1951                                                       
_cell_angle_alpha  90.000                                                       
_cell_angle_beta  107.835                                                       
_cell_angle_gamma  90.000                                                       
                                                                                
_shelx_F_squared_multiplier     1.000                                           
                                                                                
loop_                                                                           
 _refln_index_h                                                                 
 _refln_index_k                                                                 
 _refln_index_l                                                                 
 _refln_F_squared_calc                                                          
 _refln_F_squared_meas                                                          
 _refln_F_squared_sigma                                                         
 _refln_observed_status                                                         
   1   0   0       3490.41       3249.39       145.56 o                         
   2   0   0        252.42        199.50        16.54 o                         
   3   0   0       1022.52        971.74        25.78 o                         
   4   0   0       1338.76       1204.81        50.77 o                         
   5   0   0         21.45         24.92         5.29 o                         
   6   0   0        103.87         92.28         9.82 o                         
   7   0   0        175.73        200.31        19.15 o                         
   8   0   0        641.03        673.37        44.07 o                         
   9   0   0         84.10        109.02        24.21 o                         
  10   0   0          7.83          7.90        12.03 o                         
   1   1   0        526.01        501.70        18.56 o                         
   2   1   0         48.94         43.23         3.67 o                         
   3   1   0        104.85        105.21         4.26 o                         
   4   1   0         51.60         53.30         3.99 o                         
   5   1   0        542.23        537.73        20.16 o                         
   6   1   0         18.09         16.24         4.18 o                         
   7   1   0          0.77         -0.72         4.58 o                         
   8   1   0         39.84         47.01         9.83 o                         
   9   1   0        260.43        241.46        24.18 o                         
  10   1   0        183.03        187.43        23.54 o                         
   0   2   0       1335.14       1279.95       251.21 o                         
   1   2   0       3587.41       3000.36       343.03 o                         
   2   2   0       2428.76       2475.31        78.53 o                         
   3   2   0         69.38         70.48         6.14 o                         
   4   2   0       1849.33       2005.48       123.16 o                         
   5   2   0         10.21          8.43         3.02 o                         
   6   2   0        130.07        145.92        11.77 o                         
   7   2   0          8.38          4.69         4.67 o                         
   8   2   0          3.06          8.48         6.22 o                         
   9   2   0        192.98        199.72        22.60 o                         
  10   2   0          8.27          8.63         9.27 o                         
   1   3   0       1405.13       1079.24       165.09 o                         
   2   3   0        461.74        462.54        15.01 o                         
   3   3   0          7.71          6.07         2.85 o                         
   4   3   0          7.42          8.25         3.35 o                         
   5   3   0        167.18        174.63        11.97 o                         
   6   3   0        514.22        479.92        26.42 o                         
   7   3   0         14.52         12.74         4.84 o                         
   8   3   0          5.00          3.13         5.89 o                         
   9   3   0         33.80         51.45        11.79 o                         
  10   3   0         32.72         40.66        13.15 o                         
   0   4   0       3374.26       3664.92       623.87 o                         
   1   4   0       3087.72       2455.03       295.51 o                         
   2   4   0        163.61        175.69        19.29 o                         
   3   4   0       1850.59       1926.65        91.90 o                         
   4   4   0        597.08        616.66        25.86 o                         
   5   4   0         97.28        111.92        10.64 o                         
   6   4   0         37.83         30.21         6.66 o                         
   7   4   0          3.21         -2.19         4.91 o                         
   8   4   0        224.09        239.28        18.50 o                         
   9   4   0         25.74         20.25        10.25 o                         
  10   4   0         12.29         21.53        10.41 o                         
   1   5   0         44.88         45.79         8.43 o                         
   2   5   0         19.13         19.51         3.32 o                         
   3   5   0         34.02         34.56         5.13 o                         
   4   5   0         16.19         15.80         4.60 o                         
   5   5   0         32.61         53.73         8.23 o                         
   6   5   0         14.58         15.64         6.44 o                         
   7   5   0          6.01          0.95         5.12 o                         
   8   5   0          0.02          3.37         6.29 o                         
   9   5   0         11.73         10.60         8.91 o                         
   0   6   0         58.36         42.36         7.71 o                         
   1   6   0        637.97        577.97        66.81 o                         
   2   6   0         79.40         88.20         7.68 o                         
   3   6   0        356.86        293.21        46.75 o                         
   4   6   0          5.52          4.99         4.37 o                         
   5   6   0         99.98        111.16        11.82 o                         
   6   6   0         20.40         11.46         6.17 o                         
   7   6   0         10.68         17.50         7.31 o                         
   8   6   0         82.69         76.86        12.82 o                         
   9   6   0         10.27          8.79         8.52 o                         
   1   7   0          0.66          1.34         3.31 o                         
   2   7   0        230.09        209.85        15.09 o                         
   3   7   0         10.05          5.22         4.42 o                         
   4   7   0         59.53         47.34        12.16 o                         
   5   7   0         54.06         46.53         9.63 o                         
   6   7   0        178.45        164.47        18.77 o                         
   7   7   0          4.00          6.01         6.82 o                         
   8   7   0          1.32          3.03         7.76 o                         
   0   8   0        796.22        803.41        49.96 o                         
   1   8   0        160.84        161.68        11.86 o                         
   2   8   0          1.63          2.47         3.90 o                         
   3   8   0          6.34          9.43         5.45 o                         
   4   8   0        215.10        142.50        24.68 o                         
   5   8   0          0.10          0.20         5.22 o                         
   6   8   0         32.41         33.29         9.01 o                         
   7   8   0          1.31          5.30         8.89 o                         
   1   9   0          0.00         -0.62         5.01 o                         
   2   9   0          2.09          2.27         6.02 o                         
   3   9   0         53.01         50.22        10.68 o                         
   4   9   0          9.27         15.78         8.30 o                         
   5   9   0         31.81         28.87         9.60 o                         
   6   9   0          4.27          7.70         9.14 o                         
   0  10   0        713.10        666.97       148.54 o                         
   1  10   0        303.97        284.63        24.09 o                         
   2  10   0         61.31         54.50        14.56 o                         
   3  10   0          0.09          4.84         8.92 o                         
   4  10   0         31.08         34.41        12.62 o                         
   5  10   0          1.60         10.18        11.42 o                         
   1  11   0         36.02         36.05        14.20 o                         
   2  11   0         47.09         47.58        14.06 o                         
   3  11   0          6.23          9.75        12.75 o                         
 -11   1   1         67.87         71.08        16.62 o                         
 -10   1   1        143.19        148.81        20.74 o                         
  -9   1   1          2.02          1.56         7.31 o                         
  -8   1   1         12.36         19.86         7.19 o                         
  -7   1   1         89.94         81.15         9.05 o                         
  -6   1   1         66.92         83.03         7.94 o                         
  -5   1   1          2.54          2.37         2.09 o                         
  -4   1   1          9.30         10.43         2.33 o                         
  -3   1   1        583.83        426.03        43.01 o                         
  -2   1   1       1868.65       1681.43        40.08 o                         
  -1   1   1        149.22        169.46         6.39 o                         
   0   1   1       1758.58       1953.19       118.93 o                         
   1   1   1       1752.22       1769.07        65.89 o                         
   2   1   1        583.11        461.37        41.65 o                         
   3   1   1        936.22        937.83        37.41 o                         
   4   1   1         85.20         75.21         4.91 o                         
   5   1   1          0.03          0.20         2.13 o                         
   6   1   1        253.14        264.66        12.49 o                         
   7   1   1         68.98         67.44        10.19 o                         
   8   1   1        610.45        598.23        29.99 o                         
   9   1   1        117.93        115.50        17.71 o                         
  10   1   1         31.68         40.64        12.80 o                         
 -10   2   1          0.85         -4.32         8.17 o                         
  -9   2   1         42.08         45.25        12.05 o                         
  -8   2   1          4.40          7.67         6.00 o                         
  -7   2   1         12.02          8.70         4.86 o                         
  -6   2   1         10.57         10.71         4.27 o                         
  -5   2   1         87.75         73.98        11.05 o                         
  -4   2   1       2156.39       2254.98        88.23 o                         
  -3   2   1        821.73        726.27        25.78 o                         
  -2   2   1      11153.46      10679.62       486.41 o                         
  -1   2   1       6429.90       7076.27       330.77 o                         
   0   2   1         80.25        105.88        11.09 o                         
   1   2   1       2208.19       2066.79        75.82 o                         
   2   2   1       1740.86       1627.64        55.02 o                         
   3   2   1         89.79        111.86         5.65 o                         
   4   2   1         88.32         97.89         8.80 o                         
   5   2   1         38.69         55.38         5.90 o                         
   6   2   1         28.65         31.06         6.78 o                         
   7   2   1        111.74        109.19        11.50 o                         
   8   2   1         12.79         10.84         6.99 o                         
   9   2   1         76.77         80.87        16.16 o                         
  10   2   1         24.30         37.99        13.56 o                         
 -10   3   1          0.37         -2.23         8.32 o                         
  -9   3   1          4.56          5.00         7.21 o                         
  -8   3   1          3.69          0.33         4.91 o                         
  -7   3   1          4.92          1.05         4.17 o                         
  -6   3   1        112.96        114.30        10.94 o                         
  -5   3   1        395.87        421.98        15.74 o                         
  -4   3   1         33.57         26.51         4.96 o                         
  -3   3   1        314.54        259.78        39.88 o                         
  -2   3   1        117.54        108.62         7.12 o                         
  -1   3   1        347.47        367.63        20.07 o                         
   0   3   1        697.68        721.87        63.88 o                         
   1   3   1       1116.30       1032.84        53.51 o                         
   2   3   1        111.34         92.26         5.31 o                         
   3   3   1          0.25          1.65         2.50 o                         
   4   3   1        232.47        256.49        12.01 o                         
   5   3   1        725.23        682.52        41.65 o                         
   6   3   1         41.96         43.48         7.60 o                         
   7   3   1          1.44          3.96         4.85 o                         
   8   3   1         39.33         45.50        10.23 o                         
   9   3   1        117.36        133.15        16.85 o                         
  10   3   1          9.67         15.78        11.28 o                         
 -10   4   1         15.98         19.02        10.57 o                         
  -9   4   1          2.46         11.15         8.01 o                         
  -8   4   1         21.17         30.35         8.23 o                         
  -7   4   1         76.19         72.16         9.97 o                         
  -6   4   1          3.23         -3.48         3.63 o                         
  -5   4   1        189.59        203.53        15.42 o                         
  -4   4   1         45.96         51.62         5.28 o                         
  -3   4   1        235.66        288.84        16.44 o                         
  -2   4   1         61.83         70.81         5.02 o                         
  -1   4   1        356.83        375.88        20.18 o                         
   0   4   1         21.38         22.04         3.75 o                         
   1   4   1        547.09        525.08        36.75 o                         
   2   4   1       1672.57       1832.79        90.49 o                         
   3   4   1         92.58        118.28         7.78 o                         
   4   4   1         64.87         84.64         8.84 o                         
   5   4   1         50.42         45.72         7.28 o                         
   6   4   1        202.97        197.51        14.97 o                         
   7   4   1        249.74        258.00        18.06 o                         
   8   4   1          2.49          6.61         6.35 o                         
   9   4   1          3.32         16.55         9.44 o                         
  10   4   1         18.58         45.96        14.73 o                         
 -10   5   1          2.12          5.83         9.90 o                         
  -9   5   1          0.05          3.68         7.12 o                         
  -8   5   1        107.22         95.59        12.91 o                         
  -7   5   1        454.22        399.36        23.84 o                         
  -6   5   1         50.90         65.39         9.23 o                         
  -5   5   1          0.14          0.19         3.96 o                         
  -4   5   1         39.42         30.32        11.53 o                         
  -3   5   1         11.16         11.65         3.54 o                         
  -2   5   1        572.73        612.45        35.22 o                         
  -1   5   1        336.08        303.28        17.28 o                         
   0   5   1        349.11        356.19        22.14 o                         
   1   5   1         44.70         47.96         5.09 o                         
   2   5   1        420.83        474.03        24.37 o                         
   3   5   1        721.71        708.85        39.31 o                         
   4   5   1          0.17         -0.34         3.59 o                         
   5   5   1         83.34         72.38         9.63 o                         
   6   5   1         26.90         43.98         8.29 o                         
   7   5   1        124.72        114.23        13.21 o                         
   8   5   1          2.90          7.31         6.79 o                         
   9   5   1         13.46         22.08        11.54 o                         
  -9   6   1          1.78          1.98         7.96 o                         
  -8   6   1         52.60         51.48        10.66 o                         
  -7   6   1         11.52          6.33         6.31 o                         
  -6   6   1         40.46         42.93         8.21 o                         
  -5   6   1         62.25         42.21        12.07 o                         
  -4   6   1         17.58         15.46         4.98 o                         
  -3   6   1        887.36        859.47        51.93 o                         
  -2   6   1          3.79          0.03         2.76 o                         
  -1   6   1          0.46          0.49         2.78 o                         
   0   6   1         35.17         32.03         4.49 o                         
   1   6   1         19.38         17.80         3.86 o                         
   2   6   1        452.16        455.14        28.10 o                         
   3   6   1         26.83         30.46         6.15 o                         
   4   6   1          2.14          1.34         4.33 o                         
   5   6   1         38.85         27.97         6.88 o                         
   6   6   1          3.53          6.12         5.97 o                         
   7   6   1         44.40         39.57         9.26 o                         
   8   6   1          1.07          6.78         7.62 o                         
   9   6   1          4.75          2.88         8.20 o                         
  -8   7   1         21.79         24.02         9.90 o                         
  -7   7   1         76.70         73.62        13.63 o                         
  -6   7   1         31.59         29.10         7.80 o                         
  -5   7   1        127.35        120.33        12.57 o                         
  -4   7   1        129.43        139.32        12.74 o                         
  -3   7   1          1.34          4.67         4.12 o                         
  -2   7   1          7.90          2.61         3.79 o                         
  -1   7   1         68.49         70.61         7.20 o                         
   0   7   1        220.61        207.04        16.12 o                         
   1   7   1         48.81         48.52         6.24 o                         
   2   7   1        120.27        145.64        10.79 o                         
   3   7   1          0.00          0.13         4.29 o                         
   4   7   1         12.11          3.92         4.92 o                         
   5   7   1        239.94        214.31        16.80 o                         
   6   7   1         10.97          4.70         6.66 o                         
   7   7   1         15.47         19.79         8.46 o                         
   8   7   1         30.94         36.99        10.99 o                         
  -8   8   1          0.10          7.93         9.88 o                         
  -7   8   1         10.50          3.60         7.98 o                         
  -6   8   1          0.52          1.12         7.06 o                         
  -5   8   1          0.09          2.49         6.31 o                         
  -4   8   1         24.96         26.55         8.34 o                         
  -3   8   1          0.42         -0.49         4.72 o                         
  -2   8   1         11.29          9.22         4.86 o                         
  -1   8   1        151.72        164.13        13.00 o                         
   0   8   1          9.08         10.79         4.44 o                         
   1   8   1         68.70         59.79         7.70 o                         
   2   8   1          4.25          2.80         4.73 o                         
   3   8   1        187.24        190.99        18.96 o                         
   4   8   1        136.06        122.12        13.37 o                         
   5   8   1         20.68         20.89         7.31 o                         
   6   8   1          3.32         -1.39         6.17 o                         
   7   8   1          0.45         10.54         7.99 o                         
  -7   9   1          0.12          8.75        10.25 o                         
  -6   9   1          0.39         -2.77         7.17 o                         
  -5   9   1          0.95          3.34         7.41 o                         
  -4   9   1          3.31          5.79         6.69 o                         
  -3   9   1          0.50          6.53         6.82 o                         
  -2   9   1         68.27         71.46        11.49 o                         
  -1   9   1         44.62         38.35         8.18 o                         
   0   9   1          0.79          2.59         5.17 o                         
   1   9   1         22.88         17.75         6.39 o                         
   2   9   1          2.27          5.47         6.24 o                         
   3   9   1         43.99         32.19         8.89 o                         
   4   9   1          2.60         -0.74         6.81 o                         
   5   9   1         18.80         11.70        10.56 o                         
   6   9   1         62.25         65.35        15.54 o                         
  -5  10   1         36.65         34.53        12.16 o                         
  -4  10   1         42.55         62.23        12.46 o                         
  -3  10   1          0.04          7.14         7.61 o                         
  -2  10   1          0.13         -1.83         6.40 o                         
  -1  10   1          0.25          7.72         7.33 o                         
   0  10   1        122.80        105.89        16.39 o                         
   1  10   1          2.81         -1.29         7.66 o                         
   2  10   1        200.75        197.42        21.72 o                         
   3  10   1         12.70         12.74         9.99 o                         
   4  10   1          0.87        -11.67         9.16 o                         
   5  10   1         34.96         32.29        16.29 o                         
  -3  11   1          0.04         16.68        13.80 o                         
  -2  11   1          2.91          4.06        11.14 o                         
  -1  11   1         59.02         44.21        18.32 o                         
   0  11   1          2.17          5.67        14.14 o                         
   1  11   1        170.48        188.82        33.36 o                         
   2  11   1          0.23          0.37        11.43 o                         
   3  11   1          3.41         16.87        13.50 o                         
 -11   0   2         30.22         58.39        21.60 o                         
 -10   0   2         78.71         78.02        21.94 o                         
  -9   0   2          1.58          3.15        11.05 o                         
  -8   0   2         14.73          9.08         9.43 o                         
  -7   0   2         51.63         58.50        10.99 o                         
  -6   0   2       2130.05       2146.73        93.87 o                         
  -5   0   2        116.10        106.85         9.41 o                         
  -4   0   2       3958.62       3743.78        41.22 o                         
  -3   0   2       7174.42       6592.32        92.27 o                         
  -2   0   2       3236.52       1280.60       909.52 o                         
  -1   0   2        879.75        835.79        18.10 o                         
   0   0   2       2021.98       2388.92       126.97 o                         
   1   0   2      14894.64      15517.64      1572.14 o                         
   2   0   2       3045.05       3061.74       148.96 o                         
   3   0   2        888.70        823.19        45.40 o                         
   4   0   2       1055.17       1056.37        43.35 o                         
   5   0   2         59.68         75.56        10.63 o                         
   6   0   2          5.98          7.47         5.61 o                         
   7   0   2        587.47        526.03        64.51 o                         
   8   0   2        748.54        809.64       118.88 o                         
   9   0   2        295.97        284.22        37.33 o                         
  10   0   2          6.23          8.51        15.02 o                         
 -11   1   2          0.25          3.99        10.25 o                         
 -10   1   2         88.99         93.68        16.91 o                         
  -9   1   2          3.86          3.91         7.26 o                         
  -8   1   2        194.75        196.55        16.73 o                         
  -7   1   2        311.05        326.92        16.48 o                         
  -6   1   2          4.01          5.69         2.85 o                         
  -5   1   2        239.26        231.07         8.27 o                         
  -4   1   2        121.62        106.64         5.54 o                         
  -3   1   2        312.34        277.13        11.04 o                         
  -2   1   2       4319.21       4095.46        88.40 o                         
  -1   1   2        363.01        332.99        21.01 o                         
   0   1   2       4172.77       3918.43       225.54 o                         
   1   1   2        657.14        641.78        27.70 o                         
   2   1   2        320.20        341.73        16.39 o                         
   3   1   2        391.36        371.61        11.79 o                         
   4   1   2        547.15        601.07        20.14 o                         
   5   1   2        165.55        171.09         8.06 o                         
   6   1   2         78.95         94.06         8.37 o                         
   7   1   2         59.99         58.15         9.80 o                         
   8   1   2        655.27        611.30        30.84 o                         
   9   1   2        256.64        271.07        26.50 o                         
  10   1   2         13.83         20.46        10.67 o                         
 -11   2   2          0.28         10.01        10.67 o                         
 -10   2   2        100.58         91.78        17.13 o                         
  -9   2   2          1.82         -0.30         6.24 o                         
  -8   2   2         50.63         57.50        10.32 o                         
  -7   2   2        301.45        321.54        16.17 o                         
  -6   2   2        224.06        230.25        16.05 o                         
  -5   2   2       1701.98       1833.43        73.06 o                         
  -4   2   2       1154.78       1111.30        41.43 o                         
  -3   2   2        806.52        781.44        25.82 o                         
  -2   2   2      49936.67      50490.82      1808.13 o                         
  -1   2   2       2447.48       2849.99       123.21 o                         
   0   2   2       4596.96       4836.93       220.35 o                         
   1   2   2        226.03        191.80         8.20 o                         
   2   2   2        832.68        798.96        34.24 o                         
   3   2   2         20.19         22.79         3.44 o                         
   4   2   2         68.53         77.98         6.04 o                         
   5   2   2         97.68        106.16         8.69 o                         
   6   2   2        779.34        751.60        44.13 o                         
   7   2   2          5.98          4.96         5.03 o                         
   8   2   2         62.45         57.26        11.25 o                         
   9   2   2          1.47          0.08         7.54 o                         
  10   2   2          3.68          8.23        10.07 o                         
 -10   3   2          0.01         -0.19         9.50 o                         
  -9   3   2        144.67        134.51        16.57 o                         
  -8   3   2          0.13          0.95         4.58 o                         
  -7   3   2          2.34         14.70         5.48 o                         
  -6   3   2          0.20          0.67         3.66 o                         
  -5   3   2          0.12          2.33         3.17 o                         
  -4   3   2       1000.83       1127.73        44.83 o                         
  -3   3   2         83.18         86.12         4.77 o                         
  -2   3   2        239.93        266.32        14.46 o                         
  -1   3   2        716.55        813.51        45.93 o                         
   0   3   2       2411.88       2538.16       183.23 o                         
   1   3   2        274.99        297.77        14.19 o                         
   2   3   2        200.28        209.16        10.13 o                         
   3   3   2        728.91        694.11        29.30 o                         
   4   3   2          1.71          0.23         2.39 o                         
   5   3   2        514.73        440.30        21.43 o                         
   6   3   2         62.83         57.10         8.50 o                         
   7   3   2          1.97          5.81         5.02 o                         
   8   3   2          1.80          0.41         6.52 o                         
   9   3   2          0.00          3.85         8.36 o                         
  10   3   2         18.05         22.85        11.71 o                         
 -10   4   2          1.84          2.58         9.65 o                         
  -9   4   2         39.10         43.26        11.59 o                         
  -8   4   2         18.96         20.21         7.12 o                         
  -7   4   2        333.77        333.48        17.92 o                         
  -6   4   2         87.53         88.43        10.16 o                         
  -5   4   2        281.09        215.68        43.96 o                         
  -4   4   2        599.11        603.50        30.95 o                         
  -3   4   2         67.66         69.38         4.89 o                         
  -2   4   2        849.03        959.71        43.56 o                         
  -1   4   2       4823.84       5255.98       298.27 o                         
   0   4   2         56.05         44.65         4.31 o                         
   1   4   2         13.87         19.59         3.11 o                         
   2   4   2       3355.21       3335.27       167.10 o                         
   3   4   2         17.32         16.00         2.84 o                         
   4   4   2       1352.04       1308.87        52.52 o                         
   5   4   2        187.86        177.30        13.39 o                         
   6   4   2        278.13        261.32        17.08 o                         
   7   4   2        196.26        203.98        16.81 o                         
   8   4   2          0.24         -0.49         5.97 o                         
   9   4   2        105.29        118.17        16.79 o                         
 -10   5   2         27.68         29.51        11.79 o                         
  -9   5   2         15.40         16.35         8.23 o                         
  -8   5   2          1.77          2.61         6.19 o                         
  -7   5   2         48.70         42.03         8.77 o                         
  -6   5   2          2.97          6.14         4.55 o                         
  -5   5   2          2.30          4.57         4.07 o                         
  -4   5   2          0.13         -0.94         3.12 o                         
  -3   5   2        418.00        407.50        18.92 o                         
  -2   5   2        218.28        242.42        12.04 o                         
  -1   5   2         56.96         53.72         5.26 o                         
   0   5   2         20.69         21.99         3.75 o                         
   1   5   2        115.81        135.16         7.59 o                         
   2   5   2        454.69        465.43        25.99 o                         
   3   5   2        153.74        165.91        11.87 o                         
   4   5   2          7.73          8.87         4.33 o                         
   5   5   2         79.33         77.92         9.96 o                         
   6   5   2        110.43        110.59        12.41 o                         
   7   5   2         38.40         50.12         9.69 o                         
   8   5   2         18.80         23.06         8.24 o                         
   9   5   2          0.52          3.68         8.71 o                         
  -9   6   2         21.90         24.25         9.32 o                         
  -8   6   2        102.14        103.83        13.63 o                         
  -7   6   2         45.90         45.05         9.30 o                         
  -6   6   2          0.36         -1.14         4.83 o                         
  -5   6   2        208.20        202.41        14.66 o                         
  -4   6   2          4.72         10.14         4.61 o                         
  -3   6   2        105.72        120.87         9.72 o                         
  -2   6   2        771.28        763.95        39.15 o                         
  -1   6   2        202.14        191.30        16.20 o                         
   0   6   2         36.79         41.40         5.23 o                         
   1   6   2          0.41          2.63         2.93 o                         
   2   6   2        350.08        319.99        22.11 o                         
   3   6   2          0.20          1.45         3.81 o                         
   4   6   2          3.08          3.95         4.77 o                         
   5   6   2        172.36        171.81        14.73 o                         
   6   6   2         18.24         16.48         6.89 o                         
   7   6   2         20.06         39.18         9.76 o                         
   8   6   2         22.74         33.50         9.86 o                         
  -9   7   2         19.48         25.43        13.44 o                         
  -8   7   2         10.14         14.86         9.07 o                         
  -7   7   2         41.71         47.21        10.94 o                         
  -6   7   2         29.39         39.56         9.50 o                         
  -5   7   2          0.19         -1.08         4.75 o                         
  -4   7   2        124.87        124.86        11.91 o                         
  -3   7   2         47.58         64.76         7.97 o                         
  -2   7   2          0.02          1.56         3.45 o                         
  -1   7   2         21.10         24.64         4.85 o                         
   0   7   2        321.44        288.46        33.57 o                         
   1   7   2          3.91          9.79         3.72 o                         
   2   7   2         42.01         34.93         6.24 o                         
   3   7   2         64.28         61.10         9.01 o                         
   4   7   2          1.46          0.32         4.38 o                         
   5   7   2         59.55         52.16        10.73 o                         
   6   7   2          0.43          3.50         6.27 o                         
   7   7   2         62.05         68.79        12.17 o                         
   8   7   2          0.57          3.28         8.58 o                         
  -8   8   2          1.09          2.65         9.24 o                         
  -7   8   2         19.15         21.63        10.09 o                         
  -6   8   2          0.52          3.67         6.80 o                         
  -5   8   2         77.23         95.93        13.53 o                         
  -4   8   2        456.45        477.11        23.48 o                         
  -3   8   2        118.77        110.61        13.74 o                         
  -2   8   2        316.34        338.95        32.37 o                         
  -1   8   2        292.90        313.22        20.47 o                         
   0   8   2         38.84         28.52         8.79 o                         
   1   8   2        172.64        167.36        13.50 o                         
   2   8   2         28.32         28.56         7.88 o                         
   3   8   2         26.90         24.05         7.39 o                         
   4   8   2         57.10         70.89        10.74 o                         
   5   8   2         34.01         33.24         8.42 o                         
   6   8   2          0.88         -2.60         6.40 o                         
   7   8   2          0.30          8.73         8.29 o                         
  -7   9   2          0.60          0.94         9.16 o                         
  -6   9   2         43.79         50.53        11.97 o                         
  -5   9   2         23.56         18.05         8.54 o                         
  -4   9   2        222.51        205.48        19.25 o                         
  -3   9   2         43.83         55.56        11.00 o                         
  -2   9   2         61.75         70.34        11.66 o                         
  -1   9   2        268.41        237.11        20.59 o                         
   0   9   2         36.57         33.34         7.65 o                         
   1   9   2          0.31          0.71         5.43 o                         
   2   9   2         25.22         21.67         8.36 o                         
   3   9   2         47.40         53.69        11.35 o                         
   4   9   2         62.79         65.98        12.63 o                         
   5   9   2         30.95         19.77         9.62 o                         
   6   9   2          0.96          2.49         9.10 o                         
  -5  10   2          9.49         13.37        12.68 o                         
  -4  10   2          4.47         15.24         9.95 o                         
  -3  10   2          5.10          6.83         8.64 o                         
  -2  10   2          2.76          5.50         8.02 o                         
  -1  10   2        251.56        270.03        46.42 o                         
   0  10   2         52.03         45.18        11.93 o                         
   1  10   2          2.28          9.80         8.59 o                         
   2  10   2         29.10         17.94         9.56 o                         
   3  10   2         28.02         29.69        13.90 o                         
   4  10   2          4.14         -5.12        10.90 o                         
   5  10   2         12.83          7.76        13.29 o                         
  -3  11   2         15.23         14.24        13.62 o                         
  -2  11   2         11.69          3.84        14.65 o                         
  -1  11   2         38.24         36.77        33.65 o                         
   0  11   2        109.97         85.95        24.04 o                         
   1  11   2          6.33          6.18        14.80 o                         
   2  11   2         12.30         13.34        12.78 o                         
 -11   1   3          5.00          9.33         9.63 o                         
 -10   1   3         10.48         10.55         9.50 o                         
  -9   1   3         16.96         20.67         9.65 o                         
  -8   1   3          0.10          4.56         5.28 o                         
  -7   1   3         14.33         19.31         5.67 o                         
  -6   1   3        175.16        176.48         8.84 o                         
  -5   1   3        322.29        320.84         9.79 o                         
  -4   1   3        823.81        787.14        14.62 o                         
  -3   1   3        292.82        268.39         7.31 o                         
  -2   1   3       6239.96       6204.03       196.53 o                         
  -1   1   3       1288.59       1485.91        78.12 o                         
   0   1   3          2.17          3.36         1.25 o                         
   1   1   3        260.38        263.64         9.75 o                         
   2   1   3        381.90        411.57        28.41 o                         
   3   1   3       2494.13       2603.04       106.91 o                         
   4   1   3       1390.07       1502.34        54.92 o                         
   5   1   3         90.16         92.18         7.90 o                         
   6   1   3          0.55          3.75         4.01 o                         
   7   1   3        510.79        513.98        36.82 o                         
   8   1   3         25.78         30.58        10.05 o                         
   9   1   3         18.82         23.97        10.33 o                         
  10   1   3          0.78          1.37         9.25 o                         
 -11   2   3         41.90         39.47        13.70 o                         
 -10   2   3         18.23          4.93         9.53 o                         
  -9   2   3         41.72         44.72        10.53 o                         
  -8   2   3          8.90          8.78         5.25 o                         
  -7   2   3        131.52        128.09        11.43 o                         
  -6   2   3          4.42          7.53         3.64 o                         
  -5   2   3          1.19          6.29         2.49 o                         
  -4   2   3          5.78          5.13         2.20 o                         
  -3   2   3         24.89         34.61         3.49 o                         
  -2   2   3      15858.09      16342.19       787.38 o                         
  -1   2   3       3543.22       3800.83       262.65 o                         
   0   2   3        217.15        188.80        10.86 o                         
   1   2   3        277.02        256.88        12.53 o                         
   2   2   3         68.34         65.82         4.48 o                         
   3   2   3        389.60        406.73        16.31 o                         
   4   2   3        503.06        524.41        42.54 o                         
   5   2   3         68.48         70.33         8.13 o                         
   6   2   3        139.83        128.05        11.88 o                         
   7   2   3          0.60          2.42         6.11 o                         
   8   2   3         44.64         46.88        10.45 o                         
   9   2   3        155.29        186.44        22.62 o                         
  10   2   3         47.42         71.32        17.25 o                         
 -10   3   3         30.69         16.92        10.62 o                         
  -9   3   3         52.39         57.12        11.53 o                         
  -8   3   3         11.90         11.11         5.56 o                         
  -7   3   3         10.29          6.88         4.64 o                         
  -6   3   3          0.63          3.76         3.95 o                         
  -5   3   3         10.25          8.90         3.23 o                         
  -4   3   3        277.27        318.74        14.03 o                         
  -3   3   3         22.74         21.88         3.03 o                         
  -2   3   3        639.52        633.73        32.73 o                         
  -1   3   3       1986.43       2276.15       155.27 o                         
   0   3   3        846.53        936.67        43.94 o                         
   1   3   3       4173.54       4186.18       202.38 o                         
   2   3   3        432.85        411.80        22.09 o                         
   3   3   3        277.73        247.54         9.47 o                         
   4   3   3        488.28        507.13        24.49 o                         
   5   3   3        232.85        227.91        14.45 o                         
   6   3   3        542.59        361.00        87.65 o                         
   7   3   3        126.28        135.55        13.82 o                         
   8   3   3          0.68          6.54         6.95 o                         
   9   3   3         24.47         25.95        11.23 o                         
 -10   4   3          3.84          7.59         9.21 o                         
  -9   4   3          1.96          4.58         6.56 o                         
  -8   4   3          0.15          0.32         5.17 o                         
  -7   4   3         22.56         21.14         6.21 o                         
  -6   4   3          2.13         -1.61         3.56 o                         
  -5   4   3         26.10         33.63         6.38 o                         
  -4   4   3       2363.77       2408.01        86.34 o                         
  -3   4   3        679.73        714.69        36.93 o                         
  -2   4   3        247.55        244.52        11.85 o                         
  -1   4   3          9.93          9.26         2.49 o                         
   0   4   3        394.14        476.68        25.59 o                         
   1   4   3        743.16        792.76        42.15 o                         
   2   4   3         41.18         49.78         4.83 o                         
   3   4   3         84.55         91.64         6.17 o                         
   4   4   3        209.44        190.54        12.87 o                         
   5   4   3          4.12          1.92         4.19 o                         
   6   4   3         17.09         24.35         6.93 o                         
   7   4   3         21.06         29.51         7.83 o                         
   8   4   3          1.61         -2.45         6.66 o                         
   9   4   3          0.10          4.11         9.13 o                         
 -10   5   3          3.61          1.81         9.50 o                         
  -9   5   3         44.83         29.38         8.97 o                         
  -8   5   3        128.43        123.81        13.92 o                         
  -7   5   3         78.47         66.02        15.89 o                         
  -6   5   3         22.16         19.07         5.81 o                         
  -5   5   3         22.61         20.31         5.27 o                         
  -4   5   3         91.25        103.73         8.20 o                         
  -3   5   3          0.01          2.56         2.59 o                         
  -2   5   3         69.02         75.69         6.07 o                         
  -1   5   3         19.56         19.76         3.63 o                         
   0   5   3        232.37        234.91         9.39 o                         
   1   5   3        252.22        264.05        16.22 o                         
   2   5   3         82.77         88.18         7.28 o                         
   3   5   3        764.81        739.78        42.85 o                         
   4   5   3        152.94        141.50        12.05 o                         
   5   5   3         32.00         36.90         7.61 o                         
   6   5   3          0.49          0.51         5.24 o                         
   7   5   3        112.02         89.57        12.38 o                         
   8   5   3         56.36         66.52        11.92 o                         
   9   5   3         13.36         24.97        11.50 o                         
  -9   6   3          0.03         -7.86         7.71 o                         
  -8   6   3         15.37         21.88         9.19 o                         
  -7   6   3          8.89          5.39         6.24 o                         
  -6   6   3        181.85        160.17        14.22 o                         
  -5   6   3          4.11          5.53         4.50 o                         
  -4   6   3         69.17         68.32         8.38 o                         
  -3   6   3        167.69        161.02        11.41 o                         
  -2   6   3        263.89        294.20        17.56 o                         
  -1   6   3         74.03         68.42         6.44 o                         
   0   6   3        721.42        834.92        60.16 o                         
   1   6   3        521.59        534.00        24.52 o                         
   2   6   3        313.18        339.06        21.14 o                         
   3   6   3          0.88          0.99         4.04 o                         
   4   6   3          9.94          8.03         5.01 o                         
   5   6   3        330.87        327.05        19.65 o                         
   6   6   3          0.43         -3.41         5.54 o                         
   7   6   3         31.89         20.83         8.48 o                         
   8   6   3          0.17          6.03         7.88 o                         
  -9   7   3         10.65         14.18        10.47 o                         
  -8   7   3          0.01          0.45         7.73 o                         
  -7   7   3          3.90          9.66         7.77 o                         
  -6   7   3        103.12        107.47        14.46 o                         
  -5   7   3         22.63         24.52         7.66 o                         
  -4   7   3          5.20          1.23         5.20 o                         
  -3   7   3         30.09         30.28         6.64 o                         
  -2   7   3         29.06         30.28         5.75 o                         
  -1   7   3          1.51          4.46         3.79 o                         
   0   7   3         13.25         18.50         4.97 o                         
   1   7   3        125.59        138.88         9.62 o                         
   2   7   3         30.05         30.03         6.48 o                         
   3   7   3         99.88        102.49        11.25 o                         
   4   7   3        240.65        279.38        17.64 o                         
   5   7   3         75.68         64.39        10.45 o                         
   6   7   3        145.69        191.49        18.08 o                         
   7   7   3          0.25          4.64         7.67 o                         
  -8   8   3          7.36          3.19         9.30 o                         
  -7   8   3          7.33         11.42         8.48 o                         
  -6   8   3          5.33         10.08         7.66 o                         
  -5   8   3         37.86         55.88        11.43 o                         
  -4   8   3          3.31          6.78         5.74 o                         
  -3   8   3        188.12        188.93        16.83 o                         
  -2   8   3        458.64        458.41        34.31 o                         
  -1   8   3          0.20         -1.06         3.95 o                         
   0   8   3          8.11          4.84         4.38 o                         
   1   8   3         72.21         76.34         9.98 o                         
   2   8   3         34.44         28.94         8.30 o                         
   3   8   3          1.39         -2.34         5.98 o                         
   4   8   3          0.03          0.37         5.89 o                         
   5   8   3          0.03         -2.33         6.93 o                         
   6   8   3         33.48         25.50        11.14 o                         
   7   8   3         22.55         25.43        13.74 o                         
  -7   9   3         12.69         17.30        11.11 o                         
  -6   9   3         12.74          1.94         9.30 o                         
  -5   9   3         11.78         11.18         8.92 o                         
  -4   9   3          0.51          4.13         7.28 o                         
  -3   9   3          1.59          0.89         6.90 o                         
  -2   9   3        311.93        284.25        22.27 o                         
  -1   9   3        205.90        114.66        28.82 o                         
   0   9   3         24.41         16.79         7.15 o                         
   1   9   3          3.36          6.21         7.53 o                         
   2   9   3         10.77         10.68         8.79 o                         
   3   9   3        200.22        210.75        29.61 o                         
   4   9   3         24.62         33.31        11.54 o                         
   5   9   3          0.00          8.18         9.46 o                         
   6   9   3          0.03          3.60         9.89 o                         
  -5  10   3          5.16          4.47        10.12 o                         
  -4  10   3          0.00          1.66         9.33 o                         
  -3  10   3         90.21         96.15        15.90 o                         
  -2  10   3         42.21         35.64        10.56 o                         
  -1  10   3         82.96         76.70        14.69 o                         
   0  10   3         19.47         19.44         9.75 o                         
   1  10   3         42.07         23.61         9.98 o                         
   2  10   3         10.94         20.72        10.46 o                         
   3  10   3          0.98         20.12        11.20 o                         
   4  10   3         13.86         19.12        11.13 o                         
  -3  11   3          2.49         -1.53         9.76 o                         
  -2  11   3          1.66          4.23        11.40 o                         
  -1  11   3          5.63          0.76        10.26 o                         
   0  11   3         67.16         83.04        23.50 o                         
   1  11   3         75.63         63.07        21.63 o                         
   2  11   3          2.09         14.50        13.28 o                         
 -11   0   4         39.73         63.03        21.26 o                         
 -10   0   4         10.21         20.96        13.97 o                         
  -9   0   4        139.37        131.30        25.60 o                         
  -8   0   4          7.79         10.33        10.61 o                         
  -7   0   4        186.16        198.36        15.22 o                         
  -6   0   4        974.14        935.50        26.18 o                         
  -5   0   4        621.22        593.18        19.20 o                         
  -4   0   4         39.89         25.61        11.95 o                         
  -3   0   4        736.84        264.47       193.43 o                         
  -2   0   4       5474.06       5521.55       261.84 o                         
  -1   0   4       4020.47       4492.94       339.73 o                         
   0   0   4       1419.95       1676.91       118.04 o                         
   1   0   4       3854.69       4492.52       164.38 o                         
   2   0   4       2879.32       2797.66       209.80 o                         
   3   0   4         89.95         89.31         8.58 o                         
   4   0   4        205.41        199.92        13.27 o                         
   5   0   4        935.43        986.68        73.35 o                         
   6   0   4        304.51        329.78        41.89 o                         
   7   0   4        332.07        315.56        34.19 o                         
   8   0   4          3.08          7.49        11.17 o                         
   9   0   4          9.68         11.13        13.11 o                         
 -11   1   4         73.67        105.89        18.97 o                         
 -10   1   4         16.54         14.89         9.64 o                         
  -9   1   4          4.44          7.98         8.38 o                         
  -8   1   4          0.52          3.61         6.09 o                         
  -7   1   4        151.44        168.24        11.13 o                         
  -6   1   4        329.00        350.44        11.48 o                         
  -5   1   4         44.37         38.60         5.42 o                         
  -4   1   4        102.73        113.66         8.92 o                         
  -3   1   4       1035.29        994.90        27.73 o                         
  -2   1   4       1004.68        991.81        48.41 o                         
  -1   1   4        115.96         95.26        11.36 o                         
   0   1   4         91.69         82.54         6.47 o                         
   1   1   4       1105.36       1146.93        39.98 o                         
   2   1   4         84.15        109.73         7.10 o                         
   3   1   4        994.43       1081.03        63.07 o                         
   4   1   4         13.36         21.56         3.76 o                         
   5   1   4        302.25        315.57        15.61 o                         
   6   1   4          8.09         13.51         5.91 o                         
   7   1   4        606.06        624.02        40.71 o                         
   8   1   4          0.77         -0.20         6.91 o                         
   9   1   4          4.10          7.92         8.95 o                         
 -11   2   4          0.54          5.50        10.40 o                         
 -10   2   4         16.19         25.39        11.36 o                         
  -9   2   4        124.31        151.70        16.54 o                         
  -8   2   4        333.38        350.07        17.82 o                         
  -7   2   4         47.18         54.54        15.72 o                         
  -6   2   4        151.69        173.15         8.91 o                         
  -5   2   4        304.60        287.57        13.20 o                         
  -4   2   4       3088.03       2958.43        96.52 o                         
  -3   2   4        122.05        128.31         5.86 o                         
  -2   2   4         62.29         69.63         3.96 o                         
  -1   2   4       3243.91       3424.62       206.56 o                         
   0   2   4       5576.11       5246.58       318.23 o                         
   1   2   4         72.75         62.03         4.47 o                         
   2   2   4       1259.25       1287.28        46.07 o                         
   3   2   4       1172.93       1201.76        52.44 o                         
   4   2   4       1713.93       1740.57       124.44 o                         
   5   2   4        119.03         96.27         9.89 o                         
   6   2   4        676.04        622.10        32.37 o                         
   7   2   4        861.90        914.95        71.72 o                         
   8   2   4          0.10          0.40         6.32 o                         
   9   2   4          7.76          1.56         8.66 o                         
 -11   3   4          4.76         -3.56        10.54 o                         
 -10   3   4          0.72          9.06         7.73 o                         
  -9   3   4        183.08        197.63        19.00 o                         
  -8   3   4          0.84          0.87         4.72 o                         
  -7   3   4          3.68          0.94         4.03 o                         
  -6   3   4         45.70         53.69         7.55 o                         
  -5   3   4         37.57         42.09         4.81 o                         
  -4   3   4        297.51        259.40        14.06 o                         
  -3   3   4        287.73        280.52        13.84 o                         
  -2   3   4         36.41         38.01         3.45 o                         
  -1   3   4         15.74         12.83         2.81 o                         
   0   3   4          5.59          6.20         2.24 o                         
   1   3   4         91.20         82.51         5.29 o                         
   2   3   4        110.25        100.58         6.18 o                         
   3   3   4          5.56          4.24         2.41 o                         
   4   3   4          1.68          3.46         3.66 o                         
   5   3   4         57.94         56.06         8.29 o                         
   6   3   4       1128.49        802.88       172.01 o                         
   7   3   4          2.57          3.95         5.42 o                         
   8   3   4         14.64         15.07         8.67 o                         
   9   3   4         20.23         40.19        13.23 o                         
 -10   4   4         20.73         22.68        10.24 o                         
  -9   4   4        115.10        126.58        14.30 o                         
  -8   4   4          0.19          3.49         5.47 o                         
  -7   4   4         57.79         58.04         8.65 o                         
  -6   4   4        120.05        121.06        11.33 o                         
  -5   4   4        431.35        455.27        22.97 o                         
  -4   4   4       6046.10       6071.08       267.01 o                         
  -3   4   4          4.64          5.61         2.46 o                         
  -2   4   4        129.45        134.42         6.47 o                         
  -1   4   4        668.94        763.33        52.62 o                         
   0   4   4       3976.09       4443.93       230.44 o                         
   1   4   4         35.26         36.71         4.29 o                         
   2   4   4         88.63         92.35         6.52 o                         
   3   4   4          0.41          1.86         2.91 o                         
   4   4   4          6.54         10.28         4.43 o                         
   5   4   4          4.19          0.29         4.27 o                         
   6   4   4          2.24          4.03         5.05 o                         
   7   4   4        260.08        284.41        19.73 o                         
   8   4   4         29.97         39.81        11.29 o                         
   9   4   4         13.77         21.62        10.51 o                         
 -10   5   4          5.16         10.97        11.02 o                         
  -9   5   4         30.58         41.40        11.04 o                         
  -8   5   4         20.07         17.96         7.24 o                         
  -7   5   4          2.44          1.06         5.04 o                         
  -6   5   4          3.06         11.18         4.69 o                         
  -5   5   4         83.78         82.90         9.29 o                         
  -4   5   4          8.11          9.40         3.64 o                         
  -3   5   4        414.52        430.11        25.46 o                         
  -2   5   4        244.74        275.36        16.36 o                         
  -1   5   4        299.58        301.07        28.59 o                         
   0   5   4         14.02         12.70         3.25 o                         
   1   5   4        331.77        337.46        17.83 o                         
   2   5   4          9.84         10.60         3.38 o                         
   3   5   4         12.89         10.68         4.54 o                         
   4   5   4         30.00         26.30         6.10 o                         
   5   5   4        129.60        132.79        13.11 o                         
   6   5   4         44.09         35.42         8.68 o                         
   7   5   4         14.44          7.42         7.26 o                         
   8   5   4          5.84          7.04         7.95 o                         
  -9   6   4         30.85         65.77        13.85 o                         
  -8   6   4         15.89         24.03        10.76 o                         
  -7   6   4          1.66          3.22         6.64 o                         
  -6   6   4        392.79        424.71        34.67 o                         
  -5   6   4         11.17         14.79         6.32 o                         
  -4   6   4          2.53          3.70         4.20 o                         
  -3   6   4        386.16        400.98        24.07 o                         
  -2   6   4         36.23         39.22         5.97 o                         
  -1   6   4       1411.48       1381.78       104.94 o                         
   0   6   4        778.04        811.02        47.55 o                         
   1   6   4          6.52          6.02         3.50 o                         
   2   6   4        430.91        439.52        17.31 o                         
   3   6   4         26.22         24.59         5.99 o                         
   4   6   4         70.34         64.28         9.59 o                         
   5   6   4         19.59         15.20         6.63 o                         
   6   6   4         15.57         22.93         7.88 o                         
   7   6   4         77.87         90.71        13.65 o                         
   8   6   4         34.02         42.00        11.68 o                         
  -9   7   4          4.99          8.57         9.82 o                         
  -8   7   4          0.01          4.58         7.95 o                         
  -7   7   4          0.20         -3.24         6.13 o                         
  -6   7   4         75.65         72.25        11.65 o                         
  -5   7   4          0.03          4.45         5.82 o                         
  -4   7   4          6.15          9.30         5.91 o                         
  -3   7   4        618.63        625.66        39.71 o                         
  -2   7   4         18.13         19.51         5.03 o                         
  -1   7   4        136.42        156.68        12.77 o                         
   0   7   4          6.33          3.79         3.81 o                         
   1   7   4        105.42        126.27        11.37 o                         
   2   7   4          0.37          3.22         4.86 o                         
   3   7   4         56.14         57.32         9.85 o                         
   4   7   4         85.49         86.39        12.80 o                         
   5   7   4         82.76         86.70        13.83 o                         
   6   7   4         64.12         66.61        15.71 o                         
   7   7   4          2.76         12.39        10.83 o                         
  -8   8   4          1.16          1.71        10.29 o                         
  -7   8   4         23.92         23.93        11.10 o                         
  -6   8   4         15.98         15.71         9.03 o                         
  -5   8   4         63.40         75.62        14.61 o                         
  -4   8   4         25.56         26.17         8.90 o                         
  -3   8   4        113.83        121.48        13.99 o                         
  -2   8   4        288.13        292.01        20.16 o                         
  -1   8   4          0.36          0.69         4.25 o                         
   0   8   4          0.08          2.60         4.65 o                         
   1   8   4          0.71          1.00         5.71 o                         
   2   8   4         21.11         19.52         8.85 o                         
   3   8   4        367.03        409.76        27.59 o                         
   4   8   4          9.57         11.50         8.08 o                         
   5   8   4         24.36         21.71        10.04 o                         
   6   8   4        129.81        124.03        20.37 o                         
  -7   9   4         11.31          6.76        10.37 o                         
  -6   9   4         75.74         54.28        13.69 o                         
  -5   9   4         20.65         19.52         9.93 o                         
  -4   9   4          0.02          9.53         7.56 o                         
  -3   9   4        109.65        121.54        17.12 o                         
  -2   9   4         32.06         38.48         9.58 o                         
  -1   9   4        132.17         72.78        30.51 o                         
   0   9   4          0.71          1.48         6.40 o                         
   1   9   4         19.50         20.71         9.44 o                         
   2   9   4          0.49          4.69         7.82 o                         
   3   9   4          1.79          2.06         7.12 o                         
   4   9   4         14.45         15.29         9.55 o                         
   5   9   4          7.22         -6.45        10.36 o                         
  -5  10   4          2.20          9.55        10.61 o                         
  -4  10   4          9.85          8.05         9.68 o                         
  -3  10   4         18.66         21.49        13.64 o                         
  -2  10   4         49.78         44.35        14.49 o                         
  -1  10   4          0.96          4.70         8.55 o                         
   0  10   4         10.61          2.63         9.80 o                         
   1  10   4         37.67         33.34        11.30 o                         
   2  10   4          9.28         11.06         9.35 o                         
   3  10   4         91.87         77.10        16.54 o                         
   4  10   4         24.86         32.12        12.39 o                         
  -3  11   4          2.19          4.48        10.28 o                         
  -2  11   4          0.23        -12.03        10.72 o                         
  -1  11   4          0.87          9.28        10.43 o                         
   0  11   4          4.88          9.78        11.32 o                         
   1  11   4         18.34         20.92        13.85 o                         
 -11   1   5         37.20         21.71        12.10 o                         
 -10   1   5         18.59         23.82         9.83 o                         
  -9   1   5         22.52         16.77         9.14 o                         
  -8   1   5         81.31         66.73         9.32 o                         
  -7   1   5        181.05        198.37        11.81 o                         
  -6   1   5        113.89        100.38        14.16 o                         
  -5   1   5         66.87         61.55        11.73 o                         
  -4   1   5        150.36        135.17         7.76 o                         
  -3   1   5        494.88        387.13        45.44 o                         
  -2   1   5       2501.66       1933.26       313.01 o                         
  -1   1   5        767.77        813.17        31.91 o                         
   0   1   5         31.18         22.74         3.87 o                         
   1   1   5       2458.92       2582.06        53.10 o                         
   2   1   5       2862.60       3116.99        72.03 o                         
   3   1   5        589.86        482.25        58.99 o                         
   4   1   5        593.56        610.80        22.88 o                         
   5   1   5         39.79         40.92         6.40 o                         
   6   1   5         36.89         50.47         9.28 o                         
   7   1   5         20.04         19.08         7.75 o                         
   8   1   5         36.44         51.25        13.31 o                         
   9   1   5         27.68         31.02        12.52 o                         
 -11   2   5          0.19         -4.93         9.79 o                         
 -10   2   5          6.69          8.67         9.22 o                         
  -9   2   5         14.85         15.50         7.66 o                         
  -8   2   5        153.61        174.03        14.19 o                         
  -7   2   5          3.65          2.91         3.93 o                         
  -6   2   5         76.06         73.27         6.52 o                         
  -5   2   5        169.87        162.15         8.31 o                         
  -4   2   5         45.44         35.96         4.19 o                         
  -3   2   5       1624.50       1479.50        54.15 o                         
  -2   2   5       2278.62       2486.19       135.97 o                         
  -1   2   5       1665.36       1786.03       110.19 o                         
   0   2   5         96.35         84.86         7.56 o                         
   1   2   5        113.15         94.65         5.67 o                         
   2   2   5         39.37         45.63         4.59 o                         
   3   2   5        530.50        544.66        27.74 o                         
   4   2   5         36.03         49.46         6.26 o                         
   5   2   5         56.91         62.51         8.63 o                         
   6   2   5        497.65        496.00        22.78 o                         
   7   2   5          0.00         -0.44         6.00 o                         
   8   2   5          0.11          1.46         7.55 o                         
   9   2   5          0.32         -1.61         9.14 o                         
 -11   3   5         26.06         26.90        13.17 o                         
 -10   3   5         28.65         27.18        10.30 o                         
  -9   3   5          1.02          0.28         5.07 o                         
  -8   3   5          0.25         -5.57         4.45 o                         
  -7   3   5         14.42          9.96         4.89 o                         
  -6   3   5        133.12        143.44        11.91 o                         
  -5   3   5          2.00          3.95         2.71 o                         
  -4   3   5       3218.10       3270.66       134.83 o                         
  -3   3   5        306.87        312.67        18.56 o                         
  -2   3   5         76.95         76.63         8.44 o                         
  -1   3   5       1940.65       2101.10       120.46 o                         
   0   3   5          6.51          4.63         1.95 o                         
   1   3   5       1538.20       1428.97        86.52 o                         
   2   3   5        253.37        265.84        13.87 o                         
   3   3   5        221.85        221.25         9.15 o                         
   4   3   5          2.73         -0.02         3.60 o                         
   5   3   5        621.45        585.98        21.50 o                         
   6   3   5        299.25        199.15        53.08 o                         
   7   3   5          0.90          2.72         6.54 o                         
   8   3   5        219.51        251.94        22.65 o                         
   9   3   5          0.42         -1.03         9.21 o                         
 -10   4   5         10.96         13.70         9.96 o                         
  -9   4   5          7.13          5.01         6.35 o                         
  -8   4   5         50.15         41.62         8.52 o                         
  -7   4   5         50.38         49.71         8.39 o                         
  -6   4   5         59.71         63.66         8.57 o                         
  -5   4   5        506.89        518.37        30.09 o                         
  -4   4   5       1120.40       1063.02        52.85 o                         
  -3   4   5          4.48          7.12         2.64 o                         
  -2   4   5         31.98         44.58         5.60 o                         
  -1   4   5        194.75        204.85        12.44 o                         
   0   4   5        668.70        772.92        39.31 o                         
   1   4   5          1.67          5.17         2.56 o                         
   2   4   5          3.22          9.51         3.17 o                         
   3   4   5        151.30        151.92        10.20 o                         
   4   4   5         58.92         57.31         8.18 o                         
   5   4   5        282.89        227.11        40.16 o                         
   6   4   5         18.71         14.98         6.52 o                         
   7   4   5         49.35         64.99        11.26 o                         
   8   4   5         41.04         36.26        11.02 o                         
 -10   5   5          0.33         -7.61         7.78 o                         
  -9   5   5          7.36         10.65         7.67 o                         
  -8   5   5        112.01        112.81        14.79 o                         
  -7   5   5          0.29          1.19         5.41 o                         
  -6   5   5         16.44         11.38         5.65 o                         
  -5   5   5        243.91        230.58        16.00 o                         
  -4   5   5         81.76         96.09         9.40 o                         
  -3   5   5        620.04        604.99        27.20 o                         
  -2   5   5         13.70         18.52         4.16 o                         
  -1   5   5       1005.32        959.45        56.43 o                         
   0   5   5        871.66        924.80        51.47 o                         
   1   5   5         60.55         62.78         6.05 o                         
   2   5   5        384.24        368.88        13.06 o                         
   3   5   5         14.84         24.21         5.69 o                         
   4   5   5       1021.84        972.16        48.87 o                         
   5   5   5          7.67         15.60         6.31 o                         
   6   5   5         34.10         34.11         8.61 o                         
   7   5   5          6.18          5.35         7.11 o                         
   8   5   5          0.18         -0.52         8.89 o                         
  -9   6   5          1.01          7.48         8.40 o                         
  -8   6   5          2.83          2.79         7.62 o                         
  -7   6   5          0.01         -2.50         5.43 o                         
  -6   6   5        269.57        266.12        22.60 o                         
  -5   6   5        578.02        597.36        49.27 o                         
  -4   6   5       1303.56       1267.95       110.63 o                         
  -3   6   5          0.08         -1.60         3.13 o                         
  -2   6   5         94.27         94.16         8.48 o                         
  -1   6   5          0.54          2.80         3.21 o                         
   0   6   5        325.01        312.61        12.95 o                         
   1   6   5         53.24         42.49         6.23 o                         
   2   6   5        318.11        336.34        22.57 o                         
   3   6   5         92.40        116.12        11.48 o                         
   4   6   5          6.34          6.53         5.59 o                         
   5   6   5         10.86          5.97         6.48 o                         
   6   6   5          4.92          6.95         7.32 o                         
   7   6   5          1.82          3.66         8.05 o                         
  -9   7   5          6.29         -0.14         9.96 o                         
  -8   7   5         20.31         24.39        10.84 o                         
  -7   7   5          0.81         -1.23         7.20 o                         
  -6   7   5         67.59         55.28        12.58 o                         
  -5   7   5         93.89         68.52        13.01 o                         
  -4   7   5        155.58        166.14        18.38 o                         
  -3   7   5        515.68        493.65        27.73 o                         
  -2   7   5         43.19         40.47         7.31 o                         
  -1   7   5         33.20         26.37         8.91 o                         
   0   7   5        218.47        215.24        14.75 o                         
   1   7   5        424.07        408.34        34.41 o                         
   2   7   5         21.95         18.67         7.83 o                         
   3   7   5         27.53         31.00         9.39 o                         
   4   7   5        135.36        149.39        18.89 o                         
   5   7   5          6.50          9.26        10.21 o                         
   6   7   5        309.39        313.36        31.88 o                         
   7   7   5         19.40         21.80        12.62 o                         
  -8   8   5          4.70          6.43        10.89 o                         
  -7   8   5          5.50          1.10         8.58 o                         
  -6   8   5          3.15         -4.43         6.92 o                         
  -5   8   5        148.64        139.66        18.79 o                         
  -4   8   5         11.14          5.16         6.32 o                         
  -3   8   5          9.06          8.12         6.82 o                         
  -2   8   5        180.01        195.87        17.36 o                         
  -1   8   5         85.56         73.75        11.11 o                         
   0   8   5          1.30          6.51         5.24 o                         
   1   8   5          0.41         -0.90         6.02 o                         
   2   8   5         12.73          9.65         7.95 o                         
   3   8   5        100.25         99.29        16.39 o                         
   4   8   5         57.51         66.12        13.96 o                         
   5   8   5         42.46         36.87        12.39 o                         
   6   8   5        218.61        268.88        29.08 o                         
  -7   9   5          4.73          1.18        10.44 o                         
  -6   9   5          2.19          1.29         9.22 o                         
  -5   9   5          0.20          0.03         8.06 o                         
  -4   9   5          3.03         12.73         8.64 o                         
  -3   9   5          9.90         15.40         8.47 o                         
  -2   9   5        255.35        234.21        20.16 o                         
  -1   9   5         61.20         40.25        10.83 o                         
   0   9   5          5.52          5.78         6.71 o                         
   1   9   5         11.36         14.42         9.47 o                         
   2   9   5         64.93         87.06        15.46 o                         
   3   9   5         89.85         74.22        15.43 o                         
   4   9   5          6.10         15.15         9.42 o                         
   5   9   5          9.47          4.43         9.37 o                         
  -5  10   5          3.99         12.77        10.92 o                         
  -4  10   5          1.68          8.17         9.48 o                         
  -3  10   5          2.18          9.94         8.78 o                         
  -2  10   5          5.63         10.77         8.56 o                         
  -1  10   5          9.57          9.05         9.06 o                         
   0  10   5         24.47         32.19        11.87 o                         
   1  10   5         18.00         11.53         9.37 o                         
   2  10   5          0.16          7.68         9.44 o                         
   3  10   5          7.79         17.13        11.41 o                         
  -2  11   5          1.07          9.10        11.95 o                         
  -1  11   5         18.80         29.12        14.56 o                         
   0  11   5          0.06          4.53        12.47 o                         
   1  11   5         45.41         71.14        16.32 o                         
 -11   0   6         17.32         20.19        16.19 o                         
 -10   0   6         71.95         82.70        22.45 o                         
  -9   0   6         37.86         72.66        27.89 o                         
  -8   0   6         15.84         10.42         8.17 o                         
  -7   0   6         89.50         83.37        11.24 o                         
  -6   0   6       1538.79       1468.03        47.39 o                         
  -5   0   6         30.79         23.09         5.55 o                         
  -4   0   6         16.91         14.71         4.49 o                         
  -3   0   6       1048.60        973.31        61.75 o                         
  -2   0   6       1437.91       1615.21       160.98 o                         
  -1   0   6       2534.92       2744.66       222.59 o                         
   0   0   6         14.95         12.08         3.64 o                         
   1   0   6       3090.28       3615.69       131.84 o                         
   2   0   6       8431.55       9257.04       547.53 o                         
   3   0   6          3.87          8.78         4.32 o                         
   4   0   6          0.01          3.39         4.61 o                         
   5   0   6        781.83        756.87        94.02 o                         
   6   0   6         26.68         41.16        11.54 o                         
   7   0   6        396.40        372.20        46.53 o                         
   8   0   6        156.92        187.20        31.86 o                         
   9   0   6         85.87         68.69        24.23 o                         
 -11   1   6         45.79         65.66        15.96 o                         
 -10   1   6          1.48          3.07         8.64 o                         
  -9   1   6          7.54          9.93         7.20 o                         
  -8   1   6        132.86        140.18        12.88 o                         
  -7   1   6         67.61         71.28         7.35 o                         
  -6   1   6         32.97         21.20         4.18 o                         
  -5   1   6          4.57          7.81         3.22 o                         
  -4   1   6        271.01        192.65        29.15 o                         
  -3   1   6        285.85        201.47        29.47 o                         
  -2   1   6         66.15         64.48         6.10 o                         
  -1   1   6         17.79         23.10         2.72 o                         
   0   1   6       1249.66       1438.91        70.84 o                         
   1   1   6        934.10        947.92       115.81 o                         
   2   1   6          0.26          3.07         2.34 o                         
   3   1   6        191.58        167.12        23.63 o                         
   4   1   6         57.83         70.18         6.78 o                         
   5   1   6          4.29          4.10         4.11 o                         
   6   1   6        219.28        236.01        18.54 o                         
   7   1   6         27.48         34.45        10.77 o                         
   8   1   6          4.22          0.10         8.19 o                         
   9   1   6          0.40          1.87        10.21 o                         
 -11   2   6         26.18         23.55        12.05 o                         
 -10   2   6          0.01         -8.50         8.60 o                         
  -9   2   6          4.19          4.30         6.37 o                         
  -8   2   6         38.86         26.38         6.52 o                         
  -7   2   6          8.83         10.57         4.77 o                         
  -6   2   6          1.18          0.92         3.03 o                         
  -5   2   6        616.28        621.88        22.37 o                         
  -4   2   6          1.83          6.84         2.68 o                         
  -3   2   6        167.35        146.20        19.51 o                         
  -2   2   6       1676.96       2090.60       107.73 o                         
  -1   2   6       4226.81       4395.86       242.18 o                         
   0   2   6       3919.51       4298.13       215.31 o                         
   1   2   6        634.95        618.02        25.93 o                         
   2   2   6         97.64         84.17         6.43 o                         
   3   2   6        517.57        501.80        17.70 o                         
   4   2   6         13.35         11.95         4.23 o                         
   5   2   6        191.42        189.64        14.33 o                         
   6   2   6         54.38         60.54         9.74 o                         
   7   2   6          1.54          3.06         7.11 o                         
   8   2   6        217.50        241.20        25.53 o                         
   9   2   6         17.79         15.68        11.63 o                         
 -11   3   6         15.73         26.92        18.52 o                         
 -10   3   6          0.06         -2.08         6.86 o                         
  -9   3   6         32.76         41.55         9.25 o                         
  -8   3   6          3.62          4.15         4.96 o                         
  -7   3   6         52.36         55.68         8.53 o                         
  -6   3   6         26.05         28.54         5.43 o                         
  -5   3   6        382.99        417.14        18.69 o                         
  -4   3   6       1122.64       1204.69        54.34 o                         
  -3   3   6         16.98         12.21         2.72 o                         
  -2   3   6         17.37         29.95         3.77 o                         
  -1   3   6       1202.36       1263.00        89.75 o                         
   0   3   6         54.14         45.95         3.97 o                         
   1   3   6        196.27        188.92         8.74 o                         
   2   3   6         27.77         30.57         4.41 o                         
   3   3   6        965.58        921.90        42.69 o                         
   4   3   6         28.87         28.60         6.53 o                         
   5   3   6        667.59        508.65        87.99 o                         
   6   3   6         19.55         13.58         6.22 o                         
   7   3   6         49.39         62.09        11.89 o                         
   8   3   6         11.48         15.44         9.74 o                         
 -10   4   6          7.95         11.66        10.26 o                         
  -9   4   6          5.16          7.07         6.90 o                         
  -8   4   6         15.07         13.05         7.06 o                         
  -7   4   6        111.11        115.90        14.66 o                         
  -6   4   6         23.97         20.92         6.29 o                         
  -5   4   6         15.62         16.14         5.02 o                         
  -4   4   6        436.12        444.84        24.93 o                         
  -3   4   6       1878.46       2028.63       131.01 o                         
  -2   4   6        262.74        207.58        28.22 o                         
  -1   4   6         93.05         93.82         6.35 o                         
   0   4   6          0.01          1.39         2.22 o                         
   1   4   6         19.01         32.80         4.41 o                         
   2   4   6        139.51        134.81         8.42 o                         
   3   4   6        105.41        113.18        11.70 o                         
   4   4   6        757.13        692.26        42.43 o                         
   5   4   6        560.43        572.82        29.39 o                         
   6   4   6          5.34         -3.81         5.57 o                         
   7   4   6          0.02          1.71         6.48 o                         
   8   4   6         51.34         41.23        12.10 o                         
 -10   5   6          0.86          1.18         8.01 o                         
  -9   5   6          1.65          7.10         6.87 o                         
  -8   5   6        133.49        156.79        17.31 o                         
  -7   5   6         18.13         22.49         7.90 o                         
  -6   5   6        171.89        178.06        18.29 o                         
  -5   5   6        148.72        159.71        15.91 o                         
  -4   5   6        274.53        288.73        20.46 o                         
  -3   5   6          0.10          1.68         3.07 o                         
  -2   5   6        118.45        133.70        10.97 o                         
  -1   5   6        340.69        349.78        28.67 o                         
   0   5   6          4.01          1.33         3.45 o                         
   1   5   6         23.87         33.22         6.18 o                         
   2   5   6        118.23        117.05         8.42 o                         
   3   5   6          2.99          8.92         4.81 o                         
   4   5   6        112.07        109.55        11.67 o                         
   5   5   6        139.82        141.36        13.92 o                         
   6   5   6         44.29         51.01        11.38 o                         
   7   5   6         10.71          9.89         8.55 o                         
   8   5   6          0.07         -1.32        11.12 o                         
  -9   6   6          8.23         12.32         9.54 o                         
  -8   6   6         20.54         20.52         9.25 o                         
  -7   6   6         76.73         81.74        16.91 o                         
  -6   6   6        507.60        464.99        26.31 o                         
  -5   6   6        138.02        156.27        17.45 o                         
  -4   6   6        126.05        153.43        14.66 o                         
  -3   6   6         11.30         16.66         4.89 o                         
  -2   6   6         13.56         25.67         5.90 o                         
  -1   6   6          4.75          9.66         4.53 o                         
   0   6   6        847.61        804.80        58.80 o                         
   1   6   6         25.53         24.40         6.01 o                         
   2   6   6         25.58         32.15         8.69 o                         
   3   6   6        102.76        125.17        16.48 o                         
   4   6   6         24.41         36.68        10.48 o                         
   5   6   6        390.90        353.33        27.82 o                         
   6   6   6         50.48         79.56        15.88 o                         
   7   6   6         23.16         44.92        14.22 o                         
  -9   7   6          1.37          6.05        10.25 o                         
  -8   7   6          1.56         -0.01         8.44 o                         
  -7   7   6          9.71         10.95         9.03 o                         
  -6   7   6          4.64         -0.20         6.54 o                         
  -5   7   6        255.26        237.76        22.68 o                         
  -4   7   6        777.38        719.90        47.28 o                         
  -3   7   6         61.69         55.39        13.30 o                         
  -2   7   6         15.70         18.70         5.61 o                         
  -1   7   6          3.25          6.24         4.44 o                         
   0   7   6          0.71         -1.21         4.46 o                         
   1   7   6         98.67        106.68        12.90 o                         
   2   7   6         27.85         32.82         9.96 o                         
   3   7   6         11.83         11.53         8.75 o                         
   4   7   6          0.03          6.00         7.03 o                         
   5   7   6         97.94        107.07        17.90 o                         
   6   7   6          8.55         22.06        10.93 o                         
  -8   8   6         13.18          4.60        10.42 o                         
  -7   8   6          0.53         -3.37         8.26 o                         
  -6   8   6         85.05         98.40        16.62 o                         
  -5   8   6         62.86         81.61        15.00 o                         
  -4   8   6         64.20         63.69        12.96 o                         
  -3   8   6          0.28         -1.47         5.72 o                         
  -2   8   6         51.94         65.43        11.35 o                         
  -1   8   6         54.70         38.22         9.36 o                         
   0   8   6         37.18         29.54         8.24 o                         
   1   8   6         28.77         35.18        10.98 o                         
   2   8   6        118.77        132.33        18.47 o                         
   3   8   6         40.07         36.41        11.08 o                         
   4   8   6         28.03         26.35        10.49 o                         
   5   8   6          6.42          3.09         8.48 o                         
  -7   9   6         19.78         19.62        11.78 o                         
  -6   9   6          0.58          7.02         9.81 o                         
  -5   9   6          6.23         10.89         9.58 o                         
  -4   9   6         20.88         28.32        10.44 o                         
  -3   9   6         94.53        105.80        16.68 o                         
  -2   9   6         12.57         10.23         7.24 o                         
  -1   9   6         17.76         26.70         7.86 o                         
   0   9   6          3.20          0.12         6.56 o                         
   1   9   6         74.26         82.95        15.56 o                         
   2   9   6         23.77         19.90         9.90 o                         
   3   9   6         25.41         22.85        11.07 o                         
   4   9   6        126.39        118.21        19.28 o                         
  -5  10   6          3.74         12.71        11.20 o                         
  -4  10   6         54.36         37.52        12.87 o                         
  -3  10   6         60.19         57.54        14.15 o                         
  -2  10   6          2.18          5.76         8.04 o                         
  -1  10   6          3.13         13.15         9.92 o                         
   0  10   6         26.25         14.49        10.02 o                         
   1  10   6        150.51        178.05        23.01 o                         
   2  10   6         86.94        114.26        19.62 o                         
   3  10   6         89.94         84.21        17.56 o                         
  -1  11   6          6.66         18.05        13.80 o                         
 -11   1   7         12.38         12.93        10.58 o                         
 -10   1   7          1.37          7.57         9.11 o                         
  -9   1   7          1.09          2.98         6.34 o                         
  -8   1   7         56.02         65.99        10.67 o                         
  -7   1   7        130.20        114.16        14.45 o                         
  -6   1   7        267.24        278.23        12.07 o                         
  -5   1   7         14.00          9.78         3.18 o                         
  -4   1   7          3.47          3.61         2.38 o                         
  -3   1   7        987.70        953.07        45.84 o                         
  -2   1   7         38.90         43.84         4.04 o                         
  -1   1   7       1722.26       2091.68        82.40 o                         
   0   1   7        178.48        224.50        11.07 o                         
   1   1   7        119.94        119.82         7.79 o                         
   2   1   7        625.03        612.40        17.56 o                         
   3   1   7         59.07         60.80         6.58 o                         
   4   1   7         46.85         41.32         6.08 o                         
   5   1   7        126.38        158.06        11.98 o                         
   6   1   7        122.66        110.80        13.51 o                         
   7   1   7         72.78         73.77        14.89 o                         
   8   1   7          5.83          9.74         9.65 o                         
 -11   2   7          2.66          8.60        11.16 o                         
 -10   2   7          9.82          8.30         8.47 o                         
  -9   2   7          0.24          5.04         5.64 o                         
  -8   2   7          0.01          2.30         4.41 o                         
  -7   2   7        300.17        323.27        18.91 o                         
  -6   2   7        127.41        132.85         9.10 o                         
  -5   2   7        117.71        129.62         8.44 o                         
  -4   2   7          7.25          9.32         3.01 o                         
  -3   2   7        170.80        181.02        10.67 o                         
  -2   2   7       1323.80       1615.09        88.90 o                         
  -1   2   7        302.21        283.45        15.45 o                         
   0   2   7       1488.27       1761.26       106.19 o                         
   1   2   7          8.83          5.07         2.63 o                         
   2   2   7         20.71         21.20         3.90 o                         
   3   2   7        362.97        367.01        14.03 o                         
   4   2   7         83.94         96.99         9.39 o                         
   5   2   7        516.83        481.44        49.04 o                         
   6   2   7         12.74         10.79         7.00 o                         
   7   2   7         16.02         21.39         9.11 o                         
   8   2   7          1.25          5.04         9.94 o                         
 -11   3   7          0.17          0.59        12.27 o                         
 -10   3   7        112.95        126.73        19.15 o                         
  -9   3   7         31.52         30.24         9.29 o                         
  -8   3   7         18.55         18.04         6.37 o                         
  -7   3   7         28.68         21.73         5.94 o                         
  -6   3   7         25.67         30.38         5.51 o                         
  -5   3   7        238.46        239.87        10.84 o                         
  -4   3   7        462.22        477.29        14.99 o                         
  -3   3   7          3.84          5.99         2.35 o                         
  -2   3   7        898.54       1012.60        62.38 o                         
  -1   3   7         19.22         27.95         5.27 o                         
   0   3   7        743.20        750.22        42.33 o                         
   1   3   7          2.45          6.07         2.75 o                         
   2   3   7          2.98          7.20         3.25 o                         
   3   3   7        338.67        314.73        20.33 o                         
   4   3   7          0.06         -0.16         4.12 o                         
   5   3   7         22.07         16.65         6.36 o                         
   6   3   7         42.13         21.90         9.98 o                         
   7   3   7          1.45          9.96         8.11 o                         
   8   3   7         23.32         26.49        11.45 o                         
 -10   4   7         13.13         15.76         9.41 o                         
  -9   4   7          3.04         -3.03         6.31 o                         
  -8   4   7          0.95          4.17         6.68 o                         
  -7   4   7          2.38         -3.59         4.98 o                         
  -6   4   7        711.29        672.70        52.09 o                         
  -5   4   7        292.15        278.69        19.23 o                         
  -4   4   7          3.08          4.10         3.96 o                         
  -3   4   7         51.74         61.09         7.65 o                         
  -2   4   7        120.79        121.23        10.10 o                         
  -1   4   7          7.71         12.35         4.15 o                         
   0   4   7        276.93        280.06        12.91 o                         
   1   4   7          2.82          3.95         3.16 o                         
   2   4   7          4.27          6.05         3.93 o                         
   3   4   7        381.05        355.71        24.09 o                         
   4   4   7        422.70        445.21        29.33 o                         
   5   4   7          0.13          1.82         6.05 o                         
   6   4   7         28.13         36.49         9.84 o                         
   7   4   7         10.74         10.65         9.49 o                         
   8   4   7         26.04         15.12        11.64 o                         
 -10   5   7          8.48         20.50        10.26 o                         
  -9   5   7          0.64          8.40         7.72 o                         
  -8   5   7          0.93          0.47         7.11 o                         
  -7   5   7         84.21         67.43        12.98 o                         
  -6   5   7       1978.69       1852.96        97.72 o                         
  -5   5   7       1161.42       1131.20        82.01 o                         
  -4   5   7         39.01         29.44         6.29 o                         
  -3   5   7        126.01        124.32        11.18 o                         
  -2   5   7          0.00         -0.26         3.39 o                         
  -1   5   7        236.64        213.48        19.98 o                         
   0   5   7        164.66        167.99        12.52 o                         
   1   5   7         15.80         24.53         5.80 o                         
   2   5   7        110.92        109.65        12.00 o                         
   3   5   7       1091.85       1109.52        61.73 o                         
   4   5   7       1357.05       1499.18        98.17 o                         
   5   5   7          0.27          5.23         6.91 o                         
   6   5   7          2.27         -1.99         7.66 o                         
   7   5   7         11.82         15.67        10.68 o                         
  -9   6   7          2.06         -1.86         8.83 o                         
  -8   6   7         52.60         52.27        14.00 o                         
  -7   6   7         44.96         53.52        12.34 o                         
  -6   6   7        598.61        531.02        34.00 o                         
  -5   6   7         16.18         10.96         7.15 o                         
  -4   6   7         29.56         29.42         7.56 o                         
  -3   6   7         51.49         53.49         8.30 o                         
  -2   6   7          0.14          0.94         3.54 o                         
  -1   6   7          5.11          9.83         4.86 o                         
   0   6   7          0.34         -0.55         3.94 o                         
   1   6   7          2.85          7.63         5.04 o                         
   2   6   7        115.77        115.33        15.53 o                         
   3   6   7        301.64        363.20        30.30 o                         
   4   6   7       1077.91       1047.34        54.93 o                         
   5   6   7          2.69         10.08         8.65 o                         
   6   6   7        138.35        131.93        19.93 o                         
   7   6   7          0.08         -0.68        10.24 o                         
  -9   7   7          1.11          0.04         9.78 o                         
  -8   7   7          0.90          4.02         8.92 o                         
  -7   7   7          5.61          3.87         7.43 o                         
  -6   7   7         34.97         28.10         9.58 o                         
  -5   7   7         25.16         18.95         8.86 o                         
  -4   7   7        163.86        187.82        26.13 o                         
  -3   7   7        155.55        150.39        16.98 o                         
  -2   7   7        142.56        143.57        13.31 o                         
  -1   7   7          0.17          3.47         4.65 o                         
   0   7   7         14.19         12.79         5.71 o                         
   1   7   7        253.34        275.62        23.15 o                         
   2   7   7         40.08         40.25        11.04 o                         
   3   7   7         34.11         39.49        11.53 o                         
   4   7   7         34.48         26.69        10.25 o                         
   5   7   7         19.69          8.62         9.43 o                         
   6   7   7          3.02          7.42        10.26 o                         
  -8   8   7        103.23         79.68        18.53 o                         
  -7   8   7         38.66         43.63        13.31 o                         
  -6   8   7         55.11         31.16        12.05 o                         
  -5   8   7          0.66          9.15         8.31 o                         
  -4   8   7         57.74         60.54        13.08 o                         
  -3   8   7        131.20        102.84        15.52 o                         
  -2   8   7        105.78        100.81        13.58 o                         
  -1   8   7          4.93          2.75         5.43 o                         
   0   8   7         86.90        115.07        14.52 o                         
   1   8   7         76.51         82.67        17.70 o                         
   2   8   7          2.13          3.81         7.24 o                         
   3   8   7         19.63         35.58        10.97 o                         
   4   8   7          2.27         15.04         9.64 o                         
   5   8   7         14.10         11.54        10.93 o                         
  -6   9   7         17.36         41.96        12.73 o                         
  -5   9   7          0.03          3.40         8.62 o                         
  -4   9   7          3.72          7.81         8.68 o                         
  -3   9   7         10.37         12.29         7.24 o                         
  -2   9   7         65.80         61.73        12.57 o                         
  -1   9   7         50.84         56.38        11.48 o                         
   0   9   7         69.40         68.26        14.09 o                         
   1   9   7          1.18         -3.45         8.27 o                         
   2   9   7         32.14         41.87        12.69 o                         
   3   9   7          1.69          4.14         9.06 o                         
   4   9   7          0.29         10.43        10.02 o                         
  -5  10   7          7.77          5.40        10.57 o                         
  -4  10   7         17.07         25.01        12.30 o                         
  -3  10   7          0.22          6.17         9.74 o                         
  -2  10   7          2.38          8.36         9.38 o                         
  -1  10   7          1.51          5.55         8.83 o                         
   0  10   7          0.13          5.42         9.60 o                         
   1  10   7         19.05         25.15        12.19 o                         
   2  10   7          6.62          1.55         9.60 o                         
 -11   0   8          2.07         -6.54        13.83 o                         
 -10   0   8         87.41        129.89        26.51 o                         
  -9   0   8         20.10         11.56        11.88 o                         
  -8   0   8         23.83         19.01         7.14 o                         
  -7   0   8         68.83         33.00        30.37 o                         
  -6   0   8         17.84          5.91         4.50 o                         
  -5   0   8        306.07        303.25        17.26 o                         
  -4   0   8       2746.59       2906.80       218.78 o                         
  -3   0   8       2666.16       2914.27       208.30 o                         
  -2   0   8       1685.33       1784.91       132.79 o                         
  -1   0   8       1052.71       1201.88        73.46 o                         
   0   0   8        126.22        138.96        10.71 o                         
   1   0   8        453.77        515.68        32.71 o                         
   2   0   8         98.93        107.15        11.31 o                         
   3   0   8        284.33        292.46        16.54 o                         
   4   0   8        373.94        339.71        18.86 o                         
   5   0   8        108.26        124.85        17.58 o                         
   6   0   8        356.68        378.73        37.50 o                         
   7   0   8        189.09        209.51        44.50 o                         
   8   0   8         59.85         72.09        23.45 o                         
 -11   1   8          0.48         -0.27         9.81 o                         
 -10   1   8          1.40         -8.56         8.00 o                         
  -9   1   8         37.56         37.14         9.26 o                         
  -8   1   8         47.60         30.51        11.85 o                         
  -7   1   8          1.95          5.86         3.96 o                         
  -6   1   8          0.00          3.75         3.12 o                         
  -5   1   8          5.79         12.78         3.42 o                         
  -4   1   8         82.45         88.57         6.90 o                         
  -3   1   8        224.95        257.75        10.42 o                         
  -2   1   8         66.88         85.05         5.72 o                         
  -1   1   8        127.96        156.66         8.52 o                         
   0   1   8        657.35        776.50        32.02 o                         
   1   1   8       1045.76       1079.92        31.54 o                         
   2   1   8        521.22        449.70        46.07 o                         
   3   1   8          2.89         -0.86         3.16 o                         
   4   1   8         52.19         55.23         7.63 o                         
   5   1   8         61.87         61.72         8.51 o                         
   6   1   8        182.21        169.20        17.50 o                         
   7   1   8         70.77         75.74        15.12 o                         
   8   1   8         25.21         15.01        10.71 o                         
 -11   2   8          7.14         13.62        12.65 o                         
 -10   2   8          0.00          5.56         8.49 o                         
  -9   2   8         23.70         15.59         6.92 o                         
  -8   2   8          0.03         -4.60         4.53 o                         
  -7   2   8        105.22        123.54        10.63 o                         
  -6   2   8         42.61         43.52         5.79 o                         
  -5   2   8         93.84         89.89         7.52 o                         
  -4   2   8        106.28        113.53         7.39 o                         
  -3   2   8        100.18        104.87         6.69 o                         
  -2   2   8        130.97         91.69        14.30 o                         
  -1   2   8         11.75         11.94         3.15 o                         
   0   2   8        445.78        519.24        24.69 o                         
   1   2   8         76.44         76.91        10.32 o                         
   2   2   8          8.88          5.44         3.27 o                         
   3   2   8         63.41         65.58         6.94 o                         
   4   2   8        235.92        241.22        13.98 o                         
   5   2   8        209.90        157.81        18.18 o                         
   6   2   8          1.35         -0.27         6.95 o                         
   7   2   8        189.62        184.14        19.36 o                         
   8   2   8         42.09         35.20        13.28 o                         
 -10   3   8          0.37          8.72         9.33 o                         
  -9   3   8         68.19         63.88        11.65 o                         
  -8   3   8          0.70          1.33         5.58 o                         
  -7   3   8        506.09        494.19        24.24 o                         
  -6   3   8          3.64          2.47         3.61 o                         
  -5   3   8        172.36        162.10        10.63 o                         
  -4   3   8         41.04         45.02         6.93 o                         
  -3   3   8         17.87         20.20         5.02 o                         
  -2   3   8        639.32        690.89        31.93 o                         
  -1   3   8        638.45        659.98        42.23 o                         
   0   3   8          1.32          3.10         2.83 o                         
   1   3   8         55.86         56.40         6.41 o                         
   2   3   8        419.96        425.15        15.80 o                         
   3   3   8        104.58        105.66        10.61 o                         
   4   3   8          1.31          4.04         5.41 o                         
   5   3   8          4.85          9.05         6.27 o                         
   6   3   8          1.24         -1.54         6.65 o                         
   7   3   8         14.27         21.12        11.36 o                         
 -10   4   8          0.00          0.63         9.83 o                         
  -9   4   8         47.54         60.68        13.74 o                         
  -8   4   8          0.06          0.82         6.52 o                         
  -7   4   8        144.26        160.42        18.60 o                         
  -6   4   8        167.66        189.36        15.85 o                         
  -5   4   8          4.20          4.39         3.88 o                         
  -4   4   8        304.00        301.90        19.48 o                         
  -3   4   8        225.68        181.11        19.54 o                         
  -2   4   8       2604.18       2732.79       143.79 o                         
  -1   4   8        199.70        197.46        16.84 o                         
   0   4   8         25.95         13.57         5.02 o                         
   1   4   8        390.88        369.71        22.13 o                         
   2   4   8        281.90        279.00        14.72 o                         
   3   4   8         99.39         94.23        13.94 o                         
   4   4   8         29.71         35.50         8.64 o                         
   5   4   8          8.66          8.97         7.25 o                         
   6   4   8        404.17        418.11        25.54 o                         
   7   4   8          0.04          3.02         9.23 o                         
 -10   5   8          0.31         -0.23         9.34 o                         
  -9   5   8          9.63         16.84        10.09 o                         
  -8   5   8         64.68         50.96        12.83 o                         
  -7   5   8        187.28        198.85        24.09 o                         
  -6   5   8          0.90          0.99         6.40 o                         
  -5   5   8        125.06        113.81        12.90 o                         
  -4   5   8         45.97         42.14         7.43 o                         
  -3   5   8          0.78          1.11         3.95 o                         
  -2   5   8          1.00         -0.47         3.63 o                         
  -1   5   8        392.03        405.81        29.13 o                         
   0   5   8          6.36          3.94         4.38 o                         
   1   5   8         45.87         50.99         8.00 o                         
   2   5   8         10.60          4.91         5.72 o                         
   3   5   8        102.37         93.97        15.28 o                         
   4   5   8         79.36         88.41        14.75 o                         
   5   5   8          5.11          0.39         7.08 o                         
   6   5   8         99.90        120.77        18.91 o                         
   7   5   8          5.85          2.36        11.79 o                         
  -9   6   8         35.30         47.45        13.03 o                         
  -8   6   8         25.85         40.60        11.89 o                         
  -7   6   8        136.01        145.33        19.07 o                         
  -6   6   8          0.70         -2.77         6.22 o                         
  -5   6   8         16.77         16.75         6.90 o                         
  -4   6   8        117.02        121.47        16.42 o                         
  -3   6   8         33.86         36.83         7.29 o                         
  -2   6   8         14.56         21.41         6.73 o                         
  -1   6   8         65.52         71.66         9.60 o                         
   0   6   8         14.68         20.44         6.01 o                         
   1   6   8         92.81        114.12        11.72 o                         
   2   6   8        163.89        200.03        20.27 o                         
   3   6   8          7.20         16.72         8.47 o                         
   4   6   8        610.49        628.55        63.44 o                         
   5   6   8         24.73         20.75        10.52 o                         
   6   6   8          7.37          7.40        10.59 o                         
  -8   7   8         52.11         32.24        11.54 o                         
  -7   7   8         27.50         37.09        11.71 o                         
  -6   7   8        113.21        126.01        19.81 o                         
  -5   7   8          1.03         -0.60         6.48 o                         
  -4   7   8          6.46          5.96         6.01 o                         
  -3   7   8        152.01        188.73        15.54 o                         
  -2   7   8          1.64          3.40         4.78 o                         
  -1   7   8         50.57         42.03         8.18 o                         
   0   7   8         72.85         78.89        10.47 o                         
   1   7   8          0.33         -1.82         6.28 o                         
   2   7   8       1068.38       1053.71        94.96 o                         
   3   7   8         86.68         80.90        14.73 o                         
   4   7   8         21.52         14.49         8.78 o                         
   5   7   8         24.76         32.06        12.94 o                         
  -7   8   8          8.67          7.12         9.68 o                         
  -6   8   8          0.01          4.48         8.73 o                         
  -5   8   8         80.57         99.43        16.46 o                         
  -4   8   8         11.14         14.90         8.77 o                         
  -3   8   8          0.63          3.21         6.26 o                         
  -2   8   8        214.35        188.17        20.02 o                         
  -1   8   8          8.74          4.47         5.61 o                         
   0   8   8         30.82         34.15         9.64 o                         
   1   8   8         52.43         41.50        11.29 o                         
   2   8   8         53.58         73.04        15.36 o                         
   3   8   8         12.95         15.40         9.51 o                         
   4   8   8          6.02         -2.42         7.67 o                         
  -6   9   8         39.74         16.78        12.28 o                         
  -5   9   8          1.60          5.17         8.92 o                         
  -4   9   8          8.11         24.05        10.27 o                         
  -3   9   8          0.16         -3.63         6.66 o                         
  -2   9   8          9.24          9.00         7.97 o                         
  -1   9   8         23.32         29.01         9.51 o                         
   0   9   8         24.83         22.38        10.45 o                         
   1   9   8        153.94        158.04        20.87 o                         
   2   9   8         23.56         15.56        10.13 o                         
   3   9   8         19.63         16.26        11.76 o                         
  -4  10   8         67.06         62.12        15.81 o                         
  -3  10   8         48.61         59.26        14.92 o                         
  -2  10   8          2.20          0.76         9.43 o                         
  -1  10   8          5.75          6.79        11.91 o                         
   0  10   8          9.50         17.29        11.12 o                         
   1  10   8         37.77         26.56        12.71 o                         
 -11   1   9          1.57         11.35        13.69 o                         
 -10   1   9          6.53          8.30        10.68 o                         
  -9   1   9          2.09          3.21         5.76 o                         
  -8   1   9          5.50          4.39         4.54 o                         
  -7   1   9          6.37          7.54         4.09 o                         
  -6   1   9         78.95         83.87         7.73 o                         
  -5   1   9         41.56         39.85         5.32 o                         
  -4   1   9        480.57        520.66        18.60 o                         
  -3   1   9        371.77        406.73        24.28 o                         
  -2   1   9        450.63        426.38        18.97 o                         
  -1   1   9         34.28         30.19         4.05 o                         
   0   1   9         18.38         28.99         4.27 o                         
   1   1   9         58.39         72.33         6.62 o                         
   2   1   9         64.64         64.11         6.70 o                         
   3   1   9        575.38        570.49        23.92 o                         
   4   1   9         76.53         63.91         8.48 o                         
   5   1   9          5.46          7.85         6.39 o                         
   6   1   9          0.01         -1.01         7.28 o                         
   7   1   9          0.08          2.82         9.26 o                         
 -11   2   9          0.06          9.30        20.37 o                         
 -10   2   9          0.13         -0.45         7.99 o                         
  -9   2   9          5.90         -2.41         6.04 o                         
  -8   2   9        246.50        246.92        20.51 o                         
  -7   2   9         13.86          7.22         4.40 o                         
  -6   2   9        117.80        123.17        10.19 o                         
  -5   2   9        572.85        500.02        56.02 o                         
  -4   2   9         65.77         67.65         8.00 o                         
  -3   2   9          6.43          6.24         3.42 o                         
  -2   2   9         93.64        104.44         9.38 o                         
  -1   2   9        384.94        407.06        13.92 o                         
   0   2   9        252.05        228.87        31.70 o                         
   1   2   9        583.43        578.49        24.31 o                         
   2   2   9         27.27         24.47         5.25 o                         
   3   2   9         51.32         62.22         7.86 o                         
   4   2   9          2.34          3.86         5.41 o                         
   5   2   9          3.45          3.04         6.04 o                         
   6   2   9        195.02        195.56        22.01 o                         
   7   2   9         48.57         63.98        15.50 o                         
 -10   3   9         92.33        119.08        20.92 o                         
  -9   3   9         53.15         58.70        12.75 o                         
  -8   3   9        354.18        309.39        27.90 o                         
  -7   3   9        325.58        351.30        23.96 o                         
  -6   3   9          3.39          0.34         4.19 o                         
  -5   3   9         32.98         47.24         7.39 o                         
  -4   3   9          0.01         -1.32         3.35 o                         
  -3   3   9        101.57        104.14        10.24 o                         
  -2   3   9          0.78          3.59         3.62 o                         
  -1   3   9         18.80         20.16         5.39 o                         
   0   3   9        166.51        179.06        12.50 o                         
   1   3   9         96.84         89.63         9.35 o                         
   2   3   9       1262.54       1341.46        61.78 o                         
   3   3   9         53.24         60.91         8.93 o                         
   4   3   9        298.94        301.04        20.43 o                         
   5   3   9         54.54         49.48        10.40 o                         
   6   3   9         28.19         21.39        10.84 o                         
   7   3   9         43.35         56.65        15.06 o                         
 -10   4   9         12.91          7.59        10.06 o                         
  -9   4   9         15.96         18.66         9.43 o                         
  -8   4   9          5.51          8.72         7.45 o                         
  -7   4   9          3.59          1.68         6.32 o                         
  -6   4   9         17.79         13.18         6.13 o                         
  -5   4   9         71.59         68.13         9.24 o                         
  -4   4   9         25.07         17.63         5.11 o                         
  -3   4   9         34.73         33.63         6.71 o                         
  -2   4   9        238.23        243.20        19.66 o                         
  -1   4   9        234.35        229.60        14.55 o                         
   0   4   9         39.36         54.63         7.82 o                         
   1   4   9        260.39        261.61        17.15 o                         
   2   4   9        823.98        819.43        34.71 o                         
   3   4   9        937.05        936.60        60.75 o                         
   4   4   9         63.56         63.74        13.01 o                         
   5   4   9          4.85          9.34         8.52 o                         
   6   4   9          8.16         14.77        10.33 o                         
   7   4   9          6.54          1.90        11.41 o                         
 -10   5   9          1.47          0.19         9.99 o                         
  -9   5   9          7.15          9.15         9.71 o                         
  -8   5   9          1.28         -0.48         7.15 o                         
  -7   5   9          0.10          4.12         6.77 o                         
  -6   5   9        568.95        547.25        37.38 o                         
  -5   5   9         69.95         81.78        11.63 o                         
  -4   5   9        200.31        228.93        15.83 o                         
  -3   5   9         74.99         74.57         9.67 o                         
  -2   5   9         92.23         83.33         9.77 o                         
  -1   5   9        266.92        286.84        24.12 o                         
   0   5   9        103.55        102.50        11.11 o                         
   1   5   9        377.34        370.47        17.55 o                         
   2   5   9          5.67          4.36         6.66 o                         
   3   5   9         27.75         35.50        10.92 o                         
   4   5   9        183.71        185.31        21.28 o                         
   5   5   9         18.24         27.27        11.03 o                         
   6   5   9          0.20         -2.42         8.94 o                         
  -9   6   9          5.53         -0.46         9.34 o                         
  -8   6   9          8.55         14.11         9.85 o                         
  -7   6   9         13.48         17.02         8.61 o                         
  -6   6   9         11.68         16.88         8.31 o                         
  -5   6   9         62.21         56.32        10.37 o                         
  -4   6   9         35.20         26.01         7.19 o                         
  -3   6   9          8.22          4.18         5.27 o                         
  -2   6   9         70.33         68.17         9.79 o                         
  -1   6   9          1.05          5.30         5.25 o                         
   0   6   9          9.84          8.96         5.63 o                         
   1   6   9          4.57         12.12         7.67 o                         
   2   6   9        578.87        615.83        40.07 o                         
   3   6   9        153.98        135.37        18.82 o                         
   4   6   9          4.47          6.88         7.55 o                         
   5   6   9         14.99         20.03        10.60 o                         
   6   6   9          0.47          4.70        10.65 o                         
  -8   7   9        289.11        267.41        35.39 o                         
  -7   7   9         26.02         19.06        10.08 o                         
  -6   7   9         61.39         55.81        12.83 o                         
  -5   7   9         23.57         20.98         9.05 o                         
  -4   7   9          0.18         -0.66         5.74 o                         
  -3   7   9         39.90         25.91         7.32 o                         
  -2   7   9        194.78        198.92        16.42 o                         
  -1   7   9         56.77         49.27         8.96 o                         
   0   7   9         31.98         40.68         9.89 o                         
   1   7   9        182.14        194.93        21.63 o                         
   2   7   9         34.64         43.96        11.43 o                         
   3   7   9         74.61         94.08        16.33 o                         
   4   7   9         26.51         20.81        11.03 o                         
   5   7   9         18.66         19.24        12.45 o                         
  -7   8   9          5.12          8.16         9.53 o                         
  -6   8   9          4.63         -0.87         8.72 o                         
  -5   8   9         10.86         11.34         9.38 o                         
  -4   8   9          3.50          0.29         6.75 o                         
  -3   8   9         22.34         25.74         9.06 o                         
  -2   8   9         21.72         18.17         7.70 o                         
  -1   8   9         10.82          7.70         6.60 o                         
   0   8   9         13.02          4.40         8.14 o                         
   1   8   9         33.04         42.25        11.58 o                         
   2   8   9         85.43         78.25        16.09 o                         
   3   8   9          4.17          3.84         9.05 o                         
   4   8   9         31.60         28.64        12.61 o                         
  -6   9   9          0.54          1.16         9.70 o                         
  -5   9   9         15.75         27.19        11.75 o                         
  -4   9   9         39.44         31.64        11.46 o                         
  -3   9   9          0.02          7.64         7.53 o                         
  -2   9   9         11.10         16.05         8.76 o                         
  -1   9   9         86.13         70.30        13.46 o                         
   0   9   9        156.77        154.65        21.07 o                         
   1   9   9         28.83         29.79        11.94 o                         
   2   9   9          5.06          5.80        10.25 o                         
  -3  10   9          3.69         28.04        12.42 o                         
  -2  10   9         26.96         25.74        12.66 o                         
  -1  10   9          0.17         14.06        12.87 o                         
   0  10   9          1.15         -2.33        10.29 o                         
 -11   0  10          7.72          3.30        15.56 o                         
 -10   0  10         58.68         48.11        18.99 o                         
  -9   0  10        273.23        348.17        51.27 o                         
  -8   0  10          3.36         -0.12         5.56 o                         
  -7   0  10         30.64         49.00         9.59 o                         
  -6   0  10        271.85        312.59        28.11 o                         
  -5   0  10        100.32        130.86        13.01 o                         
  -4   0  10         38.51         43.27         7.95 o                         
  -3   0  10         15.83         14.24         5.28 o                         
  -2   0  10       1200.30       1338.04        76.84 o                         
  -1   0  10          1.04          6.27         3.95 o                         
   0   0  10         92.47         70.52        11.41 o                         
   1   0  10          1.97          1.63         4.95 o                         
   2   0  10        453.56        394.19        33.15 o                         
   3   0  10        114.55        119.86        22.95 o                         
   4   0  10        307.08        263.19        20.25 o                         
   5   0  10        436.07        362.28        56.61 o                         
   6   0  10        127.17        133.18        34.98 o                         
   7   0  10          5.51          0.80        14.71 o                         
 -11   1  10         14.61         -0.96        16.09 o                         
 -10   1  10          9.52         23.10        11.98 o                         
  -9   1  10        250.99        267.44        22.63 o                         
  -8   1  10          0.07          1.21         4.91 o                         
  -7   1  10         22.19         24.26         5.42 o                         
  -6   1  10         34.24         30.83         5.47 o                         
  -5   1  10        181.36        190.11        14.19 o                         
  -4   1  10        469.11        471.65        32.31 o                         
  -3   1  10        507.69        522.67        32.86 o                         
  -2   1  10        216.48        225.31        11.93 o                         
  -1   1  10         69.26         79.55         7.40 o                         
   0   1  10        100.33        115.92         9.14 o                         
   1   1  10        192.42        213.33        12.37 o                         
   2   1  10          5.61          4.90         4.14 o                         
   3   1  10          0.68          4.71         4.42 o                         
   4   1  10        229.15        181.52        19.64 o                         
   5   1  10          8.50          5.50         8.29 o                         
   6   1  10         12.09         17.05        10.04 o                         
   7   1  10         11.02          7.51        12.28 o                         
 -10   2  10          3.74          0.63         9.97 o                         
  -9   2  10          4.12         17.06         8.65 o                         
  -8   2  10         18.59         30.87         9.36 o                         
  -7   2  10         25.01         30.54         7.05 o                         
  -6   2  10         58.35         40.60        10.87 o                         
  -5   2  10         70.97         71.72         8.58 o                         
  -4   2  10        328.31        301.69        31.98 o                         
  -3   2  10         23.60         24.42         5.55 o                         
  -2   2  10        142.42        141.46        11.30 o                         
  -1   2  10        542.62        513.26        29.02 o                         
   0   2  10        486.79        480.11        31.54 o                         
   1   2  10          0.00         -0.62         3.48 o                         
   2   2  10        101.12        110.07        10.23 o                         
   3   2  10        272.62        265.81        16.66 o                         
   4   2  10        243.34        218.49        17.99 o                         
   5   2  10         25.06         15.34         7.43 o                         
   6   2  10         59.62         59.18        14.63 o                         
   7   2  10          2.61          4.76        12.42 o                         
 -10   3  10          0.18          6.41         8.51 o                         
  -9   3  10         21.11         26.75        10.11 o                         
  -8   3  10        198.55        191.93        20.20 o                         
  -7   3  10         76.52         88.45        13.58 o                         
  -6   3  10          3.99          8.55         4.86 o                         
  -5   3  10         57.38         27.77        10.66 o                         
  -4   3  10          0.01          1.70         3.82 o                         
  -3   3  10         97.67         79.00         9.49 o                         
  -2   3  10        117.42        123.61        11.25 o                         
  -1   3  10         79.81         83.66         9.55 o                         
   0   3  10        222.07        240.46        18.77 o                         
   1   3  10         55.30         46.08         8.28 o                         
   2   3  10          0.81          3.55         4.96 o                         
   3   3  10          1.85          8.42         6.44 o                         
   4   3  10         19.54         21.13         8.59 o                         
   5   3  10         66.28         76.04        15.30 o                         
   6   3  10         29.17         29.72        14.49 o                         
 -10   4  10          0.05          0.27         9.14 o                         
  -9   4  10         11.68         10.94         9.19 o                         
  -8   4  10         15.35         24.36        10.46 o                         
  -7   4  10        246.65        272.92        23.73 o                         
  -6   4  10        250.47        247.70        20.87 o                         
  -5   4  10          1.25          4.15         4.59 o                         
  -4   4  10          1.10         -1.89         3.97 o                         
  -3   4  10         70.82         71.93         9.46 o                         
  -2   4  10        137.10        137.77        12.36 o                         
  -1   4  10        301.21        313.28        17.17 o                         
   0   4  10         15.69         24.36         6.40 o                         
   1   4  10        157.28        173.02        14.98 o                         
   2   4  10       2707.26       2517.55       152.70 o                         
   3   4  10        140.77        129.39        16.94 o                         
   4   4  10        168.65        176.61        20.67 o                         
   5   4  10        115.74         92.32        16.44 o                         
   6   4  10        112.96        178.25        27.53 o                         
  -9   5  10          3.88          9.96         9.53 o                         
  -8   5  10          0.20         -3.23         7.65 o                         
  -7   5  10          9.18          6.26         7.36 o                         
  -6   5  10          8.68          8.71         6.24 o                         
  -5   5  10         31.76         34.19         9.32 o                         
  -4   5  10         73.68         52.84         8.86 o                         
  -3   5  10         72.80         69.96         9.85 o                         
  -2   5  10         13.49          7.83         5.34 o                         
  -1   5  10        181.52        178.89        17.19 o                         
   0   5  10        271.27        247.35        17.99 o                         
   1   5  10         55.05         58.02         9.39 o                         
   2   5  10         86.96        104.64        15.52 o                         
   3   5  10         44.15         46.62        12.25 o                         
   4   5  10         19.99         25.28        10.62 o                         
   5   5  10          1.06         -8.91         8.15 o                         
   6   5  10         14.32         18.25        11.16 o                         
  -9   6  10          0.98         -1.33         9.81 o                         
  -8   6  10          0.43          2.49         9.20 o                         
  -7   6  10         49.27         45.51        12.49 o                         
  -6   6  10         92.56        124.71        17.67 o                         
  -5   6  10         60.93         62.13        11.22 o                         
  -4   6  10        215.29        202.08        16.35 o                         
  -3   6  10          0.59         -0.80         4.98 o                         
  -2   6  10          1.99          2.89         5.22 o                         
  -1   6  10         29.48         20.03         7.02 o                         
   0   6  10          0.02          3.71         5.63 o                         
   1   6  10        368.75        406.37        27.66 o                         
   2   6  10         84.05         95.19        16.28 o                         
   3   6  10          0.10          3.64         7.59 o                         
   4   6  10        195.96        196.75        23.68 o                         
   5   6  10          0.02         -3.95         9.65 o                         
  -8   7  10         74.98         64.58        15.97 o                         
  -7   7  10          1.82         -1.75         8.22 o                         
  -6   7  10         22.79         37.41        11.61 o                         
  -5   7  10          1.67          8.74         8.23 o                         
  -4   7  10          2.22          5.84         7.23 o                         
  -3   7  10        169.85        103.52        27.55 o                         
  -2   7  10          1.31          5.00         5.82 o                         
  -1   7  10        219.76        199.66        17.15 o                         
   0   7  10          6.91         11.67         7.50 o                         
   1   7  10         73.19         70.71        14.73 o                         
   2   7  10          0.21          1.83         6.92 o                         
   3   7  10         33.04         58.87        14.47 o                         
   4   7  10         13.11         14.38        11.86 o                         
  -7   8  10          0.03          1.53        10.19 o                         
  -6   8  10          3.43          4.75         9.07 o                         
  -5   8  10         31.53         31.89        11.70 o                         
  -4   8  10          1.83         -0.22         7.15 o                         
  -3   8  10          0.00          0.46         6.86 o                         
  -2   8  10          4.61          0.91         6.48 o                         
  -1   8  10        128.09        115.39        14.26 o                         
   0   8  10        400.70        401.00        33.71 o                         
   1   8  10         12.16         15.10         9.76 o                         
   2   8  10          1.18         -8.99         7.62 o                         
   3   8  10        103.08        118.74        20.19 o                         
  -5   9  10          3.42         18.61        11.32 o                         
  -4   9  10          3.51         15.58        10.96 o                         
  -3   9  10         12.70         11.67         8.60 o                         
  -2   9  10         13.83         21.67        10.01 o                         
  -1   9  10          8.77         20.77        11.29 o                         
   0   9  10         88.04         96.61        17.96 o                         
   1   9  10          9.63         13.39        10.74 o                         
 -10   1  11         25.24         45.51        24.09 o                         
  -9   1  11        133.57        145.62        18.11 o                         
  -8   1  11         57.58         48.71         8.59 o                         
  -7   1  11         26.13         25.45         6.22 o                         
  -6   1  11        333.35        356.95        16.92 o                         
  -5   1  11        142.41        145.99        12.24 o                         
  -4   1  11         53.82         69.22         9.30 o                         
  -3   1  11         21.13         27.22         5.69 o                         
  -2   1  11         12.37         12.30         4.54 o                         
  -1   1  11         19.10         23.07         5.12 o                         
   0   1  11        859.05        919.72        36.16 o                         
   1   1  11        192.62        201.87        12.84 o                         
   2   1  11        453.23        432.26        30.52 o                         
   3   1  11         52.29         55.00         8.32 o                         
   4   1  11         30.00         11.69         6.74 o                         
   5   1  11          3.39          8.27         9.46 o                         
   6   1  11          0.02         -1.23        10.09 o                         
 -10   2  11          8.49         12.33        10.70 o                         
  -9   2  11         10.97         12.62         8.18 o                         
  -8   2  11          0.81          2.42         7.67 o                         
  -7   2  11          5.42          9.59         5.58 o                         
  -6   2  11         69.03         75.00         9.41 o                         
  -5   2  11          1.02          1.01         4.06 o                         
  -4   2  11         38.42         42.97         7.21 o                         
  -3   2  11         79.21         78.51         9.26 o                         
  -2   2  11         15.11         12.91         4.91 o                         
  -1   2  11         35.02         29.65         6.29 o                         
   0   2  11       1741.49       1752.41        73.47 o                         
   1   2  11        139.88        149.48        13.15 o                         
   2   2  11         30.51         16.34         6.32 o                         
   3   2  11         83.67         79.09        12.17 o                         
   4   2  11         10.75          9.35         8.36 o                         
   5   2  11         57.91         63.61        17.10 o                         
   6   2  11         35.93         52.96        17.19 o                         
 -10   3  11          0.08          3.05         9.17 o                         
  -9   3  11         29.39         35.54        11.18 o                         
  -8   3  11         65.21         52.17        12.34 o                         
  -7   3  11         12.71         15.51         6.83 o                         
  -6   3  11         37.89         51.68         8.86 o                         
  -5   3  11          0.08         -1.08         4.16 o                         
  -4   3  11          0.84          1.74         4.33 o                         
  -3   3  11        338.28        350.30        16.84 o                         
  -2   3  11         51.11         60.24         8.71 o                         
  -1   3  11         96.65         98.98        11.98 o                         
   0   3  11          2.27          0.68         4.50 o                         
   1   3  11        644.34        688.43        26.16 o                         
   2   3  11          0.54          1.70         5.30 o                         
   3   3  11          9.27         12.34         7.21 o                         
   4   3  11          6.05          0.91         8.12 o                         
   5   3  11         11.61         11.00         9.47 o                         
   6   3  11          0.27          2.18        12.77 o                         
 -10   4  11          5.12         10.07        10.79 o                         
  -9   4  11          1.87         19.95         9.49 o                         
  -8   4  11         57.17         61.84        13.03 o                         
  -7   4  11          2.31          3.12         6.76 o                         
  -6   4  11         33.53         31.39         8.58 o                         
  -5   4  11         12.47         10.25         5.43 o                         
  -4   4  11         37.54         24.07         6.79 o                         
  -3   4  11         72.35         60.27         9.24 o                         
  -2   4  11         77.25         94.52        11.02 o                         
  -1   4  11          0.60          4.35         4.57 o                         
   0   4  11         35.15         35.23         7.42 o                         
   1   4  11        121.38        129.15        13.18 o                         
   2   4  11        114.70        134.63        15.46 o                         
   3   4  11          8.72          5.74         7.68 o                         
   4   4  11         43.95         50.55        12.93 o                         
   5   4  11         20.15         30.88        12.39 o                         
  -9   5  11         12.78         11.36         9.71 o                         
  -8   5  11         17.76         23.39        10.22 o                         
  -7   5  11         18.41         21.09        11.48 o                         
  -6   5  11          2.05          5.05         6.54 o                         
  -5   5  11         28.69         24.29         7.32 o                         
  -4   5  11         12.38         12.60         6.08 o                         
  -3   5  11         63.14         60.58        10.02 o                         
  -2   5  11          2.78          3.94         5.12 o                         
  -1   5  11         11.68         17.57         6.56 o                         
   0   5  11         26.48         23.49         7.16 o                         
   1   5  11         89.92        100.53        13.03 o                         
   2   5  11          9.90         16.47         8.17 o                         
   3   5  11         36.41         20.67         9.96 o                         
   4   5  11          0.33          2.34         8.24 o                         
   5   5  11        109.03        151.57        22.40 o                         
  -8   6  11          1.00          0.24         9.21 o                         
  -7   6  11         11.01         27.81        10.89 o                         
  -6   6  11         25.67         25.92         9.63 o                         
  -5   6  11          0.31         -0.80         6.46 o                         
  -4   6  11        101.44         80.32        12.28 o                         
  -3   6  11        126.28        108.36        12.99 o                         
  -2   6  11        250.69        222.09        20.06 o                         
  -1   6  11         16.06         13.99         6.60 o                         
   0   6  11         18.64         18.70         7.36 o                         
   1   6  11        351.85        370.47        41.88 o                         
   2   6  11         50.62         64.44        13.13 o                         
   3   6  11          9.49          6.34         9.50 o                         
   4   6  11         42.38         33.83        12.94 o                         
  -7   7  11          4.29          2.35         9.74 o                         
  -6   7  11         34.73         34.95        11.89 o                         
  -5   7  11          1.92         -1.95         6.85 o                         
  -4   7  11          0.97          3.08         6.61 o                         
  -3   7  11         36.67         37.72         9.05 o                         
  -2   7  11          8.61         13.34         7.18 o                         
  -1   7  11         35.26         20.45         8.12 o                         
   0   7  11          4.65          2.69         7.86 o                         
   1   7  11         36.62         54.43        13.26 o                         
   2   7  11         38.13         35.53        11.48 o                         
   3   7  11         26.85         29.31        12.42 o                         
  -6   8  11         34.91         52.10        14.53 o                         
  -5   8  11          7.60         10.75         9.69 o                         
  -4   8  11         21.06         25.57         9.54 o                         
  -3   8  11          8.21         16.23         8.70 o                         
  -2   8  11          5.12          6.56         7.15 o                         
  -1   8  11         38.20         45.30        11.48 o                         
   0   8  11        151.77        178.43        22.81 o                         
   1   8  11         77.29         54.80        14.66 o                         
   2   8  11         34.29         32.70        12.66 o                         
  -4   9  11          1.68          3.92         9.87 o                         
  -3   9  11          4.69         11.81         9.70 o                         
  -2   9  11         15.33         13.40        12.03 o                         
  -1   9  11          5.81         12.28        10.81 o                         
   0   9  11         85.67         89.51        18.56 o                         
  -9   0  12          0.77         -4.37        11.30 o                         
  -8   0  12          0.07         -5.09         9.64 o                         
  -7   0  12          3.55          3.92        10.67 o                         
  -6   0  12         14.56         22.82        11.63 o                         
  -5   0  12        102.72        109.21        21.57 o                         
  -4   0  12        381.63        432.11        34.96 o                         
  -3   0  12        166.98        186.58        29.89 o                         
  -2   0  12       1130.64       1077.39        93.55 o                         
  -1   0  12       1075.37       1091.61        86.00 o                         
   0   0  12        292.67        265.08        22.89 o                         
   1   0  12        504.96        483.94        27.66 o                         
   2   0  12        242.23        221.25        22.75 o                         
   3   0  12        141.70         92.86        19.58 o                         
   4   0  12        403.13        301.51        35.83 o                         
   5   0  12        172.57        210.42        32.91 o                         
   6   0  12          0.17         15.94        23.91 o                         
  -9   1  12         34.35         35.82        15.42 o                         
  -8   1  12          7.99          6.17         6.73 o                         
  -7   1  12         29.85         25.44         6.82 o                         
  -6   1  12        123.88        125.57        12.38 o                         
  -5   1  12        123.39        131.39        15.42 o                         
  -4   1  12          1.11          6.62         5.22 o                         
  -3   1  12          1.73          5.34         4.95 o                         
  -2   1  12         19.49         23.87         7.07 o                         
  -1   1  12         41.04         40.31         8.42 o                         
   0   1  12        127.21        121.47        13.45 o                         
   1   1  12          4.62          9.53         6.24 o                         
   2   1  12         16.42         11.70         6.54 o                         
   3   1  12         14.57         25.28        10.41 o                         
   4   1  12         11.27         16.41         8.15 o                         
   5   1  12          5.78         -1.42        10.90 o                         
   6   1  12          9.07        -10.98        19.48 o                         
 -10   2  12          3.12          5.89         9.25 o                         
  -9   2  12          3.33          6.73         8.22 o                         
  -8   2  12        119.35        153.42        16.32 o                         
  -7   2  12         36.92         25.69         6.90 o                         
  -6   2  12         44.90         48.41         8.55 o                         
  -5   2  12         75.09         91.60        10.99 o                         
  -4   2  12        177.53        193.27        14.58 o                         
  -3   2  12        133.34        123.06        13.01 o                         
  -2   2  12         71.56         63.49         9.11 o                         
  -1   2  12        154.13        160.26        13.41 o                         
   0   2  12       2249.09       2278.64       140.97 o                         
   1   2  12         40.62         58.57         9.40 o                         
   2   2  12         10.69         13.32         6.73 o                         
   3   2  12        134.84         98.62        14.11 o                         
   4   2  12        182.33        201.96        24.17 o                         
   5   2  12          2.45          0.05        10.98 o                         
 -10   3  12          0.46         18.18        11.25 o                         
  -9   3  12          0.06         -4.09         8.00 o                         
  -8   3  12          0.04          7.46         7.46 o                         
  -7   3  12        133.79        138.35        15.36 o                         
  -6   3  12         89.36         65.63        10.24 o                         
  -5   3  12        164.69        174.33        14.87 o                         
  -4   3  12        210.35        115.91        33.11 o                         
  -3   3  12         69.01         47.93        15.57 o                         
  -2   3  12        350.68        265.68        51.22 o                         
  -1   3  12        120.92         84.01        21.61 o                         
   0   3  12        142.20        105.22        27.38 o                         
   1   3  12         38.66         28.26         7.52 o                         
   2   3  12        423.79        421.04        23.77 o                         
   3   3  12         56.65         45.71        12.49 o                         
   4   3  12         27.65         24.03        10.87 o                         
   5   3  12          1.09         -8.53        11.76 o                         
  -9   4  12          4.20          4.46         9.32 o                         
  -8   4  12         54.03         47.41        12.23 o                         
  -7   4  12         71.64         88.94        14.76 o                         
  -6   4  12          0.85          0.50         5.22 o                         
  -5   4  12         50.70         60.31         9.86 o                         
  -4   4  12        153.55        122.23        12.93 o                         
  -3   4  12        192.23        206.06        16.32 o                         
  -2   4  12         33.94         43.01         8.58 o                         
  -1   4  12        111.58         99.09        12.19 o                         
   0   4  12        186.14        205.61        25.17 o                         
   1   4  12          4.37          4.27         5.86 o                         
   2   4  12          0.64          5.77         6.91 o                         
   3   4  12          3.11          6.30         8.02 o                         
   4   4  12          3.98         10.51         9.22 o                         
   5   4  12         20.32         21.80        12.91 o                         
  -9   5  12          0.63          5.92        10.75 o                         
  -8   5  12          2.91         12.89         9.99 o                         
  -7   5  12          0.03          2.02         7.43 o                         
  -6   5  12          0.00         -1.08         6.17 o                         
  -5   5  12         86.86         54.06        12.80 o                         
  -4   5  12         59.22         54.06         9.75 o                         
  -3   5  12        201.32        194.01        20.64 o                         
  -2   5  12         89.21         90.91        11.59 o                         
  -1   5  12          6.93         17.35         6.83 o                         
   0   5  12        110.45        132.99        21.31 o                         
   1   5  12        121.97        146.99        16.88 o                         
   2   5  12          5.43         -0.65         7.01 o                         
   3   5  12         53.18         52.96        13.42 o                         
   4   5  12         11.49          4.48        10.02 o                         
  -8   6  12          7.60          1.49        10.21 o                         
  -7   6  12         20.83         18.65        10.21 o                         
  -6   6  12         28.02         28.81        11.02 o                         
  -5   6  12        103.41         84.87        15.36 o                         
  -4   6  12         22.34         27.86         8.57 o                         
  -3   6  12         43.83         37.03         9.07 o                         
  -2   6  12         94.20         98.74        13.08 o                         
  -1   6  12          2.51          1.53         5.98 o                         
   0   6  12         78.74         75.05        11.96 o                         
   1   6  12          6.76          4.84         7.84 o                         
   2   6  12         68.04         71.10        15.60 o                         
   3   6  12          8.91         13.96        10.20 o                         
  -7   7  12         12.78         19.61        10.70 o                         
  -6   7  12          2.35          5.96         8.81 o                         
  -5   7  12          0.00          0.88         7.71 o                         
  -4   7  12          2.25          6.66         7.27 o                         
  -3   7  12         16.71         11.36         8.34 o                         
  -2   7  12          5.51          3.11         6.86 o                         
  -1   7  12          9.35         10.97         7.98 o                         
   0   7  12          9.86          8.57         8.91 o                         
   1   7  12          0.03          4.23         8.71 o                         
   2   7  12         24.89         39.93        13.36 o                         
  -5   8  12          4.40         14.12        10.14 o                         
  -4   8  12          9.63          7.40         9.05 o                         
  -3   8  12          1.22         -1.95         7.55 o                         
  -2   8  12          2.18         -1.89         7.20 o                         
  -1   8  12         83.51         81.00        17.62 o                         
   0   8  12         94.42         88.56        18.58 o                         
   1   8  12          2.58         -3.14        10.19 o                         
  -9   1  13         11.53          7.45        13.15 o                         
  -8   1  13         45.48         65.97        13.15 o                         
  -7   1  13          0.08         -3.50         7.59 o                         
  -6   1  13          2.61          1.18         6.09 o                         
  -5   1  13          0.47          1.42         5.49 o                         
  -4   1  13          0.14          0.61         4.82 o                         
  -3   1  13          0.61          3.35         5.24 o                         
  -2   1  13        353.29        381.43        21.81 o                         
  -1   1  13        152.02        153.94        15.33 o                         
   0   1  13        267.16        252.09        19.27 o                         
   1   1  13         26.28         31.59         8.77 o                         
   2   1  13         52.25         52.70        10.90 o                         
   3   1  13        109.54         94.70        16.03 o                         
   4   1  13         16.39         10.36        12.25 o                         
   5   1  13         10.27          5.82        17.62 o                         
 -10   2  13          0.09          5.68        11.57 o                         
  -9   2  13         47.88         54.80        18.78 o                         
  -8   2  13          5.92         10.69         8.77 o                         
  -7   2  13          4.38          3.81         6.65 o                         
  -6   2  13          1.17         -2.10         5.29 o                         
  -5   2  13          2.85          4.07         5.56 o                         
  -4   2  13          3.82          4.38         5.97 o                         
  -3   2  13        184.38        203.55        17.56 o                         
  -2   2  13          3.58         -1.26         5.05 o                         
  -1   2  13        341.85        353.89        25.29 o                         
   0   2  13        242.77        252.15        19.81 o                         
   1   2  13         84.45         86.93        12.89 o                         
   2   2  13        147.00         91.48        22.96 o                         
   3   2  13          0.07         -1.37         7.74 o                         
   4   2  13          9.98         19.34        12.47 o                         
   5   2  13         13.44         16.56        18.16 o                         
  -9   3  13          3.81         13.60        10.47 o                         
  -8   3  13         28.18         26.20         9.61 o                         
  -7   3  13         63.23         69.46        12.18 o                         
  -6   3  13         22.71         17.72         6.84 o                         
  -5   3  13         77.50         46.46        16.05 o                         
  -4   3  13         13.30          9.30         5.65 o                         
  -3   3  13          2.77         -0.09         4.66 o                         
  -2   3  13         92.11         84.86        11.11 o                         
  -1   3  13         14.96         19.87         6.74 o                         
   0   3  13          1.17          0.57         5.53 o                         
   1   3  13          7.48          5.56         6.48 o                         
   2   3  13         87.00         86.90        13.65 o                         
   3   3  13        127.39        133.36        18.67 o                         
   4   3  13          0.63         17.70        10.61 o                         
  -9   4  13         28.21         35.77        12.72 o                         
  -8   4  13          7.46         10.11         9.01 o                         
  -7   4  13          9.32          2.16         7.26 o                         
  -6   4  13          4.09          8.70         6.25 o                         
  -5   4  13         30.63         30.15         8.21 o                         
  -4   4  13         55.08         46.00         8.97 o                         
  -3   4  13         52.65         56.27        10.04 o                         
  -2   4  13          1.36         -2.62         5.15 o                         
  -1   4  13          4.49          5.24         6.14 o                         
   0   4  13         17.15         16.21         6.99 o                         
   1   4  13        123.40        101.00        17.53 o                         
   2   4  13          0.95         10.71         9.14 o                         
   3   4  13          1.58         -0.42         9.29 o                         
   4   4  13         75.58         89.87        17.98 o                         
  -8   5  13          5.29          6.65         9.65 o                         
  -7   5  13          6.02         14.51         9.75 o                         
  -6   5  13          1.80          5.63         7.09 o                         
  -5   5  13         96.92        101.96        13.36 o                         
  -4   5  13        128.34        133.68        14.65 o                         
  -3   5  13         97.32         92.46        12.34 o                         
  -2   5  13         13.04         20.39         7.92 o                         
  -1   5  13        152.68        176.97        16.57 o                         
   0   5  13        103.94         93.02        12.72 o                         
   1   5  13          0.20         14.06         8.59 o                         
   2   5  13         10.17         26.22        11.00 o                         
   3   5  13         35.38         30.90        12.76 o                         
  -7   6  13         10.22          3.91         9.55 o                         
  -6   6  13         11.48         10.08         8.52 o                         
  -5   6  13          7.49         -2.17         7.59 o                         
  -4   6  13         58.58         55.99        10.45 o                         
  -3   6  13          3.95          8.22         6.93 o                         
  -2   6  13          1.21          0.08         6.44 o                         
  -1   6  13         51.74         51.87        10.60 o                         
   0   6  13          6.69          3.90         7.96 o                         
   1   6  13        113.75        107.34        18.21 o                         
   2   6  13         97.83        114.91        19.37 o                         
   3   6  13          5.28          5.23        11.01 o                         
  -6   7  13         55.22         42.14        13.91 o                         
  -5   7  13         42.33         41.12        11.80 o                         
  -4   7  13          8.70         11.19        10.46 o                         
  -3   7  13         42.65         58.39        11.85 o                         
  -2   7  13         23.43         23.95         9.07 o                         
  -1   7  13          1.85          3.61         7.59 o                         
   0   7  13          7.62         10.34         9.87 o                         
   1   7  13          2.07         -0.28         9.16 o                         
  -4   8  13         12.18         20.62        10.66 o                         
  -3   8  13          7.94         19.68        10.54 o                         
  -2   8  13          1.16          3.84         8.47 o                         
  -1   8  13         69.89         62.47        15.67 o                         
  -9   0  14          6.41          1.07        12.54 o                         
  -8   0  14          8.69          8.53        13.29 o                         
  -7   0  14         66.50         79.33        20.99 o                         
  -6   0  14         34.64         30.68        15.15 o                         
  -5   0  14         32.11         30.40        14.32 o                         
  -4   0  14          0.03         -2.70         8.96 o                         
  -3   0  14        218.75        163.72        30.55 o                         
  -2   0  14       4137.06       3849.04       105.03 o                         
  -1   0  14          0.33         -1.01         9.58 o                         
   0   0  14        129.66        114.00        24.43 o                         
   1   0  14          0.14          4.94        10.74 o                         
   2   0  14        118.99        143.98        27.03 o                         
   3   0  14          0.67         23.11        22.40 o                         
   4   0  14          2.99         22.14        25.50 o                         
  -9   1  14          0.72          2.37        11.05 o                         
  -8   1  14         10.03          9.84         9.12 o                         
  -7   1  14         80.05        100.08        15.96 o                         
  -6   1  14         37.68         34.00        10.31 o                         
  -5   1  14         31.84         26.72         9.57 o                         
  -4   1  14         93.78        105.43        15.74 o                         
  -3   1  14        146.72        156.92        18.67 o                         
  -2   1  14         38.03         35.61        10.20 o                         
  -1   1  14         15.31         10.59         7.19 o                         
   0   1  14         17.02         15.90         7.67 o                         
   1   1  14         28.42         23.55         9.12 o                         
   2   1  14         22.76         17.94         8.88 o                         
   3   1  14          0.11          0.60         9.27 o                         
   4   1  14          0.06          7.26        16.77 o                         
  -9   2  14         12.16          2.67        12.02 o                         
  -8   2  14          0.13         -3.91         9.33 o                         
  -7   2  14         56.76         60.33        11.81 o                         
  -6   2  14        259.93        286.18        31.59 o                         
  -5   2  14         13.39         12.36         7.19 o                         
  -4   2  14         45.47         62.99        11.61 o                         
  -3   2  14        101.66         90.87        12.84 o                         
  -2   2  14        513.83        503.59        24.10 o                         
  -1   2  14          1.10          2.28         6.20 o                         
   0   2  14         12.25         11.00         7.34 o                         
   1   2  14        240.24        219.44        20.10 o                         
   2   2  14        233.84        195.96        22.42 o                         
   3   2  14         38.88         61.83        14.49 o                         
   4   2  14          0.62         -3.04        16.55 o                         
  -9   3  14          0.96         15.93        12.25 o                         
  -8   3  14         84.05         66.64        17.31 o                         
  -7   3  14         49.84         45.14        11.07 o                         
  -6   3  14         10.89         11.27         7.15 o                         
  -5   3  14         97.55         69.22        12.14 o                         
  -4   3  14          5.93          2.94         6.48 o                         
  -3   3  14          2.80          1.82         5.90 o                         
  -2   3  14          8.46          3.77         6.72 o                         
  -1   3  14        103.34        110.14        14.66 o                         
   0   3  14         33.34         30.91         9.41 o                         
   1   3  14         18.37         16.53         8.96 o                         
   2   3  14          0.54          7.64         8.86 o                         
   3   3  14         12.26         22.77        12.56 o                         
   4   3  14         23.51         17.23        14.39 o                         
  -8   4  14          8.94          9.22        11.25 o                         
  -7   4  14         30.74         21.56         9.21 o                         
  -6   4  14         42.96         39.61         9.21 o                         
  -5   4  14          0.01         -0.40         6.02 o                         
  -4   4  14         39.53         35.85         9.08 o                         
  -3   4  14         42.02         40.39         9.31 o                         
  -2   4  14          3.31          2.20         5.89 o                         
  -1   4  14         37.32         46.42         9.69 o                         
   0   4  14          1.31         -2.41         5.79 o                         
   1   4  14         59.02         70.21        13.07 o                         
   2   4  14         84.02        113.56        18.89 o                         
   3   4  14         45.41         73.13        16.64 o                         
  -8   5  14          6.21          6.39        10.42 o                         
  -7   5  14          8.77          8.54        10.69 o                         
  -6   5  14         24.48         31.17        11.31 o                         
  -5   5  14          0.00          9.14         7.39 o                         
  -4   5  14         12.09         15.53         7.44 o                         
  -3   5  14          7.32          1.62         6.40 o                         
  -2   5  14         27.50         46.16        10.34 o                         
  -1   5  14          0.05         -1.01         6.22 o                         
   0   5  14         22.04         20.70         8.03 o                         
   1   5  14         25.99         34.59        12.65 o                         
   2   5  14         30.55         33.84        12.78 o                         
  -7   6  14          3.73         -3.89         9.02 o                         
  -6   6  14          7.59          6.59        10.58 o                         
  -5   6  14         13.56         10.15         8.84 o                         
  -4   6  14          0.00          3.65         7.44 o                         
  -3   6  14          0.83          3.23         7.20 o                         
  -2   6  14         30.84         30.67         9.45 o                         
  -1   6  14          0.03         -1.98         7.42 o                         
   0   6  14          0.42          4.14         9.34 o                         
   1   6  14         12.55         18.63        11.46 o                         
  -5   7  14         12.26         14.78        10.15 o                         
  -4   7  14         22.07         31.92        12.23 o                         
  -3   7  14          9.77          3.25         7.89 o                         
  -2   7  14          0.89          1.26         8.40 o                         
  -1   7  14          7.63         11.82         9.59 o                         
   0   7  14         11.69         22.31        12.91 o                         
  -9   1  15          2.64         16.00        13.56 o                         
  -8   1  15         21.06         21.67        10.68 o                         
  -7   1  15         44.85         56.10        13.20 o                         
  -6   1  15          1.41          3.58         8.31 o                         
  -5   1  15         23.55         20.89         9.72 o                         
  -4   1  15          2.77          7.25         7.61 o                         
  -3   1  15         17.68         18.54         9.34 o                         
  -2   1  15         36.68         29.43        10.26 o                         
  -1   1  15         11.65          2.56         7.92 o                         
   0   1  15         48.13         47.51        12.84 o                         
   1   1  15        238.68        237.71        24.02 o                         
   2   1  15         18.92         43.59        12.59 o                         
   3   1  15          1.96         -3.62        11.31 o                         
  -9   2  15          0.24         22.02        17.49 o                         
  -8   2  15          0.02         20.27        14.94 o                         
  -7   2  15          0.14          2.27        10.37 o                         
  -6   2  15         15.84         13.19         9.12 o                         
  -5   2  15          7.35          9.04         8.17 o                         
  -4   2  15        388.79        346.63        32.71 o                         
  -3   2  15        113.57        102.12        14.37 o                         
  -2   2  15          1.52          1.86         6.47 o                         
  -1   2  15         31.01         38.24        10.14 o                         
   0   2  15         94.09         93.71        14.47 o                         
   1   2  15         29.62         31.06        10.23 o                         
   2   2  15         59.68         51.81        13.57 o                         
   3   2  15          8.07         11.94        12.59 o                         
  -8   3  15          1.25         -5.09         9.24 o                         
  -7   3  15          5.59          6.83         8.32 o                         
  -6   3  15          0.11          4.22         7.24 o                         
  -5   3  15         61.91         67.26        11.94 o                         
  -4   3  15         40.49         40.13        10.17 o                         
  -3   3  15          3.84          8.77         7.36 o                         
  -2   3  15          0.01          3.03         6.71 o                         
  -1   3  15          4.48          8.90         7.55 o                         
   0   3  15         32.93         37.98        10.93 o                         
   1   3  15        130.09        160.02        19.09 o                         
   2   3  15         74.87         68.16        15.94 o                         
   3   3  15         18.77         21.02        14.64 o                         
  -8   4  15          5.45         -2.38        11.56 o                         
  -7   4  15          0.05          4.28         9.34 o                         
  -6   4  15          3.96          3.18         7.39 o                         
  -5   4  15         22.49         21.60         9.31 o                         
  -4   4  15          4.72          4.52         7.38 o                         
  -3   4  15         79.24         65.48        12.62 o                         
  -2   4  15          0.46          7.61         7.84 o                         
  -1   4  15         84.41         81.04        13.31 o                         
   0   4  15         42.30         31.89        10.16 o                         
   1   4  15          1.97          4.15         9.70 o                         
   2   4  15          2.15          4.14        11.45 o                         
  -7   5  15         13.32         16.65        10.44 o                         
  -6   5  15          5.08          4.45         8.59 o                         
  -5   5  15          0.02         -3.78         6.96 o                         
  -4   5  15         22.13         16.78         8.19 o                         
  -3   5  15         13.22         16.50         8.35 o                         
  -2   5  15          5.30         11.00         8.17 o                         
  -1   5  15          1.43         12.08         8.15 o                         
   0   5  15        246.24        287.22        24.42 o                         
   1   5  15         41.49         50.60        14.29 o                         
  -6   6  15          8.33          8.13        10.50 o                         
  -5   6  15         35.72         43.67        12.45 o                         
  -4   6  15          0.04          5.35         8.37 o                         
  -3   6  15          1.38          4.16         8.23 o                         
  -2   6  15          1.90         13.22         8.66 o                         
  -1   6  15         46.17         50.83        12.09 o                         
   0   6  15         63.49         56.64        18.63 o                         
  -8   0  16         80.78         68.37        22.14 o                         
  -7   0  16          1.51          3.60        14.57 o                         
  -6   0  16         35.50         44.10        18.69 o                         
  -5   0  16         20.28         32.27        15.97 o                         
  -4   0  16        209.29        198.06        38.47 o                         
  -3   0  16        103.91         82.37        21.37 o                         
  -2   0  16          7.26          7.50        11.47 o                         
  -1   0  16        300.22        295.49        53.93 o                         
   0   0  16         29.41         29.15        16.04 o                         
   1   0  16          4.14         16.09        24.97 o                         
   2   0  16         23.55         32.85        16.94 o                         
  -8   1  16          0.02         -3.12         9.73 o                         
  -7   1  16         63.87         66.48        14.37 o                         
  -6   1  16         14.86         19.38        10.57 o                         
  -5   1  16         13.04         19.95         9.12 o                         
  -4   1  16        174.25        151.45        20.27 o                         
  -3   1  16          1.98          6.84         8.11 o                         
  -2   1  16        137.80        125.62        18.25 o                         
  -1   1  16         32.38         34.92        11.63 o                         
   0   1  16         26.86         21.55        11.13 o                         
   1   1  16          1.67          3.01         9.66 o                         
   2   1  16          8.43          1.93        13.02 o                         
  -8   2  16         26.82         16.13        12.32 o                         
  -7   2  16          1.22          8.65         9.61 o                         
  -6   2  16          0.21          9.69         9.28 o                         
  -5   2  16        115.89        127.23        18.77 o                         
  -4   2  16        354.16        337.12        39.05 o                         
  -3   2  16          9.71         16.46         9.63 o                         
  -2   2  16         33.13         28.25        10.39 o                         
  -1   2  16         12.86          6.99         8.72 o                         
   0   2  16         86.01         78.71        15.94 o                         
   1   2  16         89.81         94.00        18.48 o                         
   2   2  16         88.07        126.22        24.60 o                         
  -7   3  16         12.25         11.41        10.41 o                         
  -6   3  16          0.66         11.67        11.26 o                         
  -5   3  16          5.10          0.57         9.01 o                         
  -4   3  16          2.49         -0.06         7.13 o                         
  -3   3  16          0.96          4.93         7.62 o                         
  -2   3  16         32.42         33.08        10.07 o                         
  -1   3  16          3.39          9.15         8.45 o                         
   0   3  16          9.75          6.53         8.99 o                         
   1   3  16          4.40         14.61        12.26 o                         
  -7   4  16          4.61          3.95        10.26 o                         
  -6   4  16          0.02         -2.32         7.87 o                         
  -5   4  16         67.34         62.61        14.10 o                         
  -4   4  16        120.35        116.22        16.95 o                         
  -3   4  16          2.13          5.12         8.40 o                         
  -2   4  16          8.12          8.95         9.53 o                         
  -1   4  16          6.27         18.55        10.13 o                         
   0   4  16        186.45        155.27        19.06 o                         
   1   4  16          1.64         13.18        11.77 o                         
  -6   5  16          4.04          2.03        11.66 o                         
  -5   5  16          0.59          0.47         9.32 o                         
  -4   5  16         24.46         22.48        10.22 o                         
  -3   5  16          8.64         11.37         9.94 o                         
  -2   5  16          0.16          5.70         9.34 o                         
  -1   5  16          4.24          4.50         9.00 o                         
   0   5  16         11.93         17.15        12.18 o                         
  -3   6  16          0.34         13.03        10.10 o                         
  -7   1  17          0.25         -0.46        10.71 o                         
  -6   1  17          3.05          5.87         9.51 o                         
  -5   1  17          5.84          6.07         9.49 o                         
  -4   1  17        150.88        106.44        17.84 o                         
  -3   1  17         39.14         33.85        11.97 o                         
  -2   1  17          3.87          7.40         9.33 o                         
  -1   1  17         58.89         59.54        14.69 o                         
   0   1  17         37.54         32.89        13.41 o                         
   1   1  17          8.52          4.39        10.54 o                         
  -7   2  17          2.35         11.81        11.34 o                         
  -6   2  17          8.96         14.28        11.19 o                         
  -5   2  17          0.00          4.71         9.55 o                         
  -4   2  17        137.36        125.86        19.89 o                         
  -3   2  17        149.40        154.88        21.92 o                         
  -2   2  17          1.52          8.68         9.51 o                         
  -1   2  17         13.49         11.59        10.39 o                         
   0   2  17         11.96          9.20        10.80 o                         
   1   2  17         13.97         19.54        14.90 o                         
  -6   3  17         62.49         48.32        15.04 o                         
  -5   3  17         13.74          5.92        10.58 o                         
  -4   3  17          8.36          7.20        11.18 o                         
  -3   3  17         14.44          8.96        10.96 o                         
  -2   3  17         88.34         89.16        17.59 o                         
  -1   3  17         40.31         42.97        16.58 o                         
   0   3  17          0.25         -6.09        10.23 o                         
  -5   4  17         19.02         16.52        12.80 o                         
  -4   4  17         28.71         38.21        12.41 o                         
  -3   4  17          5.67          6.56        10.01 o                         
  -2   4  17          4.00         11.96        10.12 o                         
  -1   4  17         40.40         53.65        13.83 o                         
  -6   0  18          0.01          1.37        16.22 o                         
  -5   0  18         12.16         21.57        17.73 o                         
  -4   0  18         15.20         11.20        14.31 o                         
  -3   0  18         23.48         24.20        17.64 o                         
  -2   0  18        159.19        145.80        32.17 o                         
  -1   0  18        224.25        179.55        34.63 o                         
  -6   1  18         14.78          7.81        12.02 o                         
  -5   1  18          0.90          4.82        10.55 o                         
  -4   1  18         17.27         25.07        12.16 o                         
  -3   1  18          3.43         -0.49        10.20 o                         
  -2   1  18          4.04          6.00        11.19 o                         
  -1   1  18          4.03          6.53        11.61 o                         
  -5   2  18          5.72          7.25        11.04 o                         
  -4   2  18          4.18          6.14        11.00 o                         
  -3   2  18          0.79          3.79        10.63 o                         
  -2   2  18         12.61          7.36        10.31 o                         
  -1   2  18          0.04          0.08        11.87 o                         
  -4   3  18         13.20         11.18        12.21 o                         
  -3   3  18          5.39         13.22        12.97 o                         
                                                                                
